# Supplementary material for: Consistent zincophosphite 4-ring ‘ladder’ chain structural motif with isomeric ligands
Source: Acta Crystallogr E Crystallogr Commun. 2023 Mar 10;79(Pt 4):272–9. doi: 10.1107/S2056989023002062 (PMC10088307; doi:10.1107/S2056989023002062)
Supplement: Supplementary file 1 [file e-79-00272-sup1.cif]

##############################################################################
#                                                                            #
# This CIF contains the data in a paper accepted for publication in          #
# Acta Crystallographica Section E. It conforms to the requirements of       #
# Notes for Authors for Acta Crystallographica Section E, and has been       #
# peer reviewed under the auspices of the IUCr Commission on Journals.       #
#                                                                            #
# Full details of the Crystallographic Information File format               #
# are given in the paper "The Crystallographic Information File (CIF):       #
# a New Standard Archive File for Crystallography" by S. R. Hall, F. H.      #
# Allen and I. D. Brown [Acta Cryst. (1991), A47, 655-685].                  #
#                                                                            #
# The current version of the core CIF dictionary is obtainable from          #
# ftp://ftp.iucr.org/pub/cif_core.dic.                                       #
#                                                                            #
# Software is freely available for graphical display of the structure(s)     #
# in this CIF. For information consult the CIF software page                 #
# http://www.iucr.org/resources/cif/software.                                #
#                                                                            #
# This file may be used for bona fide research purposes within the           #
# scientific community so long as proper attribution is given to the journal # 
# article from which it was obtained.                                        #
#                                                                            #
##############################################################################
data_I
_audit_creation_method     'SHELXL-2018/3'
_chemical_name_systematic
;
Poly[[(2-amino-3-methylpyridine)-\m~3~-phosphonato-zinc] hemihydrate]
;
_chemical_name_common     ?
_chemical_formula_moiety     '2(C6 H9 N2 O3 P Zn), H2 O'
_chemical_formula_sum     'C12 H20 N4 O7 P2 Zn2'
_chemical_formula_iupac     '[Zn (H P O3) (C6 H8 N2)], 0.5H2 O'
_chemical_formula_weight     525.00
_chemical_melting_point     ?
_space_group_crystal_system     monoclinic
_space_group_name_H-M_alt     'C 2/c'
_space_group_name_Hall     '-C 2yc'
loop_
    _space_group_symop_operation_xyz
    'x, y, z'
    '-x, y, -z+1/2'
    'x+1/2, y+1/2, z'
    '-x+1/2, y+1/2, -z+1/2'
    '-x, -y, -z'
    'x, -y, z-1/2'
    '-x+1/2, -y+1/2, -z'
    'x+1/2, -y+1/2, z-1/2'
_cell_length_a     23.282(6)
_cell_length_b     5.19260(10)
_cell_length_c     17.738(5)
_cell_angle_alpha     90
_cell_angle_beta     117.974(4)
_cell_angle_gamma     90
_cell_volume     1893.9(7)
_cell_formula_units_Z     4
_cell_measurement_reflns_used     2870
_cell_measurement_theta_min     2.6
_cell_measurement_theta_max     27.4
_cell_measurement_temperature     93(2)
_exptl_crystal_description     plate
_exptl_crystal_colour     colourless
_exptl_crystal_size_max     0.200
_exptl_crystal_size_mid     0.020
_exptl_crystal_size_min     0.020
_exptl_crystal_density_diffrn     1.841
_exptl_crystal_density_meas     ?
_exptl_crystal_density_method     ?
_exptl_crystal_F_000     1064
_exptl_absorpt_coefficient_mu     2.745
_exptl_absorpt_correction_type     multi-scan
_exptl_absorpt_process_details
;
CrystalClear (Rigaku, 2015)
;
_exptl_absorpt_correction_T_min     0.535
_exptl_absorpt_correction_T_max     1.000
_diffrn_ambient_temperature     93(2)
_diffrn_source     ?
_diffrn_radiation_type     MoK\a
_diffrn_radiation_wavelength     0.71073
_diffrn_measurement_device_type     'Rigaku Pilatus 200K CCD'
_diffrn_measurement_method     \w
_diffrn_detector_area_resol_mean     ?
_diffrn_reflns_number     22221
_diffrn_reflns_av_R_equivalents     0.0446
_diffrn_reflns_av_unetI/netI     0.0201
_diffrn_reflns_theta_min     1.981
_diffrn_reflns_theta_max     25.340
_diffrn_reflns_theta_full     25.242
_diffrn_measured_fraction_theta_max     0.996
_diffrn_measured_fraction_theta_full     0.996
_diffrn_reflns_limit_h_min     -28
_diffrn_reflns_limit_h_max     28
_diffrn_reflns_limit_k_min     -6
_diffrn_reflns_limit_k_max     6
_diffrn_reflns_limit_l_min     -21
_diffrn_reflns_limit_l_max     21
_refine_special_details     ?
_reflns_number_total     1729
_reflns_number_gt     1644
_reflns_threshold_expression     'I > 2\s(I)'
_refine_ls_structure_factor_coef     Fsqd
_refine_ls_matrix_type     full
_refine_ls_R_factor_all     0.0179
_refine_ls_R_factor_gt     0.0171
_refine_ls_wR_factor_gt     0.0474
_refine_ls_wR_factor_ref     0.0477
_refine_ls_goodness_of_fit_ref     1.041
_refine_ls_restrained_S_all     1.041
_refine_ls_number_reflns     1729
_refine_ls_number_parameters     133
_refine_ls_number_restraints     0
_refine_ls_hydrogen_treatment     mixed
_refine_ls_weighting_scheme     calc
_refine_ls_weighting_details
              'w=1/[\s^2^(Fo^2^)+(0.0230P)^2^+2.3217P] where P=(Fo^2^+2Fc^2^)/3'
_atom_sites_solution_hydrogens     mixed
_atom_sites_solution_primary     direct
_atom_sites_solution_secondary     ?
_refine_ls_shift/su_max     0.001
_refine_ls_shift/su_mean     0.000
_refine_diff_density_max     0.271
_refine_diff_density_min     -0.312
_refine_ls_extinction_method     none
_refine_ls_extinction_coef     .
loop_
    _atom_type_symbol
    _atom_type_description
    _atom_type_scat_dispersion_real
    _atom_type_scat_dispersion_imag
    _atom_type_scat_source
    'C' 'C' 0.0033 0.0016
                         'International Tables Vol C Tables 4.2.6.8 and 6.1.1.4'
    'H' 'H' 0.0000 0.0000
                         'International Tables Vol C Tables 4.2.6.8 and 6.1.1.4'
    'N' 'N' 0.0061 0.0033
                         'International Tables Vol C Tables 4.2.6.8 and 6.1.1.4'
    'O' 'O' 0.0106 0.0060
                         'International Tables Vol C Tables 4.2.6.8 and 6.1.1.4'
    'P' 'P' 0.1023 0.0942
                         'International Tables Vol C Tables 4.2.6.8 and 6.1.1.4'
    'Zn' 'Zn' 0.2839 1.4301
                         'International Tables Vol C Tables 4.2.6.8 and 6.1.1.4'
_computing_data_collection
;
CrystalClear (Rigaku, 2015)
;
_computing_cell_refinement
;
CrystalClear (Rigaku, 2015)
;
_computing_data_reduction
;
CrystalClear (Rigaku, 2015)
;
_computing_structure_solution
;
SHELXS-97 (Sheldrick, 2008)
;
_computing_structure_refinement
;
SHELXL-2018/3 (Sheldrick, 2015)
;
_computing_molecular_graphics
;
ORTEP-3 for Windows (Farrugia, 2012)
;
_computing_publication_material
;
publCIF (Westrip, 2010)
;
loop_
    _atom_site_type_symbol
    _atom_site_label
    _atom_site_fract_x
    _atom_site_fract_y
    _atom_site_fract_z
    _atom_site_U_iso_or_equiv
    _atom_site_adp_type
    _atom_site_calc_flag
    _atom_site_occupancy
    _atom_site_disorder_assembly
    _atom_site_disorder_group
    Zn Zn1 0.57140(2) 0.80209(4) 0.58868(2) 0.01314(8) Uani d 1 . .
    P P1 0.57761(2) 0.29299(8) 0.49128(3) 0.01281(11) Uani d 1 . .
    H H1 0.623752 0.252550 0.469333 0.015 Uiso calc 1 . .
    O O1 0.57635(6) 0.5813(2) 0.50423(8) 0.0230(3) Uani d 1 . .
    O O2 0.51441(6) 0.1968(2) 0.41659(7) 0.0201(3) Uani d 1 . .
    O O3 0.59745(6) 0.1434(2) 0.57337(7) 0.0202(3) Uani d 1 . .
    C C1 0.62119(8) 0.5143(3) 0.75510(10) 0.0155(3) Uani d 1 . .
    C C2 0.66659(8) 0.4595(3) 0.84181(10) 0.0178(4) Uani d 1 . .
    C C3 0.72325(8) 0.6005(4) 0.87796(10) 0.0210(4) Uani d 1 . .
    H H3 0.754671 0.567006 0.935325 0.025 Uiso calc 1 . .
    C C4 0.73559(8) 0.7932(4) 0.83177(11) 0.0198(4) Uani d 1 . .
    H H4 0.774780 0.890002 0.856994 0.024 Uiso calc 1 . .
    C C5 0.68950(8) 0.8368(3) 0.74957(11) 0.0167(3) Uani d 1 . .
    H H5 0.697186 0.967793 0.717992 0.020 Uiso calc 1 . .
    C C6 0.65085(10) 0.2538(4) 0.88920(12) 0.0232(4) Uani d 1 . .
    H H6A 0.609698 0.295572 0.888912 0.035 Uiso calc 1 . .
    H H6B 0.685707 0.245000 0.948255 0.035 Uiso calc 1 . .
    H H6C 0.646912 0.087146 0.861266 0.035 Uiso calc 1 . .
    N N1 0.63290(7) 0.7007(3) 0.71073(9) 0.0146(3) Uani d 1 . .
    N N2 0.56459(7) 0.3842(3) 0.71611(10) 0.0198(3) Uani d 1 . .
    H H1N 0.5571(10) 0.268(4) 0.7377(14) 0.024 Uiso d 1 . .
    H H2N 0.5404(10) 0.394(4) 0.6633(13) 0.024 Uiso d 1 . .
    O O4 0.500000 0.0486(4) 0.250000 0.0216(4) Uani d 1 . .
    H H1O 0.5071(11) 0.136(4) 0.2897(12) 0.026 Uiso d 1 . .
loop_
    _atom_site_aniso_label
    _atom_site_aniso_U_11
    _atom_site_aniso_U_22
    _atom_site_aniso_U_33
    _atom_site_aniso_U_12
    _atom_site_aniso_U_13
    _atom_site_aniso_U_23
    Zn1 0.01503(12) 0.01152(13) 0.01196(12) 0.00098(7) 0.00558(9) 0.00153(7)
    P1 0.0145(2) 0.0111(2) 0.0136(2) 0.00076(16) 0.00731(18) 0.00110(15)
    O1 0.0414(8) 0.0122(7) 0.0254(6) 0.0024(6) 0.0239(6) 0.0024(5)
    O2 0.0155(6) 0.0297(8) 0.0135(6) 0.0022(5) 0.0056(5) -0.0024(5)
    O3 0.0264(7) 0.0123(6) 0.0157(6) -0.0028(5) 0.0047(5) 0.0016(5)
    C1 0.0194(8) 0.0134(8) 0.0171(8) 0.0051(7) 0.0112(7) 0.0015(7)
    C2 0.0227(8) 0.0166(9) 0.0168(8) 0.0083(7) 0.0116(7) 0.0041(7)
    C3 0.0200(9) 0.0248(10) 0.0147(8) 0.0086(8) 0.0053(7) 0.0037(7)
    C4 0.0149(8) 0.0211(10) 0.0216(9) 0.0014(7) 0.0072(7) -0.0008(7)
    C5 0.0162(8) 0.0160(9) 0.0196(8) 0.0016(7) 0.0100(7) 0.0018(7)
    C6 0.0305(10) 0.0227(10) 0.0192(9) 0.0071(8) 0.0141(8) 0.0073(7)
    N1 0.0149(7) 0.0145(8) 0.0142(7) 0.0019(5) 0.0067(6) 0.0023(5)
    N2 0.0213(8) 0.0189(8) 0.0189(7) -0.0026(7) 0.0093(6) 0.0067(7)
    O4 0.0314(10) 0.0168(10) 0.0210(9) 0.000 0.0161(8) 0.000
_geom_special_details
;
 All esds (except the esd in the dihedral angle between two l.s. planes)
 are estimated using the full covariance matrix.  The cell esds are taken
 into account individually in the estimation of esds in distances, angles
 and torsion angles; correlations between esds in cell parameters are only
 used when they are defined by crystal symmetry.  An approximate (isotropic)
 treatment of cell esds is used for estimating esds involving l.s. planes.
;
loop_
    _geom_bond_atom_site_label_1
    _geom_bond_atom_site_label_2
    _geom_bond_site_symmetry_2
    _geom_bond_distance
    _geom_bond_publ_flag
    Zn1 O1 . 1.9324(12) ?
    Zn1 O3 1_565 1.9333(13) ?
    Zn1 O2 5_666 1.9557(13) ?
    Zn1 N1 . 2.0262(14) ?
    P1 O1 . 1.5167(13) ?
    P1 O3 . 1.5183(12) ?
    P1 O2 . 1.5301(13) ?
    P1 H1 . 1.3200 ?
    C1 N2 . 1.348(2) ?
    C1 N1 . 1.353(2) ?
    C1 C2 . 1.428(2) ?
    C2 C3 . 1.376(3) ?
    C2 C6 . 1.507(2) ?
    C3 C4 . 1.405(3) ?
    C3 H3 . 0.9500 ?
    C4 C5 . 1.364(2) ?
    C4 H4 . 0.9500 ?
    C5 N1 . 1.363(2) ?
    C5 H5 . 0.9500 ?
    C6 H6A . 0.9800 ?
    C6 H6B . 0.9800 ?
    C6 H6C . 0.9800 ?
    N2 H1N . 0.78(2) ?
    N2 H2N . 0.84(2) ?
    O4 H1O . 0.79(2) ?
    O4 H1O 2_655 0.79(2) ?
loop_
    _geom_angle_atom_site_label_1
    _geom_angle_atom_site_label_2
    _geom_angle_atom_site_label_3
    _geom_angle_site_symmetry_1
    _geom_angle_site_symmetry_3
    _geom_angle
    _geom_angle_publ_flag
    O1 Zn1 O3 . 1_565 107.36(5) ?
    O1 Zn1 O2 . 5_666 113.32(5) ?
    O3 Zn1 O2 1_565 5_666 111.79(5) ?
    O1 Zn1 N1 . . 113.89(6) ?
    O3 Zn1 N1 1_565 . 106.10(5) ?
    O2 Zn1 N1 5_666 . 104.23(5) ?
    O1 P1 O3 . . 112.24(7) ?
    O1 P1 O2 . . 111.98(7) ?
    O3 P1 O2 . . 113.57(7) ?
    O1 P1 H1 . . 106.1 ?
    O3 P1 H1 . . 106.1 ?
    O2 P1 H1 . . 106.1 ?
    P1 O1 Zn1 . . 135.67(7) ?
    P1 O2 Zn1 . 5_666 125.89(7) ?
    P1 O3 Zn1 . 1_545 129.00(7) ?
    N2 C1 N1 . . 118.38(15) ?
    N2 C1 C2 . . 120.29(15) ?
    N1 C1 C2 . . 121.32(15) ?
    C3 C2 C1 . . 117.33(15) ?
    C3 C2 C6 . . 123.23(15) ?
    C1 C2 C6 . . 119.44(16) ?
    C2 C3 C4 . . 121.36(15) ?
    C2 C3 H3 . . 119.3 ?
    C4 C3 H3 . . 119.3 ?
    C5 C4 C3 . . 117.90(16) ?
    C5 C4 H4 . . 121.1 ?
    C3 C4 H4 . . 121.1 ?
    N1 C5 C4 . . 122.92(16) ?
    N1 C5 H5 . . 118.5 ?
    C4 C5 H5 . . 118.5 ?
    C2 C6 H6A . . 109.5 ?
    C2 C6 H6B . . 109.5 ?
    H6A C6 H6B . . 109.5 ?
    C2 C6 H6C . . 109.5 ?
    H6A C6 H6C . . 109.5 ?
    H6B C6 H6C . . 109.5 ?
    C1 N1 C5 . . 119.16(14) ?
    C1 N1 Zn1 . . 124.96(11) ?
    C5 N1 Zn1 . . 115.87(11) ?
    C1 N2 H1N . . 121.9(16) ?
    C1 N2 H2N . . 121.7(14) ?
    H1N N2 H2N . . 114(2) ?
    H1O O4 H1O . 2_655 109(3) ?
loop_
    _geom_torsion_atom_site_label_1
    _geom_torsion_atom_site_label_2
    _geom_torsion_atom_site_label_3
    _geom_torsion_atom_site_label_4
    _geom_torsion_site_symmetry_1
    _geom_torsion_site_symmetry_2
    _geom_torsion_site_symmetry_3
    _geom_torsion_site_symmetry_4
    _geom_torsion
    _geom_torsion_publ_flag
    O3 P1 O1 Zn1 . . . . -19.79(15) ?
    O2 P1 O1 Zn1 . . . . 109.32(12) ?
    O1 P1 O2 Zn1 . . . 5_666 -65.88(11) ?
    O3 P1 O2 Zn1 . . . 5_666 62.53(11) ?
    O1 P1 O3 Zn1 . . . 1_545 148.87(9) ?
    O2 P1 O3 Zn1 . . . 1_545 20.58(12) ?
    N2 C1 C2 C3 . . . . -179.58(16) ?
    N1 C1 C2 C3 . . . . -1.1(2) ?
    N2 C1 C2 C6 . . . . 0.3(2) ?
    N1 C1 C2 C6 . . . . 178.77(15) ?
    C1 C2 C3 C4 . . . . 0.8(3) ?
    C6 C2 C3 C4 . . . . -179.11(16) ?
    C2 C3 C4 C5 . . . . 0.0(3) ?
    C3 C4 C5 N1 . . . . -0.6(3) ?
    N2 C1 N1 C5 . . . . 179.08(15) ?
    C2 C1 N1 C5 . . . . 0.6(2) ?
    N2 C1 N1 Zn1 . . . . 0.1(2) ?
    C2 C1 N1 Zn1 . . . . -178.42(11) ?
    C4 C5 N1 C1 . . . . 0.3(2) ?
    C4 C5 N1 Zn1 . . . . 179.41(13) ?
loop_
    _geom_hbond_atom_site_label_D
    _geom_hbond_atom_site_label_H
    _geom_hbond_atom_site_label_A
    _geom_hbond_site_symmetry_A
    _geom_hbond_distance_DH
    _geom_hbond_distance_HA
    _geom_hbond_distance_DA
    _geom_hbond_angle_DHA
    _geom_hbond_publ_flag
    N2 H1N O4 5_656 0.78(2) 2.19(2) 2.919(2) 157(2) yes
    N2 H2N O2 5_666 0.84(2) 2.54(2) 3.098(2) 124.8(18) yes
    O4 H1O O2 . 0.79(2) 2.199(19) 2.9165(15) 152(2) yes
_shelx_space_group_comment
;
The symmetry employed for this shelxl refinement is uniquely defined
by the following loop, which should always be used as a source of
symmetry information in preference to the above space-group names.
They are only intended as comments.
;
_shelx_estimated_absorpt_T_min     0.610
_shelx_estimated_absorpt_T_max     0.947
_shelx_hkl_file
;
   0   0   2 1924.45   35.45   1-0.84950-0.83650 0.19407 0.11617 0.49058 0.53550
   0   0   2 1920.64   39.96   1-0.86573-0.85311-0.31300-0.39082-0.39055-0.34560
   0   0   2 1993.87   46.38   1-0.81631-0.80376-0.34520-0.42313-0.46309-0.41822
   0   0  -2 1975.95   38.77   1-0.84395-0.85733 0.10520 0.18299 0.52599 0.48112
   0   0   2 2044.54   38.34   1-0.85807-0.84469 0.18227 0.10447 0.48008 0.52495
   0   0  -2 1975.10   85.23   1-0.45209-0.46501-0.53655-0.45855-0.71254-0.75728
   0   0   2 1980.41   46.46   1-0.62406-0.61099 0.34905 0.27105 0.69907 0.74378
   0   0   3    1.35    3.38   1-0.84469-0.82525 0.22028 0.10345 0.48780 0.55519
   0   0   3    2.36    4.22   1-0.86597-0.84705-0.29447-0.41119-0.40419-0.33677
   0   0  -3    3.91    4.32   1-0.85766-0.87658-0.40292-0.28619-0.31947-0.38689
   0   0   3    2.11    5.59   1-0.80735-0.78853-0.33166-0.44855-0.48802-0.42071
   0   0  -3    2.71    4.26   1-0.83932-0.85940 0.08575 0.20244 0.53682 0.46951
   0   0   3    1.95    3.76   1-0.86058-0.84061 0.20203 0.08537 0.46751 0.53486
   0   0  -3    3.75    6.86   1-0.42792-0.44731-0.55807-0.44108-0.71093-0.77804
   0   0   3    6.43    7.65   1-0.59712-0.57751 0.38324 0.26623 0.70467 0.77174
   0   0   4   51.29    6.74   1-0.83938-0.81346 0.24589 0.09011 0.48473 0.57459
   0   0   4   52.10    7.83   1-0.86573-0.84060-0.27506-0.43082-0.41813-0.32829
   0   0  -4   52.81    7.43   1-0.85467-0.87990-0.42035-0.26471-0.30467-0.39458
   0   0   4   52.09    9.37   1-0.79766-0.77256-0.31779-0.47365-0.51258-0.42283
   0   0  -4   44.63   22.84   1-0.83425-0.86102 0.06622 0.22181 0.54738 0.45764
   0   0   4   42.38   18.69   1-0.86256-0.83592 0.22103 0.06548 0.45511 0.54491
   0   0   4   50.56    9.86   1-0.58605-0.56017-0.39667-0.55266-0.70653-0.61706
   0   0  -4   49.42   10.54   1-0.40323-0.42907-0.57908-0.42308-0.70856-0.79805
   0   0  -4   49.74    7.68   1-0.75815-0.78411 0.13358 0.28972 0.63824 0.54883
   0   0   4   54.04    9.62   1-0.56886-0.54272 0.41687 0.26087 0.70894 0.79837
   0   0   5    0.33    2.81   1-0.83347-0.80106 0.27139 0.07667 0.48132 0.59364
   0   0   5    1.68    3.72   1-0.86504-0.83361-0.25613-0.45084-0.43138-0.31909
   0   0  -5   -0.09    3.87   1-0.85122-0.88276-0.43759-0.24304-0.28969-0.40206
   0   0   5    0.61    4.76   1-0.78721-0.75584-0.30359-0.49841-0.53676-0.42458
   0   0  -5    1.07    3.78   1-0.85848-0.88993-0.43096-0.23617-0.27797-0.39018
   0   0  -5    0.25    3.56   1-0.82873-0.86219 0.04662 0.24110 0.55769 0.44551
   0   0   5   -4.13   11.14   1-0.86396-0.83034 0.23815 0.04346 0.44368 0.55555
   0   0  -5   -0.29    3.35   1-0.77578-0.80824 0.09615 0.29127 0.62362 0.51176
   0   0   5    0.92    4.56   1-0.53957-0.50664 0.44962 0.25479 0.71182 0.82364
   0   0  -6 9892.97  204.04   1-0.86587-0.90489-0.01516 0.21852 0.50003 0.36525
   0   0   6 9993.05  153.83   1-0.82695-0.78806 0.29680 0.06313 0.47755 0.61234
   0   0   6 9861.77  101.12   1-0.86388-0.82617-0.23702-0.47067-0.44444-0.30968
   0   0  -610180.04  101.11   1-0.84739-0.88523-0.45432-0.22078-0.27480-0.40941
   0   0   610270.53  182.82   1-0.43741-0.39683 0.50693 0.27286 0.74275 0.87639
   0   0   610192.61  139.87   1 0.09443 0.13333-0.35904-0.59306-0.92853-0.79403
   0   0   610208.87  159.72   1-0.77601-0.73837-0.28905-0.52284-0.56057-0.42596
   0   0  -6 9852.76  101.40   1-0.86154-0.89935-0.44199-0.20827-0.24975-0.38441
   0   0  -6 9472.32  202.00   1-0.82277-0.86292 0.02694 0.26032 0.56773 0.43312
   0   0   6 9997.08  229.66   1-0.86516-0.82521 0.25881 0.02548 0.42953 0.56423
   0   0   610239.28  125.91   1-0.62649-0.58767-0.34586-0.57985-0.69848-0.56427
   0   0  -6 9829.33  139.58   1-0.35227-0.39096-0.61947-0.38553-0.70153-0.83576
   0   0  -6 9443.16  164.15   1-0.79214-0.83107 0.05798 0.29208 0.60757 0.47329
   0   0   610566.25  131.73   1-0.50855-0.46903 0.48219 0.24840 0.71334 0.84752
   0   0  -6 9146.04  121.75   1 0.09025 0.05105 0.38403 0.61801 0.91889 0.78450
   0   0  -7    0.69    7.21   1-0.86521-0.91074-0.04177 0.23087 0.49965 0.34241
   0   0   7    0.41    4.63   1-0.81982-0.77445 0.32210 0.04949 0.47343 0.63068
   0   0   7    1.96    6.36   1-0.86224-0.81825-0.21772-0.49031-0.45730-0.30008
   0   0  -7    8.67    9.01   1-0.84302-0.88716-0.47118-0.19873-0.25942-0.41646
   0   0   7    2.66    6.67   1-0.46415-0.41681 0.51580 0.24271 0.72007 0.87598
   0   0   7    3.62    6.13   1 0.06302 0.10840-0.34281-0.61584-0.93728-0.78037
   0   0   7    2.14    6.83   1-0.76404-0.72012-0.27417-0.54692-0.58400-0.42695
   0   0  -7    2.46    7.52   1-0.86379-0.90790-0.45253-0.17986-0.22150-0.37862
   0   0  -7    2.20    6.49   1-0.81635-0.86319 0.00719 0.27947 0.57750 0.42045
   0   0   7    1.10    5.81   1-0.64589-0.60060-0.31965-0.59263-0.69328-0.53670
   0   0  -7    3.97    8.59   1-0.32595-0.37108-0.63887-0.36594-0.69684-0.85344
   0   0  -7    2.44    5.02   1-0.80722-0.85263 0.01889 0.29201 0.58994 0.43328
   0   0   7    4.47    6.08   1-0.47609-0.42999 0.51417 0.24141 0.71341 0.86995
   0   0  -7    4.03    5.68   1 0.06021 0.01447 0.35957 0.63254 0.93117 0.77438
   0   0  -8 1239.30   56.20   1-0.86389-0.91621-0.06917 0.24235 0.49889 0.31908
   0   0   8 1232.68   56.38   1-0.81207-0.76022 0.34729 0.03575 0.46896 0.64867
   0   0   8 1220.49   56.84   1-0.86014-0.80986-0.19823-0.50976-0.46995-0.29028
   0   0  -8 1198.72   54.72   1-0.83817-0.88862-0.48786-0.17648-0.24384-0.42332
   0   0   8 1278.94   67.39   1-0.49212-0.43820 0.52455 0.21257 0.69473 0.87337
   0   0   8 1236.32   63.27   1 0.03123 0.08310-0.32596-0.63800-0.94486-0.76553
   0   0   8 1268.51   63.14   1-0.75128-0.70109-0.25894-0.57065-0.60705-0.42756
   0   0  -8 1211.09   55.63   1-0.86526-0.91567-0.46272-0.15109-0.19287-0.37243
   0   0  -8 1123.80   51.92   1-0.80948-0.86301-0.01264 0.29853 0.58700 0.40752
   0   0   8 1233.50   56.11   1-0.86596-0.81270 0.29627-0.01482 0.40288 0.58248
   0   0   8 1263.38   61.21   1-0.66476-0.61267-0.29282-0.60504-0.68726-0.50848
   0   0  -8 1199.25   63.30   1-0.29906-0.35065-0.65772-0.34580-0.69134-0.87032
   0   0  -8 1251.50   55.90   1-0.82082-0.87272-0.02081 0.29132 0.57080 0.39176
   0   0   8 1268.94   63.75   1-0.44214-0.38945 0.54553 0.23381 0.71196 0.89087
   0   0  -8 1126.80   55.83   1 0.02971-0.02256 0.33421 0.64619 0.94202 0.76284
   0   0  -9   -2.01    5.77   1-0.86187-0.92050-0.09714 0.25426 0.49772 0.29667
   0   0   9   -0.19    5.10   1-0.80399-0.74513 0.37151 0.02105 0.46429 0.66657
   0   0   9    0.75    5.18   1-0.85755-0.80098-0.17854-0.52901-0.48241-0.28028
   0   0   9    0.61    5.75   1-0.51808-0.45743 0.53215 0.18118 0.66962 0.87058
   0   0   9    2.70    5.77   1-0.00095 0.05739-0.30849-0.65953-0.95122-0.74948
   0   0   9    2.07    6.29   1-0.73717-0.68037-0.24272-0.59380-0.63060-0.42952
   0   0  -9   -0.06    5.87   1-0.86592-0.92238-0.47228-0.12160-0.16470-0.36662
   0   0  -9   -0.96    6.03   1-0.80163-0.86216-0.03390 0.31663 0.59685 0.39550
   0   0   9   -5.30    8.63   1-0.86571-0.80530 0.31366-0.03655 0.39006 0.59172
   0   0   9    1.44    5.14   1-0.68301-0.62441-0.26550-0.61674-0.68044-0.47930
   0   0  -9    2.82    6.86   1-0.27160-0.32964-0.67600-0.32509-0.68502-0.88637
   0   0  -9   -0.13    3.73   1-0.83295-0.89138-0.06147 0.28973 0.54991 0.34855
   0   0   9    0.64    5.38   1-0.40662-0.34735 0.57625 0.22557 0.70893 0.91019
   0   0  -9    3.27    5.00   1-0.00125-0.06006 0.30793 0.65890 0.95140 0.74982
   0   0 -10 6375.71  399.07   1-0.85940-0.92480-0.12292 0.26647 0.49629 0.27154
   0   0  10 6369.86  398.82   1-0.79466-0.72985 0.39737 0.00794 0.45891 0.68355
   0   0  10 6563.43  411.27   1-0.85447-0.79162-0.15866-0.54807-0.49466-0.27007
   0   0  10 6572.57  420.68   1-0.54365-0.47626 0.53912 0.14914 0.64326 0.86655
   0   0  10 6256.90  396.54   1-0.03354 0.03128-0.29036-0.68040-0.95632-0.73216
   0   0  10 6344.78  400.73   1-0.72274-0.65963-0.22672-0.61681-0.65286-0.42945
   0   0 -10 6006.42  376.35   1-0.86578-0.92879-0.48203-0.09249-0.13441-0.35886
   0   0 -10 6121.69  382.78   1-0.79408-0.86120-0.05318 0.33594 0.60547 0.38140
   0   0  10 6193.05  386.03   1-0.86492-0.79834 0.33342-0.05544 0.37514 0.59964
   0   0  10 6265.08  393.67   1-0.70066-0.63555-0.23759-0.62786-0.67276-0.44928
   0   0 -10 6049.06  387.11   1-0.24355-0.30803-0.69369-0.30379-0.67784-0.90156
   0   0 -10 6343.74  395.82   1-0.84326-0.90814-0.10220 0.28796 0.52768 0.30389
   0   0  10 6222.38  394.61   1-0.36973-0.30384 0.60606 0.21638 0.70425 0.92782
   0   0 -10 5585.57  352.32   1-0.03272-0.09806 0.28068 0.67065 0.95924 0.73525
   0   0 -11   -4.78    6.14   1-0.85604-0.92770-0.15101 0.27848 0.49435 0.24862
   0   0  11    1.30    5.00   1-0.78503-0.71374 0.42212-0.00622 0.45335 0.70038
   0   0  11   -1.08    6.84   1-0.56881-0.49468 0.54541 0.11643 0.61560 0.86123
   0   0  11    1.20    6.24   1-0.06656 0.00475-0.27154-0.70059-0.96012-0.71354
   0   0  11   -0.95    6.92   1-0.70705-0.63755-0.20991-0.63918-0.67529-0.43007
   0   0 -11    0.51    6.26   1-0.86478-0.93410-0.49112-0.06264-0.10457-0.35146
   0   0  11    4.27    6.88   1-0.86368-0.79044 0.35188-0.07587 0.36085 0.60780
   0   0  11   -0.72    5.04   1-0.71839-0.64737-0.20788-0.63726-0.66384-0.41809
   0   0 -11   -0.83    7.39   1-0.21486-0.28602-0.71078-0.28181-0.66979-0.91584
   0   0 -11   -1.86    4.47   1-0.85208-0.92310-0.14490 0.28545 0.50294 0.25766
   0   0  11    0.33    5.94   1-0.33080-0.25831 0.63537 0.20672 0.69775 0.94368
   0   0 -11    0.73    5.65   1-0.06471-0.13658 0.25241 0.68138 0.96545 0.71907
   0   0 -1210866.20  457.69   1-0.85228-0.93075-0.17711 0.29016 0.49218 0.22247
   0   0  1210940.86  241.44   1-0.77469-0.69691 0.44688-0.02039 0.44737 0.71686
   0   0  1211480.91  267.41   1-0.59354-0.51267 0.55100 0.08303 0.58659 0.85455
   0   0  1210948.58  254.69   1-0.10002-0.02221-0.25201-0.72007-0.96254-0.69354
   0   0  1210985.28  253.72   1-0.69132-0.61558-0.19359-0.66169-0.69612-0.42802
   0   0 -1210605.80  446.66   1-0.86292-0.93854-0.49983-0.03239-0.07429-0.34363
   0   0  1211228.89  246.43   1-0.86197-0.78207 0.37026-0.09639 0.34628 0.61568
   0   0  1210888.60  241.36   1-0.73410-0.65596-0.17994-0.64827-0.65475-0.38657
   0   0 -1210424.35  453.12   1-0.18557-0.26295-0.72723-0.25935-0.66083-0.92929
   0   0 -1211013.95  239.37   1-0.85865-0.93647-0.18648 0.28172 0.47742 0.20890
   0   0  1210817.02  460.78   1-0.28995-0.21087 0.66389 0.19627 0.68932 0.95760
   0   0 -12 9704.16  411.78   1-0.09724-0.17565 0.22306 0.69102 0.96994 0.70116
   0   0  13    1.74    5.86   1-0.13394-0.04966-0.23173-0.73879-0.96351-0.67210
   0   0  13    2.24    5.30   1-0.85968-0.77388 0.38914-0.11641 0.33092 0.62253
   0   0  13    1.25    4.47   1-0.74984-0.66519-0.15015-0.65751-0.64434-0.35381
   0   0 -13   -0.90    7.30   1-0.15560-0.23970-0.74303-0.23606-0.65091-0.94171
   0   0 -13    0.15    4.03   1-0.86333-0.94764-0.22990 0.27732 0.44922 0.15832
   0   0 -13   -0.38    4.33   1-0.12994-0.21402 0.19295 0.70006 0.97256 0.68124
   0   0  14  851.19   46.81   1-0.75191-0.66117 0.49606-0.04910 0.43422 0.74862
   0   0  14  739.20   44.78   1-0.64342-0.54996 0.56020 0.01438 0.52169 0.83506
   0   0  14  828.13   49.82   1-0.16836-0.07759-0.21064-0.75671-0.96295-0.64912
   0   0 -14  779.24   41.38   1-0.85653-0.94442-0.51593 0.02873-0.01281-0.32747
   0   0  14  836.14   43.98   1-0.85695-0.76455 0.40733-0.13711 0.31576 0.62980
   0   0  14  829.02   45.57   1-0.76489-0.67373-0.11968-0.66606-0.63294-0.32006
   0   0 -14  778.88   49.14   1-0.12493-0.21520-0.75814-0.21228-0.64000-0.95321
   0   0 -14  786.21   41.66   1-0.86571-0.95651-0.27427 0.27196 0.41869 0.10541
   0   0 -14  738.05   42.97   1-0.16413-0.25561 0.16079 0.70675 0.97324 0.65966
   0   0  15   -0.76    4.66   1-0.73955-0.64200 0.52024-0.06399 0.42708 0.76402
   0   0  15    1.06    6.02   1-0.66667-0.56653 0.56337-0.02143 0.48800 0.82375
   0   0  15    0.60    5.48   1-0.20331-0.10606-0.18871-0.77378-0.96075-0.62450
   0   0 -15    0.55    4.45   1-0.85189-0.94606-0.52337 0.06019 0.01878-0.31834
   0   0  15   -0.02    5.89   1-0.85403-0.75336 0.42374-0.15995 0.30175 0.63785
   0   0  16  427.48   37.51   1-0.72620-0.62250 0.54474-0.07829 0.41937 0.77869
   0   0 -16  392.76   34.29   1-0.78149-0.88231-0.61378 0.00889-0.11190-0.47057
   0   0  16  440.23   39.91   1-0.68936-0.58254 0.56563-0.05816 0.45258 0.81071
   0   0 -16  397.34   33.58   1-0.84623-0.94668-0.53037 0.09210 0.05088-0.30872
   0   0  16  446.59   37.67   1-0.84994-0.74434 0.44345-0.17877 0.28451 0.64341
   0   0  16  464.25   41.25   1-0.57949-0.47432 0.62594 0.00308 0.52189 0.88034
   0   0  17    2.24    4.92   1-0.71218-0.60199 0.56889-0.09308 0.41127 0.79305
   0   0 -17    0.56    6.23   1-0.77199-0.87911-0.62857 0.03302-0.09437-0.47546
   0   0  17    0.70    7.25   1-0.71144-0.59795 0.56692-0.09586 0.41525 0.79577
   0   0 -17   -0.45    4.66   1-0.83946-0.94636-0.53693 0.12535 0.08373-0.29778
   0   0  17   -0.27    6.22   1-0.84591-0.73215 0.46027-0.20098 0.26941 0.65081
   0   0  17    0.71    6.67   1-0.56612-0.45437 0.64774-0.01405 0.50984 0.89069
   0   0  18  422.98   62.32   1-0.69734-0.58067 0.59290-0.10801 0.40270 0.80693
   0   0 -18  367.82   18.47   1-0.76191-0.87532-0.64313 0.05738-0.07660-0.48010
   0   0 -18  369.02   16.66   1-0.83164-0.94465-0.54290 0.15738 0.11669-0.28786
   0   0  18  402.35   58.59   1-0.84075-0.72196 0.47919-0.22080 0.25199 0.65575
   0   0  18  425.56   62.89   1-0.55209-0.43377 0.66930-0.03141 0.49721 0.90047
   0  -2   015119.09  218.21   1-0.17489 0.09344 0.97939 0.99439 0.10100 0.04937
   0  -2   014424.49  207.02   1-0.30737-0.03854 0.65200 0.66640-0.69311-0.74459
   0  -2   014346.57  219.63   1 0.01587 0.28439-0.80349-0.78935 0.59510 0.54409
   0  -2   015512.35  410.29   1-0.31509-0.04671-0.11477-0.09993-0.94209-0.99389
   0   2   014888.91  512.83   1-0.02864-0.29702-0.29311-0.30795-0.95564-0.90384
   0  -2   014705.32  301.05   1 0.05660 0.32523-0.27726-0.26254 0.95912 0.90845
   0  -2   015070.10  161.65   1-0.27134-0.00294 0.86038 0.87568-0.43141-0.48287
   0  -2   015440.92  415.90   1-0.23181 0.03659-0.70080-0.68617-0.67463-0.72651
   0   2   014857.42  550.59   1 0.07898-0.18942-0.83245-0.84708-0.54843-0.49656
   0  -2   016640.07  268.36   1-0.06592 0.20234 0.78429 0.79989 0.61688 0.56500
   0  -2   015224.34  163.87   1-0.16694 0.10146 0.97443 0.98994 0.15035 0.09854
   0  -2   016068.09  185.86   1-0.10460 0.16385-0.99004-0.97560-0.09420-0.14607
   0  -2   015459.19  314.60   1 0.02130 0.28974 0.32713 0.34275 0.94473 0.89362
   0  -2   1 2732.68   64.02   1-0.21259 0.06251-0.96939-0.99365 0.12277 0.09349
   0  -2  -1 2880.55   69.84   1-0.29287-0.03101 0.94107 0.99498 0.16913 0.09509
   0  -2   1 2893.03   64.16   1-0.05011 0.22471 0.99832 0.97442 0.02894-0.00027
   0   2   1 2870.19   78.42   1-0.18684-0.44930 0.72653 0.67303-0.66123-0.58749
   0  -2  -1 3011.08   80.49   1-0.45563-0.19306 0.53332 0.58648-0.71271-0.78661
   0  -2   1 2638.92   64.97   1-0.16452 0.11029-0.85012-0.87490 0.50021 0.47157
   0   2  -1 3353.21   83.98   1 0.13955-0.13525-0.75107-0.72629 0.64530 0.67394
   0  -2  -1 3019.03   93.12   1-0.39488-0.13298-0.05814-0.00429-0.91689-0.99110
   0  -2   1 2952.64   89.04   1-0.25569 0.01916-0.15480-0.17896-0.95428-0.98366
   0   2   1 2822.96  102.39   1-0.06971-0.33160-0.26972-0.32357-0.96041-0.88619
   0  -2   1 2861.03   83.09   1-0.07460 0.20037-0.34884-0.37307 0.93420 0.90590
   0  -2  -1 2867.67   62.70   1-0.41414-0.15223 0.85107 0.90533-0.32272-0.39648
   0  -2   1 2962.67   67.00   1-0.12312 0.15177 0.84259 0.81895-0.52429-0.55343
   0  -2   1 2919.01  109.50   1-0.27348 0.00137-0.67478-0.69914-0.68547-0.71497
   0  -2  -1 2944.47  100.27   1-0.18541 0.07654-0.72731-0.67370-0.66077-0.73502
   0   2  -1 2803.00   95.52   1 0.00539-0.26946-0.81083-0.78647-0.58525-0.55574
   0  -2  -1 2865.56   72.07   1-0.12382 0.13785 0.75867 0.81324 0.63959 0.56536
   0  -2   1 2981.50   75.69   1-0.00793 0.26692 0.80628 0.78292 0.59146 0.56194
   0   2   1 2956.48   86.66   1 0.12059-0.14108 0.84206 0.78749 0.52571 0.59995
   0  -2  -1 2824.38  110.15   1-0.28644-0.02428 0.93820 0.99253 0.19421 0.11952
   0  -2  -1 2951.04   75.15   1-0.27139-0.00955 0.93091 0.98535 0.24441 0.17022
   0  -2   1 3047.92   68.29   1-0.24814 0.02672-0.94259-0.96709-0.22347-0.25300
   0   2  -1 2897.93   68.90   1 0.05672-0.21814-0.99708-0.97258 0.05108 0.08061
   0  -2  -1 2992.82   68.12   1 0.07469 0.33674-0.99493-0.94156 0.06727-0.00693
   0  -2   1 2941.54   76.54   1-0.01508 0.25988 0.29603 0.27265 0.95505 0.92634
   0  -2  -1 2923.84   76.17   1 0.04390 0.30580 0.34608 0.40070 0.93717 0.86366
   0  -2   2 4978.69  281.25   1-0.34880-0.06725-0.91529-0.97861 0.20143 0.19440
   0  -2  -2 5044.45  287.22   1-0.39852-0.14315 0.88781 0.98062 0.23014 0.13369
   0   2   2 5108.90  295.93   1-0.15964-0.41501 0.98286 0.89004 0.09219 0.18864
   0  -2   2 5149.36  289.77   1 0.07365 0.35497 0.99637 0.93357-0.04253-0.04934
   0   2   2 4990.36  285.89   1-0.32857-0.58470 0.63698 0.54452-0.69734-0.60134
   0  -2  -2 6418.47  366.50   1-0.57568-0.31931 0.40895 0.50112-0.70805-0.80430
   0  -2   2 5267.14  298.83   1-0.33399-0.05288-0.85979-0.92347 0.38626 0.37999
   0   2  -2 4729.25  270.23   1-0.02438-0.30550-0.81697-0.75329 0.57615 0.58242
   0  -2  -2 5125.97  290.86   1-0.49880-0.24344 0.02135 0.11422-0.86645-0.96316
   0  -2   2 5206.35  311.33   1-0.21266 0.06868-0.18275-0.24592-0.95988-0.96685
   0   2   2 5079.58  307.39   1-0.11261-0.36802-0.24454-0.33739-0.96307-0.86644
   0  -2  -2 5119.13  297.89   1-0.48589-0.22957-0.01107 0.08117-0.87394-0.96990
   0  -2   2 5010.56  295.28   1-0.22395 0.05738-0.42150-0.48469 0.87873 0.87279
   0   2  -2 5344.53  312.07   1 0.11333-0.16800-0.24411-0.18092 0.96310 0.96904
   0  -2  -2 5100.54  286.43   1-0.53911-0.28371 0.81611 0.90938-0.20811-0.30416
   0  -2   2 5237.25  296.66   1 0.01648 0.29788 0.80327 0.74068-0.59538-0.60219
   0  -2   2 5232.81  312.73   1-0.31164-0.03033-0.64903-0.71238-0.69400-0.70113
   0  -2  -2 5173.02  326.60   1-0.13235 0.12315-0.75458-0.66197-0.64271-0.73933
   0  -2  -2 4897.95  281.16   1-0.18091 0.07417 0.72975 0.82329 0.65933 0.56274
   0  -2   2 5278.52  299.00   1 0.04922 0.33067 0.82441 0.76208 0.56383 0.55667
   0   2   2 5266.41  306.99   1 0.06848-0.18660 0.82972 0.73619 0.55394 0.65053
   0  -2  -2 5214.83  297.91   1-0.36019-0.10492 0.87466 0.96803 0.32438 0.22781
   0  -2   2 5401.87  304.12   1-0.35463-0.07333-0.87876-0.94228-0.31938-0.32668
   0   2  -2 5119.45  290.78   1-0.07818-0.35946-0.99444-0.93101-0.07041-0.06322
   0  -2   2 5341.34  307.17   1-0.07146 0.21004 0.24637 0.18400 0.96653 0.96022
   0  -2  -2 5183.24  300.09   1 0.05663 0.31200 0.35662 0.45024 0.93252 0.83661
   0   2  -3  119.62   15.10   1-0.19077-0.47874-0.97543-0.87279 0.11017 0.09508
   0  -2   3  125.31   15.21   1-0.47427-0.18621-0.83669-0.93892 0.27388 0.28938
   0  -2  -3  122.67   14.64   1-0.48977-0.24093 0.82469 0.95657 0.28283 0.16405
   0   2   3  123.97   16.03   1-0.25006-0.49894 0.95740 0.82567 0.14440 0.26326
   0   2   3  122.45   17.69   1-0.43816-0.68805 0.54908 0.41795-0.71170-0.59320
   0  -2  -3  116.86   15.52   1-0.66597-0.41595 0.29105 0.42219-0.68685-0.80544
   0  -2   3  127.60   16.12   1-0.47662-0.18910-0.83723-0.94003 0.26806 0.28385
   0   2  -3  117.70   16.44   1-0.16911-0.45652-0.85084-0.74825 0.49746 0.48135
   0  -2  -3  116.87   13.74   1-0.62528-0.37648 0.12963 0.26175-0.76955-0.88867
   0  -2   3  126.21   16.36   1-0.18247 0.10535-0.20185-0.30403-0.96226-0.94681
   0   2   3  119.93   15.57   1-0.15780-0.40673-0.21717-0.34902-0.96329-0.84424
   0   2  -3  125.05   16.60   1 0.08642-0.20140-0.35494-0.25277-0.93088-0.94633
   0  -2  -3  124.62   17.31   1-0.54888-0.29888-0.06245 0.06882-0.83355-0.95180
   0  -2   3  116.15   15.08   1-0.38012-0.09243-0.48642-0.58867 0.78670 0.80307
   0   2  -3  132.65   17.71   1-0.00192-0.28961-0.31007-0.20792 0.95071 0.93428
   0  -2  -3  120.96   14.29   1-0.63956-0.39069 0.76253 0.89487-0.09748-0.21577
   0  -2   3  119.50   15.02   1 0.13764 0.42554 0.75200 0.65047-0.64462-0.62911
   0  -2   3  128.22   16.92   1-0.34708-0.05932-0.62337-0.72572-0.70066-0.68542
   0  -2  -3  118.00   16.44   1-0.06956 0.17950-0.78278-0.65119-0.61838-0.73737
   0  -2  -3  112.17   14.46   1-0.23662 0.01187 0.69790 0.83041 0.67596 0.55702
   0   2   3  123.98   16.39   1 0.02711-0.22138 0.81782 0.68531 0.57483 0.69377
   0  -2   3  123.49   15.79   1 0.10449 0.39252 0.83857 0.73727 0.53467 0.54986
   0  -2  -3  123.88   14.56   1-0.43341-0.18470 0.81228 0.94458 0.39032 0.27136
   0   2  -3  117.24   15.44   1-0.17505-0.46274-0.97185-0.86948-0.15765-0.17280
   0  -2   3  119.35   14.58   1-0.15801 0.13002 0.16660 0.06523 0.97328 0.98936
   0  -2  -3  119.40   14.75   1 0.06206 0.31089 0.36109 0.49370 0.93046 0.81215
   0   2  -4 1561.05   96.28   1-0.29083-0.58523-0.94191-0.80026 0.16795 0.13064
   0  -2   4 1609.36   97.58   1-0.58132-0.28666-0.74119-0.88217 0.33570 0.37362
   0  -2  -4 1631.49   99.96   1-0.56586-0.32318 0.75697 0.92792 0.32677 0.18576
   0   2   4 1599.81   99.84   1-0.32239-0.56479 0.92811 0.75748 0.18618 0.32745
   0   2   4 2801.17  177.80   1-0.51932-0.76289 0.47111 0.30098-0.71298-0.57218
   0  -2  -4 1525.29   94.52   1-0.73085-0.48682 0.18587 0.35565-0.65674-0.79781
   0  -2   4 1640.39   99.25   1-0.58729-0.29344-0.79388-0.93576 0.15756 0.19555
   0   2  -4 1640.17  104.35   1-0.28633-0.58004-0.86070-0.71921 0.42094 0.38246
   0  -2  -4 1694.95  100.50   1-0.75866-0.51636 0.26768 0.43902-0.59394-0.73527
   0   2   4 1602.09   99.90   1-0.20595-0.44839-0.18703-0.35789-0.96052-0.81905
   0  -2   4 1605.12  102.66   1-0.16236 0.13194-0.21436-0.35553-0.96316-0.92530
   0   2  -4 1650.42  107.73   1 0.12269-0.17161-0.37328-0.23210-0.91956-0.95743
   0  -2  -4 1615.16  102.51   1-0.60213-0.35845-0.10861 0.06168-0.79097-0.93150
   0  -2   4 1550.60   94.46   1-0.52790-0.23389-0.53489-0.67647 0.65969 0.69833
   0   2  -4 1665.92  106.51   1-0.11561-0.40965-0.36974-0.22863 0.92191 0.88312
   0  -2  -4 1603.07   97.06   1-0.71508-0.47273 0.69903 0.87031 0.00256-0.13809
   0  -2   4 1660.13  103.60   1-0.38060-0.08637-0.59749-0.73886-0.70578-0.66830
   0   2  -4 1580.23  101.10   1-0.10447-0.39868-0.76764-0.62630-0.63230-0.66991
   0  -2  -4 1567.62  104.19   1 0.00791 0.25053-0.81167-0.64108-0.58406-0.72542
   0  -2   4 1468.05   90.18   1-0.54996-0.25559-0.81159-0.95354-0.19708-0.15943
   0   2   4 1662.80  105.43   1-0.00470-0.24661 0.80740 0.63593 0.58997 0.73128
   0  -2  -4 1615.06   99.19   1-0.49292-0.25079 0.74829 0.91953 0.44392 0.30257
   0   2   4 1582.41  100.91   1-0.28261-0.52474 0.92485 0.75361 0.25451 0.39586
   0   2  -4 1575.62   98.14   1-0.24282-0.53692-0.94509-0.80379-0.21868-0.25617
   0  -2   4 1652.00  100.65   1-0.29177 0.00280 0.03429-0.10607 0.95587 0.99435
   0  -2  -4 1606.33   99.60   1 0.06191 0.30421 0.36097 0.53258 0.93051 0.78981
   0   2  -5  183.66   18.03   1-0.37414-0.67496-0.90184-0.72104 0.21606 0.15658
   0  -2   5  186.20   16.25   1-0.66803-0.36688-0.63632-0.81637 0.38578 0.44601
   0  -2  -5  185.78   16.53   1-0.62830-0.39210 0.68816 0.89805 0.36284 0.19937
   0   2   5  192.70   18.74   1-0.37898-0.61488 0.89915 0.68961 0.21885 0.38253
   0   2   5  245.04   26.50   1-0.57791-0.81524 0.40633 0.19726-0.70774-0.54447
   0  -2  -5  186.15   18.35   1-0.77699-0.53926 0.09345 0.30220-0.62253-0.78604
   0  -2   5  194.87   16.56   1-0.66900-0.36886-0.74077-0.92157 0.06065 0.12102
   0   2  -5  195.08   20.96   1-0.37627-0.67627-0.85637-0.67597 0.35360 0.29275
   0  -2  -5  194.56   14.89   1-0.85405-0.61779 0.41799 0.62810-0.30962-0.47308
   0  -2   5  183.43   18.51   1-0.15021 0.15058-0.22183-0.40201-0.96344-0.90316
   0   2  -5  193.62   19.25   1 0.15812-0.14267-0.39066-0.21048-0.90684-0.96713
   0  -2  -5  182.02   19.08   1-0.64711-0.40965-0.15006 0.05922-0.74748-0.91031
   0  -2   5  183.69   15.62   1-0.65240-0.35217-0.56152-0.74222 0.50898 0.57015
   0   2  -5  178.53   19.54   1-0.22055-0.52095-0.41996-0.23989 0.88033 0.81918
   0  -2   5  160.73   14.88   1-0.58554-0.28354-0.39728-0.57501 0.70661 0.76744
   0  -2  -5  187.88   16.03   1-0.76959-0.53403 0.63215 0.84227 0.09006-0.07341
   0  -2  -5  162.29   14.35   1-0.85274-0.61582 0.43033 0.63957-0.29604-0.46010
   0  -2   5  193.67   19.30   1-0.41206-0.11137-0.57168-0.75204-0.70949-0.64963
   0   2  -5  183.88   20.25   1-0.11882-0.41947-0.76103-0.58070-0.63773-0.69772
   0  -2  -5  178.93   19.17   1 0.10720 0.34337-0.83918-0.62960-0.53317-0.69691
   0  -2   5  178.34   16.45   1-0.64849-0.34780-0.75628-0.93719-0.08656-0.02651
   0   2   5  186.96   19.09   1-0.02816-0.26348 0.79903 0.58858 0.60063 0.76429
   0  -2  -5  183.73   16.27   1-0.54118-0.30560 0.68525 0.89546 0.48738 0.32365
   0   2   5  195.32   18.61   1-0.32746-0.56302 0.89766 0.68748 0.29491 0.45864
   0   2  -5  179.66   18.13   1-0.28997-0.59048-0.92071-0.74047-0.26114-0.32097
   0  -2  -5  181.33   17.22   1 0.05741 0.29317 0.35726 0.56787 0.93223 0.76913
   0   2  -6 2838.48  123.14   1-0.44011-0.74751-0.86121-0.64161 0.25416 0.17193
   0  -2   6 2860.72  119.65   1-0.73393-0.42614-0.53074-0.74965 0.42384 0.50638
   0  -2  -6 2743.15  117.48   1-0.67925-0.44953 0.62027 0.86910 0.39226 0.20633
   0   2   6 2832.65  127.68   1-0.42293-0.65225 0.87262 0.62403 0.24423 0.43028
   0   2   6 2722.14  121.98   1-0.61991-0.85090 0.35446 0.10644-0.70004-0.51442
   0  -2  -6 2945.56  126.55   1-0.80923-0.57776 0.01334 0.26103-0.58734-0.77333
   0  -2   6 2907.22  120.36   1-0.72799-0.42131-0.68524-0.90483-0.02179 0.06127
   0   2  -6 3011.90  134.34   1-0.44326-0.74966-0.84545-0.62594 0.29785 0.21494
   0  -2  -6 2580.34  107.89   1-0.83847-0.60908 0.53776 0.78690 0.08813-0.09893
   0  -2   6 2729.91  120.73   1-0.14440 0.16287-0.22537-0.44456-0.96350-0.88081
   0   2   6 2764.73  125.40   1-0.43145-0.66244 0.03096-0.21708-0.90160-0.71697
   0  -2  -6 2761.48  122.42   1-0.68536-0.45421-0.18753 0.06076-0.70363-0.88881
   0  -2   6 2908.25  119.40   1-0.74527-0.43877-0.56668-0.78635 0.35132 0.43488
   0   2  -6 2886.87  137.83   1-0.31157-0.61832-0.45944-0.24042 0.83176 0.74824
   0  -2   6 2681.79  118.03   1-0.64901-0.34031-0.31531-0.53209 0.69236 0.77528
   0  -2  -6 2762.85  119.80   1-0.80745-0.57845 0.56642 0.81544 0.16484-0.02104
   0  -2  -6 2715.05  112.25   1-0.83049-0.60044 0.05269 0.30157-0.55453-0.74061
   0  -2   6 2966.87  130.20   1-0.44200-0.13485-0.54566-0.76502-0.71195-0.62972
   0   2  -6 2872.46  130.31   1-0.12628-0.43338-0.75749-0.53818-0.64050-0.72286
   0  -2   6 2844.52  120.02   1-0.73617-0.42891-0.67591-0.89574 0.03441 0.11689
   0  -2  -6 2774.63  121.87   1-0.39216-0.16343 0.58819 0.83760 0.70727 0.52125
   0   2   6 2861.90  128.83   1-0.04435-0.27308 0.79290 0.54348 0.60773 0.79375
   0  -2  -6 2690.75  121.46   1-0.58032-0.35132 0.62455 0.87369 0.52263 0.33650
   0   2   6 2939.44  130.61   1-0.36097-0.58997 0.87407 0.62497 0.32509 0.51121
   0   2  -6 2829.58  124.01   1-0.32272-0.62963-0.90076-0.68159-0.29064-0.37280
   0   2  -7 1746.97  110.70   1-0.49203-0.80587-0.82289-0.56416 0.28414 0.17967
   0  -2   7 1790.56  109.47   1-0.78256-0.46812-0.42819-0.68586 0.45192 0.55718
   0   2   7 1714.14  109.15   1-0.45605-0.67887 0.85009 0.56259 0.26336 0.47182
   0   2   7 1498.46   97.97   1-0.64993-0.87458 0.31401 0.02702-0.69208-0.48412
   0  -2  -7 1881.66  117.97   1-0.83150-0.60633-0.05625 0.23039-0.55266-0.76110
   0  -2   7 1804.05  109.60   1-0.77074-0.45776-0.63045-0.88897-0.09211 0.01337
   0   2  -7 1849.27  118.74   1-0.49254-0.80523-0.83260-0.57417 0.25333 0.14805
   0  -2  -7 1404.23   91.21   1-0.66142-0.43927 0.56272 0.85144 0.49584 0.28649
   0   2   7 1609.65  104.35   1-0.37829-0.60129-0.07019-0.35807-0.92301-0.71430
   0   2   7 1709.37  111.36   1-0.45102-0.67570 0.01608-0.27095-0.89236-0.68557
   0  -2   7 1861.77  112.17   1-0.80784-0.49516-0.55499-0.81362 0.19841 0.30467
   0   2  -7 1755.17  114.31   1-0.38649-0.69953-0.48880-0.23072 0.78210 0.67632
   0  -2   7 1746.64  108.80   1-0.69883-0.38341-0.24055-0.49626 0.67361 0.77891
   0  -2  -7 1700.70  106.29   1-0.83313-0.61088 0.50348 0.79145 0.22890 0.02021
   0  -2  -7 1566.53   98.15   1-0.67271-0.44990-0.28110 0.00698-0.68442-0.89305
   0  -2   7 1732.86  110.72   1-0.47062-0.15700-0.51936-0.77772-0.71328-0.60867
   0   2  -7 1728.57  113.16   1-0.12836-0.44191-0.75650-0.49820-0.64126-0.74599
   0  -2   7 1851.18  113.33   1-0.80512-0.49117-0.57120-0.82991 0.15970 0.26456
   0  -2  -7 1736.63  110.14   1-0.43949-0.21731 0.54790 0.83626 0.71179 0.50343
   0   2   7 1790.58  115.74   1-0.05424-0.27638 0.78901 0.50063 0.61197 0.82035
   0   2   7 1757.23  110.92   1-0.38573-0.60815 0.85470 0.56667 0.34739 0.55590
   0   2  -7 1616.82  104.04   1-0.34530-0.65862-0.88547-0.62736-0.31097-0.41547
   0   2  -8  302.14   27.69   1-0.53177-0.85205-0.78924-0.49139 0.30709 0.18037
   0  -2   8  298.67   24.26   1-0.81701-0.49603-0.33147-0.62816 0.47181 0.59946
   0   2   8  300.00   27.78   1-0.48086-0.69718 0.83165 0.50525 0.27769 0.50857
   0  -2  -8  319.42   27.63   1-0.84656-0.62769-0.11704 0.20844-0.51925-0.75003
   0  -2   8  323.89   25.74   1-0.80151-0.48218-0.57835-0.87574-0.15193-0.02377
   0   2  -8  304.62   29.15   1-0.52850-0.84749-0.82027-0.52294 0.21870 0.09105
   0   2   8  289.33   27.63   1-0.44953-0.66593-0.01722-0.34412-0.89309-0.66189
   0  -2   8  295.85   28.00   1-0.14727 0.17297-0.22362-0.52082-0.96348-0.83595
   0   2   8  305.64   29.99   1-0.46446-0.68282 0.00571-0.32030-0.88557-0.65662
   0  -2   8  306.60   23.88   1-0.84427-0.52513-0.53243-0.82950 0.06089 0.19012
   0   2  -8  292.17   28.00   1-0.44578-0.76516-0.50976-0.21273 0.73580 0.60767
   0  -2   8  309.88   25.87   1-0.73785-0.41575-0.17302-0.46782 0.65240 0.77992
   0  -2  -8  293.02   23.22   1-0.84966-0.63401 0.44467 0.77154 0.28342 0.05231
   0  -2  -8  280.70   26.41   1-0.50263-0.28601-0.48817-0.16155-0.71347-0.94450
   0   2  -8  295.60   29.39   1-0.12611-0.44611-0.75758-0.46029-0.64043-0.76754
   0  -2   8  289.74   23.17   1-0.84920-0.52869-0.44668-0.74352 0.28164 0.40946
   0  -2  -8  298.13   26.89   1-0.48449-0.26889 0.50609 0.83341 0.71353 0.48281
   0   2   8  320.68   30.51   1-0.05865-0.27420 0.78724 0.45989 0.61383 0.84457
   0   2   8  298.02   26.85   1-0.40371-0.61956 0.83953 0.51256 0.36358 0.59448
   0  -2  -8  288.17   25.95   1 0.02528 0.24145 0.33049 0.65809 0.94346 0.71316
   0   2  -9 1542.18  114.36   1-0.56084-0.88794-0.76194-0.42560 0.32388 0.17440
   0  -2   9 1510.40  108.31   1-0.84030-0.51259-0.24165-0.57658 0.48526 0.63623
   0  -2  -9 1443.72  103.91   1-0.78144-0.57116 0.43092 0.79659 0.45127 0.19800
   0   2   9 1504.28  111.81   1-0.49908-0.70889 0.81721 0.45191 0.28821 0.54151
   0  -2  -9 1495.44  108.54   1-0.85644-0.64386-0.17105 0.19337-0.48706-0.74030
   0  -2   9 1646.40  117.44   1-0.82373-0.49810-0.52918-0.86550-0.20352-0.05292
   0   2  -9 1542.36  115.51   1-0.55457-0.87985-0.80959-0.47336 0.19234 0.04231
   0   2   9 1480.05  110.21   1-0.52276-0.73267 0.04076-0.32514-0.85149-0.59788
   0  -2   9 1559.37  116.16   1-0.15430 0.17242-0.21932-0.55552-0.96337-0.81342
   0   2   9 1541.05  116.71   1-0.47296-0.68502-0.00090-0.36590-0.88108-0.62996
   0  -2  -9 1356.14  101.70   1-0.76946-0.55686-0.28084 0.08389-0.57362-0.82635
   0  -2   9 1588.51  113.26   1-0.86195-0.53653-0.50315-0.83912-0.06227 0.08942
   0   2  -9 1549.81  116.10   1-0.49188-0.81741-0.52448-0.18803 0.69495 0.54450
   0  -2   9 1506.30  108.62   1-0.76860-0.43979-0.11180-0.44551 0.62987 0.77980
   0  -2  -9 1448.64  103.16   1-0.85959-0.65054 0.38981 0.75557 0.33037 0.07682
   0  -2   9 1523.69  113.54   1-0.52444-0.19790-0.46576-0.80212-0.71275-0.56340
   0  -2  -9 1313.67  104.17   1-0.36856-0.15831-0.60698-0.24135-0.70408-0.95743
   0   2  -9 1532.16  116.32   1-0.12032-0.44676-0.76032-0.42404-0.63829-0.78777
   0  -2   9 1452.60  103.54   1-0.86588-0.53878-0.30538-0.64128 0.39620 0.54632
   0  -2  -9 1545.74  114.09   1-0.52711-0.31810 0.46295 0.82923 0.71261 0.45953
   0   2   9 1621.92  121.37   1-0.05825-0.26722 0.78740 0.42109 0.61367 0.86676
   0   2   9 1508.97  111.34   1-0.41641-0.62569 0.82823 0.46233 0.37501 0.62830
   0  -2  -9 1464.05  108.09   1 0.00999 0.21962 0.31755 0.68414 0.94818 0.69549
   0   2 -10 5308.41  372.80   1-0.58313-0.91672-0.73929-0.36388 0.33675 0.16495
   0  -2  10 5373.23  373.01   1-0.85499-0.52073-0.15875-0.53262 0.49374 0.66719
   0   2  10 5372.57  377.82   1-0.51200-0.71531 0.80648 0.40227 0.29567 0.57139
   0  -2 -10 5304.01  370.80   1-0.86240-0.65610-0.21939 0.18398-0.45620-0.73189
   0  -2  10 5553.00  385.48   1-0.83964-0.50770-0.48298-0.85822-0.24843-0.07540
   0   2 -10 5389.81  379.39   1-0.57323-0.90480-0.80097-0.42582 0.17275 0.00034
   0   2  10 5183.46  363.26   1-0.59176-0.79486 0.09940-0.30578-0.79995-0.52411
   0   2  10 5421.38  381.23   1-0.05426-0.25781-0.27860-0.68350-0.95887-0.68289
   0  -2 -10 5260.77  369.53   1-0.78966-0.58333-0.30687 0.09683-0.53127-0.80643
   0  -2  10 5560.15  387.67   1-0.86585-0.53377-0.47037-0.84562-0.17042 0.00329
   0   2 -10 5406.54  380.60   1-0.52589-0.85772-0.53434-0.15892 0.66174 0.48892
   0  -2  10 5266.35  366.20   1-0.79290-0.45738-0.05611-0.42873 0.60675 0.77909
   0   2 -10 5312.78  376.78   1-0.11157-0.44447-0.76440-0.38912-0.63501-0.80686
   0  -2  10 5358.95  371.51   1-0.85404-0.52043-0.15607-0.53097 0.49623 0.66873
   0  -2 -10 5324.91  374.09   1-0.56740-0.36428 0.41856 0.82399 0.70912 0.43397
   0   2  10 5666.62  401.10   1-0.05360-0.25597 0.78926 0.38398 0.61170 0.88714
   0   2  10 5286.56  371.25   1-0.42491-0.62762 0.82037 0.41554 0.38267 0.65834
   0   2 -11  508.19   28.13   1-0.59930-0.93937-0.72184-0.30736 0.34608 0.15198
   0  -2  11  535.24   21.75   1-0.86303-0.52223-0.08236-0.49517 0.49839 0.69431
   0   2  11  540.56   29.53   1-0.52063-0.71744 0.79908 0.35597 0.30066 0.59879
   0  -2 -11  512.42   23.42   1-0.86535-0.66533-0.26308 0.17922-0.42655-0.72471
   0   2 -11  554.55   30.54   1-0.58636-0.92425-0.79437-0.38007 0.15859-0.03607
   0   2  11  551.77   28.62   1-0.64637-0.84294 0.14936-0.29483-0.74825-0.45001
   0   2  11  567.90   31.74   1-0.19698-0.39405-0.19272-0.63663-0.96127-0.66288
   0  -2 -11  526.18   27.03   1-0.80685-0.60679-0.33092 0.11174-0.48936-0.78696
   0   2 -11  551.86   30.98   1-0.55059-0.88873-0.54091-0.12652 0.63580 0.44062
   0  -2  11  521.23   22.39   1-0.81225-0.47017-0.00480-0.41643 0.58328 0.77815
   0   2 -11  525.85   32.08   1-0.10032-0.43966-0.76951-0.35525-0.63069-0.82491
   0  -2 -11  512.34   25.85   1-0.60525-0.40867 0.37315 0.81758 0.70315 0.40564
   0   2  11  577.95   33.31   1-0.04514-0.24092 0.79259 0.34834 0.60807 0.90587
   0   2  11  539.87   28.56   1-0.43003-0.62617 0.81552 0.37175 0.38728 0.68534
   0  -2  12 2215.16   38.70   1-0.86592-0.51916-0.01086-0.46286 0.50006 0.71848
   0   2  12 2191.91   55.95   1-0.52572-0.71603 0.79462 0.31261 0.30360 0.62415
   0  -2 -12 2152.96   47.00   1-0.86591-0.67248-0.30349 0.17744-0.39760-0.71852
   0   2 -12 2189.06   56.06   1-0.59502-0.93921-0.78976-0.33654 0.14905-0.06798
   0   2  12 2382.83   60.33   1-0.30669-0.49728-0.12054-0.60346-0.94414-0.62333
   0  -2 -12 2173.48   49.38   1-0.82144-0.62781-0.35333 0.12835-0.44764-0.76770
   0   2 -12 2254.98   58.68   1-0.56783-0.91226-0.54517-0.09181 0.61672 0.39917
   0  -2  12 2288.78   42.20   1-0.82743-0.47866 0.04220-0.40832 0.55997 0.77727
   0   2 -12 2250.98   62.86   1-0.08689-0.43268-0.77543-0.32218-0.62541-0.84200
   0   2  12 2492.45   64.49   1-0.03321-0.22240 0.79714 0.31392 0.60287 0.92303
   0   2  12 2288.57   53.85   1-0.43238-0.62195 0.81326 0.33056 0.38940 0.70985
   0  -2  13  917.10   71.79   1-0.86468-0.51142 0.05449-0.43645 0.49934 0.74023
   0   2  13  937.67   77.31   1-0.52785-0.71166 0.79274 0.27181 0.30483 0.64780
   0  -2 -13  894.46   71.05   1-0.86452-0.67740-0.34020 0.17964-0.36994-0.71334
   0   2 -13  908.34   75.49   1-0.60024-0.95072-0.78688-0.29474 0.14323-0.09618
   0  -2 -13  903.63   73.20   1-0.83358-0.64624-0.37410 0.14654-0.40641-0.74892
   0   2 -13  894.23   75.23   1-0.57903-0.92976-0.54779-0.05546 0.60385 0.36394
   0  -2  13  924.60   72.74   1-0.83934-0.48388 0.08583-0.40359 0.53677 0.77650
   0   2 -13  915.57   78.12   1-0.07156-0.42379-0.78196-0.28971-0.61920-0.85817
   0   2  13  983.09   82.12   1-0.01810-0.20071 0.80269 0.28050 0.59611 0.93863
   0   2  13  970.70   79.35   1-0.43242-0.61542 0.81323 0.29160 0.38943 0.73227
   0  -2  14  258.85   23.24   1-0.86018-0.50042 0.11538-0.41451 0.49675 0.76010
   0   2  14  261.44   27.26   1-0.52746-0.70476 0.79309 0.23326 0.30460 0.66999
   0  -2 -14  258.20   24.26   1-0.86153-0.68071-0.37426 0.18449-0.34305-0.70893
   0   2 -14  256.90   27.11   1-0.60268-0.95944-0.78551-0.25446 0.14050-0.12130
   0  -2  14  283.43   31.06   1-0.44380-0.08045 0.50909-0.02062 0.73746 0.99654
   0  -2 -14  262.61   25.61   1-0.84357-0.66252-0.39348 0.16611-0.36543-0.73038
   0   2 -14  243.10   26.42   1-0.58528-0.94232-0.54920-0.01789 0.59650 0.33423
   0  -2  14  265.81   24.39   1-0.84855-0.48640 0.12659-0.40172 0.51373 0.77590
   0   2  14  256.08   26.47   1-0.73383-0.91103 0.67862 0.11790 0.03077 0.39512
   0   2 -14  253.03   28.50   1-0.05451-0.41320-0.78890-0.25767-0.61208-0.87342
   0   2  14  277.20   29.79   1-0.00002-0.17603 0.80900 0.24784 0.58779 0.95267
   0   2  14  270.14   27.73   1-0.43048-0.60691 0.81509 0.25453 0.38768 0.75290
   0   2 -14  253.46   27.16   1-0.37175-0.72994-0.86585-0.33515-0.33479-0.59568
   0  -2  15  284.02   29.43   1-0.85291-0.48708 0.17300-0.39589 0.49254 0.77846
   0   2  15  268.10   28.88   1-0.52487-0.69567 0.79538 0.19664 0.30311 0.69092
   0  -2 -15  276.01   29.79   1-0.85716-0.68265-0.40606 0.19159-0.31682-0.70518
   0   2 -15  279.09   32.52   1-0.60280-0.96586-0.78544-0.21547 0.14036-0.14382
   0  -2  15  309.73   36.78   1-0.47424-0.10442 0.51902-0.04972 0.71113 0.99328
   0  -2 -15  278.01   30.36   1-0.85158-0.67682-0.41161 0.18695-0.32462-0.71201
   0   2 -15  273.10   32.50   1-0.58737-0.95071-0.54966 0.02061 0.59402 0.30938
   0  -2  15  279.52   29.45   1-0.85557-0.48722 0.16540-0.40198 0.49054 0.77525
   0   2  15  289.21   32.86   1-0.73428-0.90496 0.67810 0.07843 0.03147 0.41819
   0   2 -15  269.55   30.79   1-0.03591-0.40104-0.79613-0.22590-0.60405-0.88776
   0   2  15  300.75   34.16   1-0.42681-0.59667 0.81857 0.21908 0.38439 0.77199
   0   2 -15  277.81   32.63   1-0.36611-0.73071-0.87020-0.30057-0.32971-0.61295
   0  -2  16  690.23   66.26   1-0.84343-0.47112 0.22666-0.38117 0.48707 0.79545
   0   2  16  714.63   71.99   1-0.52034-0.68463 0.79934 0.16170 0.30049 0.71072
   0  -2 -16  725.66   70.33   1-0.85157-0.68337-0.43595 0.20062-0.29113-0.70196
   0   2 -16  675.86   68.50   1-0.60097-0.97031-0.78647-0.17758 0.14242-0.16414
   0  -2  16  770.74   78.56   1-0.50317-0.12661 0.52785-0.07989 0.68423 0.98872
   0  -2 -16  678.12   66.44   1-0.85774-0.68926-0.42858 0.20893-0.28389-0.69372
   0  -2  16  702.54   67.61   1-0.86054-0.48553 0.20163-0.40464 0.46777 0.77493
   0   2  16  719.79   71.85   1-0.73335-0.89751 0.67918 0.04056 0.03002 0.43911
   0   2 -16  666.16   68.92   1-0.01587-0.38745-0.80349-0.19427-0.59510-0.90118
   0   2  16  735.61   73.67   1-0.42163-0.58491 0.82343 0.18500 0.37971 0.78970
   0   2 -16  681.48   69.27   1-0.35913-0.73014-0.87545-0.26689-0.32343-0.62901
   0   2  17  321.91   21.54   1-0.51405-0.67184 0.80474 0.12820 0.29686 0.72951
   0  -2 -17  311.44   16.69   1-0.84496-0.68329-0.46395 0.21171-0.26606-0.69877
   0   2 -17  306.63   20.83   1-0.59744-0.97308-0.78844-0.14063 0.14637-0.18258
   0  -2  17  327.70   23.35   1-0.53160-0.14830 0.53590-0.11083 0.65589 0.98271
   0  -2 -17  303.49   16.79   1-0.86216-0.70022-0.44459 0.23191-0.24290-0.67520
   0  -2  17  316.07   15.70   1-0.86381-0.48214 0.23605-0.40911 0.44509 0.77470
   0   2  17  317.60   20.19   1-0.73120-0.88885 0.68163 0.00407 0.02671 0.45817
   0   2 -17  284.85   22.04   1 0.00550-0.37252-0.81086-0.16266-0.58520-0.91365
   0   2  17  321.24   21.01   1-0.41506-0.57178 0.82945 0.15209 0.37380 0.80618
   0   2 -17  301.43   20.91   1-0.35095-0.72837-0.88143-0.23394-0.31606-0.64400
   0  -4   0  554.55   36.70   1-0.20290 0.33446-0.97216-0.94230 0.11717 0.01425
   0  -4   0  559.97   40.11   1-0.44482 0.09298 0.54313 0.57149-0.71213-0.81532
   0  -4   0  519.65   35.55   1-0.13628 0.40074-0.84519-0.81692 0.51678 0.41476
   0  -4   0  589.46   38.91   1-0.45087 0.08583-0.01619 0.01354-0.89244-0.99621
   0   4   0  550.62   39.17   1 0.12231-0.41444-0.37309-0.40278-0.91969-0.81609
   0  -4   0  591.30   42.32   1-0.45177 0.08592 0.01550 0.04380-0.89199-0.99533
   0  -4   0  522.65   35.21   1-0.08389 0.45336-0.35364-0.32419 0.93161 0.83027
   0   4   0  557.42   35.99   1 0.11370-0.42309 0.76341 0.73280-0.63581-0.53289
   0  -4   0  568.13   39.95   1-0.38364 0.15313-0.59506-0.56580-0.70619-0.81019
   0  -4   0  578.48   37.83   1-0.30000 0.23744 0.93843 0.96912 0.17129 0.06642
   0  -4   0  558.06   34.80   1-0.28345 0.25337 0.92438 0.95540 0.25527 0.15167
   0  -4   0  587.80   38.36   1-0.27771 0.25920-0.92753-0.89867-0.25010-0.35384
   0  -4   0  598.41   37.33   1-0.10669 0.43018 0.21442 0.24567 0.97089 0.86867
   0  -4   1  813.90   48.21   1-0.27077 0.27305-0.94985-0.95900 0.15637 0.07580
   0   4   1  776.12   45.55   1 0.13733-0.39286 0.98734 0.91842-0.07930 0.04635
   0  -4   1  766.97   49.33   1-0.37120 0.17281 0.60492 0.59467-0.70447-0.78517
   0  -4  -1 1367.87   87.12   1-0.51365 0.01781 0.47698 0.54431-0.71319-0.83868
   0  -4   1  785.65   48.29   1-0.22677 0.31655-0.85776-0.86839 0.46132 0.38167
   0  -4  -1  750.79   46.26   1-0.04755 0.48317-0.82393-0.75676 0.56467 0.44028
   0  -4  -1  889.55   51.60   1-0.49375 0.03646 0.01731 0.08605-0.86943-0.99562
   0  -4   1  825.00   50.53   1-0.41437 0.12886-0.04375-0.05307-0.90905-0.99023
   0   4  -1  829.32   52.10   1 0.13443-0.40880-0.37910-0.36978-0.91553-0.83434
   0   4   1  797.24   51.84   1 0.11299-0.41728-0.36843-0.43711-0.92276-0.79674
   0  -4  -1  881.32   56.13   1-0.48834 0.04324-0.01301 0.05440-0.87255-0.99758
   0  -4   1  810.15   48.11   1-0.15235 0.39125-0.38787-0.39739 0.90903 0.83006
   0   4   1  797.57   46.93   1 0.03734-0.49296 0.79558 0.72603-0.60468-0.47944
   0  -4  -1  791.39   50.08   1-0.37515 0.15516-0.60181-0.53355-0.70503-0.83140
   0  -4   1  809.87   50.39   1-0.39467 0.14857-0.58614-0.59588-0.70758-0.78920
   0  -4   1  742.98   45.00   1-0.21825 0.32576 0.92777 0.91948 0.30266 0.22005
   0  -4   1  816.23   46.12   1-0.23267 0.31072 0.94971 0.94179 0.20954 0.12833
   0  -4   1  869.18   50.73   1-0.34023 0.20309-0.88901-0.89908-0.30641-0.38780
   0  -4  -1  809.40   48.50   1-0.20582 0.32469-0.96087-0.89307-0.18536-0.31143
   0  -4   1  830.01   47.20   1-0.13201 0.41139 0.19102 0.18327 0.97266 0.89284
   0  -4  -1  831.33   47.32   1-0.08752 0.44281 0.23189 0.30213 0.96879 0.84417
   0  -4   2   78.46   12.46   1-0.34023 0.21001-0.91958-0.96789 0.19648 0.13808
   0   4   2   87.84   12.79   1 0.07634-0.44736 0.99610 0.88828-0.04408 0.10398
   0  -4   2   71.80   17.84   1-0.29464 0.25572 0.66073 0.61145-0.69037-0.74881
   0  -4  -2  124.77   19.66   1-0.57617-0.05074 0.40838 0.51480-0.70798-0.85580
   0  -4   2   82.04   14.75   1-0.31595 0.23367-0.86049-0.91004 0.39965 0.34237
   0  -4  -2   88.98   14.03   1 0.03664 0.56107-0.79585-0.68977 0.60437 0.45761
   0  -4  -2   82.09   11.62   1-0.54355-0.01983 0.05797 0.16572-0.83736-0.98597
   0   4   2   79.42   12.92   1 0.10711-0.41668-0.36547-0.47316-0.92463-0.77620
   0   4  -2   82.79   23.65   1 0.14885-0.40086-0.38617-0.33784-0.91033-0.85156
   0  -4  -2   89.57   15.82   1-0.52415 0.00112-0.04189 0.06455-0.85059-0.99791
   0  -4   2   71.23   14.28   1-0.22700 0.32296-0.42288-0.47136 0.87728 0.82067
   0   4   2   84.21   12.83   1-0.03669-0.56049 0.82074 0.71224-0.57011-0.42254
   0  -4   2   81.23   13.08   1-0.40765 0.14205-0.57539-0.62413-0.70903-0.76829
   0  -4  -2   79.88   13.59   1-0.36994 0.15391-0.60590-0.49864-0.70428-0.85303
   0   4  -2   78.52   26.42   1 0.15044-0.39927-0.84778-0.79905-0.50855-0.44955
   0  -4   2   77.16   12.17   1-0.16063 0.38994 0.90819 0.86114 0.38649 0.32613
   0  -4   2   82.97   11.68   1-0.18013 0.36983 0.97017 0.92332 0.16223 0.10339
   0  -4   2   90.03   13.06   1-0.39440 0.15537-0.84751-0.89669-0.35519-0.41449
   0  -4   2   83.25   11.92   1-0.16470 0.38523 0.16025 0.11350 0.97323 0.91580
   0  -4   3 3893.36  107.78   1-0.40905 0.14771-0.88140-0.96849 0.23622 0.20048
   0  -4   3 3813.70  147.79   1-0.21792 0.33877 0.70900 0.62074-0.67068-0.70704
   0  -4  -3 4170.36  119.71   1-0.63140-0.11232 0.33935 0.48473-0.69726-0.86741
   0  -4   3 3999.35  111.27   1-0.40089 0.15503-0.85318-0.94163 0.33371 0.29880
   0  -4  -3 4816.52  138.18   1 0.11421 0.63235-0.76317-0.61818 0.63601 0.46687
   0  -4  -3 3874.93  107.46   1-0.60044-0.08327 0.10711 0.25434-0.79245-0.96352
   0   4   3 3798.73  145.66   1 0.10553-0.41177-0.36467-0.51137-0.92513-0.75428
   0  -4  -3 4154.15  137.96   1-0.55811-0.03915-0.07025 0.07522-0.82678-0.99639
   0  -4   3 3889.95  110.81   1-0.30658 0.24973-0.45738-0.54481 0.83474 0.80050
   0   4   3 4095.57  112.49   1-0.10678-0.62408 0.83908 0.69164-0.53341-0.36352
   0   4  -3 3840.35  110.81   1 0.11876-0.43740-0.84168-0.75396-0.52674-0.49011
   0  -4   3 3723.04  100.22   1-0.12673 0.42980 0.98534 0.89957 0.11413 0.07768
   0  -4   3 3967.64  109.26   1-0.20630 0.35017 0.12016 0.03441 0.97108 0.93605
   0  -4   4    1.16    5.88   1-0.47645 0.08676-0.83503-0.96125 0.27514 0.26165
   0  -4  -4   -1.04    8.04   1-0.67910-0.16685 0.27147 0.45639-0.68199-0.87399
   0  -4   4    1.34    6.20   1-0.47970 0.08276-0.83638-0.96416 0.26524 0.25206
   0   4  -4    1.77   10.58   1 0.13997-0.42225-0.75086-0.62350 0.64545 0.65798
   0  -4   4   -0.03    6.39   1-0.38930 0.17338-0.48984-0.61641 0.78005 0.76809
   0   4   4    1.19   10.07   1-0.17165-0.68245 0.85123 0.66483-0.49592-0.30372
   0  -4   4   -0.14    5.97   1-0.11002 0.45288 0.76511 0.64046 0.63442 0.62023
   0   4  -4   -0.48    8.57   1 0.07301-0.48954-0.99515-0.86829 0.06575 0.08013
   0  -4   5  163.78   14.80   1-0.54046 0.02919-0.78133-0.94667 0.31211 0.32086
   0  -4  -5  137.51   14.81   1-0.71946-0.21254 0.20603 0.42868-0.66326-0.87809
   0  -4   5  161.06   14.44   1-0.54993 0.01882-0.81161-0.97830 0.19712 0.20631
   0   4  -5  204.86   22.21   1 0.06895-0.49956-0.78304-0.61677 0.61813 0.60829
   0   4   5  178.48   17.60   1 0.12066-0.38367-0.37227-0.59698-0.92024-0.70456
   0  -4  -5  184.41   18.91   1-0.62023-0.11391-0.12499 0.09853-0.77439-0.98859
   0  -4   5  150.82   14.22   1-0.47251 0.09650-0.51848-0.68401 0.71267 0.72306
   0   4   5  169.75   17.09   1-0.23049-0.73480 0.85807 0.63273-0.45889-0.24436
   0   4  -5  168.63   18.11   1 0.07450-0.49455-0.83130-0.66560-0.55079-0.55890
   0  -4   5  163.96   15.20   1-0.54392 0.02568-0.81414-0.98054-0.20324-0.19460
   0  -4   5  175.60   16.65   1-0.09543 0.47405 0.77169 0.60805 0.62879 0.63682
   0   4  -5  171.98   17.35   1 0.01714-0.55181-0.99973-0.83393 0.01544 0.00748
   0  -4   6    2.47    5.75   1-0.59913-0.02278-0.72202-0.92585 0.34599 0.37720
   0   4   6    6.50    8.33   1-0.11683-0.61459 0.99085 0.72741 0.06747 0.30518
   0  -4  -6    2.98    6.17   1-0.75360-0.25297 0.14274 0.40436-0.64164-0.87891
   0   4  -6    4.31    9.10   1 0.00356-0.57125-0.80780-0.60262 0.58944 0.55723
   0   4   6    5.25    5.82   1 0.14185-0.35600-0.38275-0.64646-0.91289-0.67479
   0  -4  -6    3.25    7.44   1-0.64815-0.14799-0.15105 0.11148-0.74637-0.98268
   0   4   6    7.20    7.44   1-0.28294-0.78074 0.86065 0.59637-0.42333-0.18648
   0   4  -6    1.43    7.42   1 0.06021-0.51529-0.82749-0.62281-0.55822-0.58871
   0  -4   6    7.10    5.91   1-0.59825-0.02245-0.78799-0.99319-0.14546-0.11430
   0  -4   6    2.10    6.41   1-0.08428 0.49179 0.77656 0.57396 0.62437 0.65475
   0   4   6    4.80    7.05   1-0.10527-0.60268 0.98991 0.72529 0.09481 0.33273
   0   4  -6    1.26    7.34   1-0.02925-0.60463-0.99922-0.79448-0.02634-0.05664
   0  -4   7 2365.85  114.33   1-0.65289-0.07005-0.65694-0.89984 0.37703 0.43055
   0   4   7 2492.38  123.59   1-0.15190-0.64317 0.98449 0.68214 0.08772 0.34785
   0  -4  -7 2431.91  120.39   1-0.78176-0.28738 0.08263 0.38319-0.61807-0.87782
   0   4  -7 2232.72  114.06   1-0.05528-0.63640-0.82613-0.58205 0.56075 0.50617
   0  -4  -7 2445.25  124.12   1-0.67440-0.18055-0.17655 0.12499-0.71694-0.97559
   0  -4   7 1896.90   93.07   1-0.57622 0.00760-0.40832-0.64692 0.70798 0.76251
   0   4   7 2288.07  116.20   1-0.32895-0.82027 0.86003 0.55680-0.39003-0.13086
   0   4  -7 2267.17  115.88   1 0.05023-0.53172-0.82470-0.58102-0.56332-0.61617
   0  -4   7 2352.39  114.00   1-0.65337-0.07118-0.75273-0.99709-0.08050-0.02710
   0   4   7 2409.75  119.10   1-0.13521-0.62605 0.98330 0.67975 0.12177 0.38208
   0   4  -7 2422.01  121.24   1-0.06732-0.64910-0.99588-0.75221-0.06063-0.11326
   0  -4   8   80.93   13.73   1-0.70003-0.11050-0.58866-0.87028 0.40426 0.47998
   0   4   8   87.88   17.08   1-0.18207-0.66686 0.97764 0.63639 0.10514 0.38768
   0  -4  -8   82.14   15.27   1-0.80465-0.31657 0.02586 0.36538-0.59317-0.87537
   0   4  -8   73.01   15.60   1-0.10721-0.69463-0.83918-0.55619 0.53317 0.45621
   0  -4  -8   85.25   16.70   1-0.69875-0.21121-0.20124 0.13931-0.68647-0.96746
   0   4  -8   84.40   16.74   1 0.12639-0.46168-0.23628 0.04593 0.96342 0.88585
   0  -4   8   75.27   13.59   1-0.62167-0.03117-0.35217-0.62998 0.69963 0.77598
   0   4   8   80.52   16.20   1-0.36882-0.85364 0.85716 0.51498-0.35949-0.07798
   0   4  -8   84.32   16.72   1-0.09820-0.68640-0.99122-0.70862-0.08844-0.16341
   0  -4   9 2386.76  184.01   1-0.74108-0.14504-0.51733-0.83800 0.42796 0.52603
   0   4   9 2444.26  192.42   1-0.20769-0.68599 0.97081 0.59065 0.11994 0.42489
   0  -4  -9 2596.02  201.28   1-0.82297-0.34118-0.02759 0.35089-0.56740-0.87204
   0   4  -9 2309.35  183.41   1-0.15229-0.74600-0.84810-0.52620 0.50747 0.40814
   0  -4  -9 2481.85  194.21   1-0.72125-0.24002-0.22510 0.15445-0.65507-0.95840
   0   4  -9 2450.55  193.37   1 0.09188-0.50255-0.25680 0.06437 0.96208 0.86214
   0  -4   9 2181.74  169.31   1-0.66197-0.06475-0.29687-0.61361 0.68822 0.78694
   0   4   9 2399.50  188.49   1-0.40296-0.88128 0.85287 0.47175-0.33200-0.02816
   0   4  -9 2359.05  185.83   1-0.12297-0.71758-0.98620-0.66467-0.11075-0.20806
   0  -4  10   84.77   12.14   1-0.77559-0.17281-0.44479-0.80408 0.44789 0.56884
   0   4  10   94.25   16.25   1-0.22914-0.70095 0.96435 0.54529 0.13232 0.45969
   0  -4 -10   87.63   14.18   1-0.83733-0.36183-0.07788 0.33955-0.54111-0.86820
   0   4 -10   98.07   18.00   1-0.19085-0.79086-0.85390-0.49310 0.48416 0.36246
   0  -4 -10   93.85   15.90   1-0.74197-0.26657-0.24817 0.16960-0.62280-0.94877
   0   4 -10   94.17   16.14   1 0.06063-0.54016-0.27495 0.08517 0.95954 0.83723
   0  -4  10   97.08   14.12   1-0.69724-0.09329-0.24312-0.59880 0.67434 0.79544
   0   4  10   94.91   16.47   1-0.43189-0.90370 0.84781 0.42775-0.30768 0.01847
   0   4 -10   88.67   16.72   1 0.04105-0.56025-0.82204-0.46139-0.56794-0.68791
   0   4 -10   92.38   16.42   1-0.14255-0.74357-0.98142-0.62095-0.12838-0.24803
   0  -4  11  323.92   33.98   1-0.80391-0.19460-0.37173-0.77004 0.46425 0.60758
   0   4  11  340.12   38.87   1-0.24677-0.71210 0.95853 0.50056 0.14251 0.49228
   0  -4 -11  356.82   38.36   1-0.84820-0.37903-0.12486 0.33141-0.51474-0.86400
   0   4 -11  329.96   39.86   1-0.22339-0.82971-0.85746-0.45775 0.46351 0.31944
   0  -4 -11  321.89   36.47   1-0.76096-0.29183-0.27044 0.18629-0.58974-0.93814
   0   4 -11  329.84   38.20   1 0.03309-0.57405-0.29061 0.10847 0.95626 0.81160
   0  -4  11  300.67   33.34   1-0.72783-0.11719-0.19130-0.58634 0.65853 0.80154
   0   4  11  318.86   37.03   1-0.45614-0.92145 0.84251 0.38350-0.28652 0.06197
   0   4 -11  317.87   37.75   1 0.04361-0.56413-0.82279-0.42315-0.56666-0.70900
   0   4  11  307.54   35.64   1-0.21234-0.67689 0.95830 0.49902 0.19123 0.54109
   0   4 -11  327.80   38.15   1-0.15773-0.76515-0.97721-0.57780-0.14205-0.28404
   0  -4  12  367.78   38.24   1-0.82632-0.21048-0.29912-0.73644 0.47719 0.64292
   0   4  12  422.26   46.17   1-0.26093-0.71977 0.95352 0.45664 0.15068 0.52287
   0  -4 -12  405.33   41.94   1-0.85620-0.39332-0.16947 0.32573-0.48804-0.85975
   0   4 -12  432.06   49.58   1-0.25049-0.86310-0.85945-0.42084 0.44562 0.27917
   0  -4  12  413.63   42.45   1-0.75437-0.13702-0.14119-0.57514 0.64107 0.80649
   0   4  12  398.28   44.50   1-0.47624-0.93505 0.83734 0.33938-0.26841 0.10240
   0   4 -12  383.07   44.20   1 0.04851-0.56569-0.82421-0.38558-0.56419-0.72891
   0   4  12  414.69   45.03   1-0.22308-0.68107 0.95386 0.45566 0.20091 0.57315
   0   4 -12  417.08   46.04   1-0.16915-0.78298-0.97374-0.53540-0.15233-0.31666
   0   4  13  998.15   97.08   1-0.27194-0.72429 0.94941 0.41363 0.15704 0.55163
   0  -4 -13 1005.63   93.53   1-0.86163-0.40503-0.21157 0.32258-0.46132-0.85550
   0   4 -13 1021.56  100.61   1-0.27271-0.89162-0.86042-0.38289 0.43046 0.24164
   0  -4 -13  934.03   89.01   1-0.79389-0.33732-0.31259 0.22206-0.52154-0.91482
   0  -4  13  967.80   89.84   1-0.77720-0.15314-0.09298-0.56584 0.62233 0.81016
   0   4  13 1037.88  100.06   1-0.49279-0.94501 0.83252 0.29548-0.25309 0.14016
   0   4 -13  977.80   95.57   1 0.05550-0.56514-0.82619-0.34857-0.56064-0.74773
   0   4  13 1003.29   96.38   1-0.23112-0.68254 0.95039 0.41325 0.20815 0.60278
   0   4 -13  912.17   90.16   1-0.17735-0.79759-0.97109-0.49382-0.15972-0.34638
   0   4  14   43.66   12.12   1-0.28007-0.72594 0.94625 0.37156 0.16174 0.57874
   0  -4 -14   42.09    9.91   1-0.86479-0.41448-0.25139 0.32170-0.43465-0.85129
   0   4 -14   46.68   14.83   1-0.29060-0.91581-0.86074-0.34431 0.41793 0.20673
   0  -4 -14   35.85   10.51   1-0.80793-0.35763-0.33251 0.24110-0.48648-0.90219
   0  -4  14   32.92    8.61   1-0.79669-0.16592-0.04662-0.55840 0.60257 0.81280
   0   4  14   34.83   12.09   1-0.50598-0.95168 0.82830 0.25231-0.24061 0.17499
   0   4 -14   36.40   12.64   1 0.06441-0.56268-0.82864-0.31203-0.55606-0.76552
   0   4  14   39.05   11.54   1-0.23674-0.68158 0.94788 0.37181 0.21320 0.63023
   0   4 -14   38.91   12.66   1-0.18276-0.80941-0.96928-0.45307-0.16459-0.37360
   0  -6   0  220.63   18.70   1-0.33089 0.47520-0.92411-0.87909 0.19109 0.03698
   0  -6   0  250.98   23.17   1-0.57100 0.23586-0.08128-0.03868-0.81691-0.97101
   0  -6  -1  381.91   24.06   1-0.28777 0.51189-0.94316-0.85898 0.16618-0.01008
   0  -6   1  361.44   22.88   1-0.37530 0.43721-0.90120-0.89534 0.21673 0.08480
   0  -6   1  407.08   62.92   1-0.55176 0.26141-0.06487-0.06130-0.83146-0.96327
   0  -6  -1  435.00   66.78   1-0.59038 0.21016-0.09818-0.01655-0.80113-0.97752
   0  -6  -2   10.32    8.42   1-0.24637 0.54687-0.95867-0.83532 0.14228-0.05616
   0  -6   2   13.82    9.36   1-0.42016 0.39888-0.87440-0.90724 0.24263 0.13341
   0  -6  -2   12.62   11.34   1-0.60975 0.18447-0.11546 0.00518-0.78413-0.98282
   0   6   2    9.31    8.26   1 0.15116-0.64104 0.74528 0.62148-0.64938-0.45035
   0  -6  -3 2000.24  193.96   1-0.20719 0.57958-0.97095-0.80859 0.11965-0.10128
   0  -6   3 2107.36  203.23   1-0.46562 0.35986-0.84313-0.91509 0.26889 0.18191
   0  -6  -3 2282.08  222.42   1-0.62852 0.15959-0.13262 0.02713-0.76640-0.98681
   0   6   3 1937.73  190.06   1 0.10375-0.68194 0.76796 0.60521-0.63202-0.41067
   0  -6   3 2013.27  194.74   1-0.51805 0.30768-0.82413-0.89749-0.22896-0.31598
   0  -6  -4    1.81   22.18   1-0.17020 0.61014-0.98049-0.77894 0.09829-0.14482
   0  -6   4   18.99    7.83   1-0.51077 0.32116-0.80752-0.91860 0.29496 0.23023
   0   6   4   13.18   14.56   1 0.05808-0.72111 0.78747 0.58578-0.61360-0.36993
   0  -6   4   16.93    8.01   1-0.55112 0.28098-0.81110-0.92362-0.19589-0.26069
   0  -6   5    1.27    5.70   1-0.55500 0.28337-0.76761-0.91782 0.32051 0.27802
   0   6   5    2.86    7.94   1 0.13618-0.63641 0.98755 0.74801-0.07864 0.18829
   0  -6  -5    2.60    9.11   1-0.66619 0.10929-0.16846 0.06930-0.72649-0.99159
   0   6   5    1.97    7.49   1 0.01458-0.75812 0.80395 0.56331-0.59451-0.32852
  -1  -1  18  328.35   16.99   1-0.78401-0.53941 0.42464-0.27037 0.45276 0.79745
  -1   1  18  343.32   21.39   1-0.62759-0.65160 0.68903-0.02117 0.36242 0.75826
   1   1 -18  283.58   17.40   1-0.70281-0.94426-0.71121-0.01592 0.01504-0.32880
  -1  -1  18  355.91   23.13   1-0.59427-0.34515 0.55115-0.14441 0.58571 0.92736
   1  -1 -18  315.25   16.03   1-0.86482-0.83740-0.49091 0.21914-0.10528-0.50072
  -1  -1  18  326.41   15.85   1-0.86395-0.61634 0.34842-0.34535 0.36355 0.70770
  -1   1  18  344.92   21.18   1-0.50470-0.52710 0.73393 0.02371 0.45453 0.84947
  -1  -1  17 1671.66  156.61   1-0.79839-0.56027 0.38727-0.26883 0.46106 0.78346
  -1   1  17 1715.22  162.54   1-0.63928-0.66977 0.67455 0.00328 0.36917 0.74256
   1   1 -17 1346.58  127.83   1-0.71153-0.94667-0.70264-0.04627 0.00260-0.31883
  -1  -1  17 1752.34  167.61   1-0.56422-0.32184 0.54430-0.11226 0.62078 0.94011
   1  -1 -17 1549.66  145.28   1-0.86594-0.83222-0.47812 0.19298-0.14676-0.51976
   1   1 -17 1457.45  137.63   1-0.76116-0.99580-0.56541 0.09144 0.31770-0.00439
  -1  -1  17 1576.43  147.35   1-0.86547-0.62452 0.32119-0.33370 0.38443 0.70612
   1   1 -17 1509.35  145.96   1-0.07620-0.31356-0.78001-0.12287-0.62110-0.94158
  -1   1  17 1690.16  160.21   1-0.51587-0.54483 0.71974 0.04845 0.46459 0.83714
  -1  -1  16   91.77   12.71   1-0.81181-0.58017 0.34808-0.26909 0.46881 0.76875
  -1   1  16   92.16   14.90   1-0.64988-0.68685 0.66090 0.02857 0.37530 0.72622
   1   1 -16   83.01   13.09   1-0.71942-0.94827-0.69451-0.07705-0.00894-0.30796
  -1  -1  16   92.31   16.35   1-0.53319-0.29756 0.53634-0.08123 0.65424 0.95124
   1  -1 -16   82.40   11.98   1-0.86541-0.82540-0.46425 0.16789-0.18845-0.53899
   1   1 -16   81.59   12.54   1-0.77019-0.99855-0.56427 0.05363 0.29732-0.00233
  -1  -1  16   81.18   12.27   1-0.86597-0.63167 0.29281-0.32319 0.40540 0.70464
   1   1 -16   78.13   14.72   1-0.10408-0.33499-0.76782-0.14967-0.63215-0.93025
  -1   1  16   88.32   14.67   1-0.52618-0.56171 0.70609 0.07374 0.47387 0.82403
  -1  -1  15 4663.35  352.18   1-0.82415-0.59899 0.30699-0.27123 0.47594 0.75341
  -1   1  15 4742.55  360.72   1-0.65936-0.70282 0.64826 0.05487 0.38077 0.70924
   1  -1 -15 4522.42  343.00   1-0.84380-0.79756-0.46832 0.12422-0.26206-0.59030
   1   1 -15 4372.37  332.29   1-0.72645-0.94899-0.68694-0.10840-0.01946-0.29606
  -1  -1  15 5100.27  476.22   1-0.50113-0.27223 0.52725-0.05132 0.68619 0.96086
  -1   1  15 6790.05  629.94   1-0.80824-0.84969 0.55484-0.03932 0.19720 0.52580
   1  -1 -15 4383.94  332.78   1-0.86317-0.81685-0.44923 0.14396-0.23048-0.55859
   1   1 -15 4299.84  326.68   1-0.77777-0.99987-0.56304 0.01591 0.27937 0.00215
  -1  -1  15 4514.55  341.20   1-0.86535-0.63771 0.26308-0.31403 0.42655 0.70335
   1   1 -15 4456.50  342.58   1-0.13100-0.35546-0.75524-0.17608-0.64222-0.91795
   1  -1 -15 4251.63  320.86   1-0.81817-0.77473-0.01265 0.58186 0.57483 0.24741
  -1   1  15 4810.33  365.97   1-0.53548-0.57754 0.69332 0.09991 0.48225 0.81022
  -1  -1  14    0.61    4.82   1-0.83533-0.61665 0.26365-0.27563 0.48239 0.73740
   1  -1 -14   -1.79    5.63   1-0.85046-0.79755-0.44110 0.11305-0.28659-0.59255
   1   1 -14   -0.27    6.17   1-0.73213-0.94860-0.68058-0.14112-0.02813-0.28323
  -1  -1  14    4.09    7.45   1-0.46664-0.24417 0.51660-0.02303 0.71788 0.96945
  -1   1  14    4.03   11.50   1-0.79808-0.84618 0.55826 0.00307 0.22670 0.53288
  -1   1  14   -1.27    5.12   1-0.28996-0.33920-0.13192-0.68724-0.94790-0.64236
   1  -1 -14   -1.85    5.70   1-0.85895-0.80645-0.43251 0.12241-0.27408-0.57849
   1   1 -14   -2.61    4.94   1-0.78325-0.99969-0.56198-0.02203 0.26587 0.01095
  -1  -1  14    0.32    5.22   1-0.86347-0.64250 0.23175-0.30647 0.44798 0.70232
  -1   1  14    0.98    3.72   1-0.85716-0.90763 0.17584-0.37958-0.48410-0.17920
   1   1 -14   -0.04    7.38   1-0.15704-0.37530-0.74229-0.20204-0.65141-0.90461
   1   1 -14    2.92    4.41   1-0.76086-0.97876-0.64458-0.10260 0.07480-0.17743
   1  -1 -14   -0.13    3.89   1-0.80079-0.75101 0.03609 0.59172 0.59784 0.29297
  -1   1  14    0.60    5.98   1-0.16606-0.21440 0.73763 0.18264 0.65446 0.95951
  -1   1  14    1.44    7.38   1-0.54396-0.59260 0.68125 0.12678 0.48988 0.79545
   1  -1 -14   -1.07    4.30   1-0.13995-0.08988 0.18361 0.73900 0.97298 0.66767
  -1  -1  13 3790.71  517.68   1-0.84522-0.63302 0.21760-0.28274 0.48810 0.72065
  -1   1  13 3822.59  523.75   1-0.67463-0.73105 0.62696 0.11145 0.38959 0.67315
   1  -1 -13 3759.18  514.60   1-0.85606-0.79712-0.41261 0.10196-0.31129-0.59514
   1   1 -13 3797.07  520.01   1-0.73760-0.94754-0.67424-0.17354-0.03664-0.26841
  -1  -1  13 3978.64  547.48   1-0.43226-0.21655 0.50517 0.00454 0.74695 0.97626
  -1   1  13 8572.89 1174.96   1-0.78903-0.84376 0.56069 0.04448 0.25109 0.53487
  -1   1  13 3718.71   75.84   1-0.25064-0.30699-0.15812-0.67427-0.95507-0.67164
  -1  -1  13 3881.69  533.00   1-0.21098 0.00104-0.18382-0.68513-0.96004-0.72841
   1  -1 -13 3713.92   61.56   1-0.85293-0.79383-0.41503 0.10026-0.31662-0.59981
   1   1 -13 3402.21   59.08   1-0.78844-0.99800-0.56083-0.05976 0.25263 0.02028
  -1  -1  13 3680.74   53.55   1-0.86017-0.64585 0.19849-0.30085 0.46979 0.70168
  -1   1  13 3533.65   56.50   1-0.85536-0.91229 0.16407-0.35231-0.49136-0.20880
   1  -1 -13 3685.29   78.63   1-0.25912-0.20228-0.68399-0.16819-0.68191-0.96477
   1   1 -13 3651.45   78.66   1-0.18184-0.39341-0.72925-0.22808-0.65963-0.89062
   1   1 -13 3652.23   63.65   1-0.77069-0.98217-0.63051-0.12768 0.09204-0.13793
   1  -1 -13 3379.98   52.02   1-0.78074-0.72437 0.08496 0.60162 0.61904 0.33665
  -1   1  13 3599.19   73.54   1-0.19411-0.24904 0.72253 0.20651 0.66351 0.94621
  -1   1  13 3921.57  537.15   1-0.55142-0.60663 0.67031 0.15476 0.49660 0.77977
   1  -1 -13 3470.69   67.32   1-0.11588-0.06024 0.20598 0.72239 0.97166 0.68884
   1   1 -12  202.90   17.37   1-0.76607-0.97237-0.46627-0.00419 0.44240 0.23339
  -1  -1  12  236.75   16.31   1-0.85363-0.64791 0.16823-0.29316 0.49296 0.70304
  -1   1  12  234.00   19.47   1-0.68017-0.74307 0.61893 0.14236 0.39279 0.65389
   1  -1 -12  228.26   16.94   1-0.86068-0.79544-0.38139 0.09427-0.33727-0.59864
   1   1 -12  221.56   17.68   1-0.74147-0.94511-0.66961-0.20783-0.04276-0.25211
  -1   1  12  234.66   21.29   1-0.21214-0.27498-0.18308-0.66022-0.95993-0.69891
  -1  -1  12  233.82   21.25   1-0.19151 0.01402-0.19617-0.65847-0.96168-0.75246
  -1   1  12  238.70   22.82   1-0.55057-0.61562-0.06387-0.54092-0.83233-0.57306
  -1  -1  12  231.06   20.20   1-0.76632-0.56282-0.27696-0.73924-0.57968-0.36979
   1  -1 -12  220.99   17.81   1-0.84457-0.77918-0.39559 0.08074-0.36082-0.62156
   1   1 -12  202.42   16.46   1-0.79125-0.99455-0.56014-0.09802 0.24524 0.03532
  -1  -1  12  226.39   16.47   1-0.85516-0.64750 0.16285-0.29760 0.49210 0.70155
  -1   1  12  218.55   16.53   1-0.85421-0.91759 0.15705-0.32029-0.49564-0.23542
  -1  -1  12  230.03   19.04   1-0.67131-0.46548-0.28318-0.74566-0.68494-0.47677
   1  -1 -12  220.42   21.22   1-0.30794-0.24465-0.65160-0.17479-0.69323-0.95372
   1   1 -12  216.13   21.84   1-0.20567-0.41079-0.71605-0.25387-0.66705-0.87566
   1   1 -12  221.68   18.28   1-0.77698-0.98204-0.62095-0.15726 0.10347-0.10423
   1  -1 -12  222.08   16.47   1-0.75818-0.69531 0.13353 0.61115 0.63822 0.37818
  -1  -1  12  252.79   20.98   1-0.60772-0.40147 0.37004-0.09187 0.70266 0.91124
  -1   1  12  224.88   20.66   1-0.21949-0.28100 0.70809 0.23104 0.67113 0.93147
  -1   1  12  228.50   19.08   1-0.55774-0.61953 0.66076 0.18414 0.50230 0.76306
   1  -1 -12  204.42   17.95   1-0.09280-0.03063 0.22711 0.70452 0.96943 0.70901
   1   1 -11  125.96   15.13   1-0.76599-0.96577-0.46643-0.04337 0.44235 0.25574
  -1  -1  11  132.37   13.21   1-0.86030-0.66077 0.11421-0.30823 0.49681 0.68437
   1  -1 -11  131.74   13.16   1-0.86000-0.79081 0.11720 0.55503 0.49664 0.25796
  -1   1  11  138.94   16.48   1-0.68402-0.75340 0.61324 0.17561 0.39502 0.63366
  -1  -1  11  128.87   13.86   1-0.86594-0.66838-0.28726-0.70999-0.40941-0.22174
   1  -1 -11  125.67   14.00   1-0.86403-0.79248-0.34734 0.08941-0.36440-0.60329
   1   1 -11  129.48   15.16   1-0.74393-0.94127-0.66662-0.24375-0.04670-0.23363
  -1   1  11  129.95   16.96   1-0.17383-0.24315-0.20725-0.64539-0.96271-0.72411
  -1  -1  11  133.27   17.32   1-0.17414 0.02491-0.20705-0.63035-0.96270-0.77590
  -1   1  11  141.29   18.88   1-0.55612-0.62749-0.06856-0.50659-0.82826-0.59128
  -1  -1  11  137.43   16.26   1-0.78817-0.59094-0.30486-0.72817-0.53464-0.34719
   1  -1 -11  129.63   15.38   1-0.83363-0.76195-0.37419 0.06318-0.40623-0.64453
   1   1 -11  118.34   13.76   1-0.79199-0.98902-0.55995-0.13678 0.24328 0.05580
  -1  -1  11  132.84   14.07   1-0.84795-0.64657 0.12367-0.29783 0.51543 0.70230
  -1   1  11  132.26   14.25   1-0.85403-0.92388 0.15604-0.28227-0.49625-0.25838
  -1  -1  11  134.58   16.07   1-0.65202-0.45317-0.31108-0.73434-0.69144-0.50534
   1  -1 -11  129.31   17.37   1-0.35929-0.28955-0.61414-0.17632-0.70266-0.94078
   1   1 -11  130.31   18.43   1-0.22834-0.42701-0.70287-0.27968-0.67366-0.85990
   1   1 -11  134.57   15.65   1-0.77889-0.97791-0.61795-0.19363 0.10702-0.07869
   1  -1 -11  128.48   14.10   1-0.73302-0.66366 0.18193 0.62051 0.65542 0.41773
  -1  -1  11  136.34   15.66   1-0.67010-0.47038 0.28498-0.13793 0.68538 0.87161
  -1   1  11  128.98   16.86   1-0.24203-0.31014 0.69461 0.25653 0.67743 0.91542
  -1   1  11  132.35   16.03   1-0.56277-0.63113 0.65299 0.21530 0.50683 0.74519
   1  -1 -11  123.32   15.02   1-0.07114-0.00244 0.24665 0.68508 0.96648 0.72846
   1   1 -10   78.57   11.27   1-0.76373-0.95681-0.47136-0.08700 0.44104 0.27736
  -1  -1  10   86.87    9.88   1-0.86463-0.67160 0.05562-0.32787 0.49931 0.66441
   1  -1 -10   87.04    9.63   1-0.85414-0.77828 0.16471 0.56348 0.49326 0.27706
  -1   1  10   86.06   11.86   1-0.68589-0.76175 0.61046 0.21175 0.39609 0.61228
  -1   1  10   89.53   13.21   1-0.78152-0.85959 0.08318-0.31516-0.61830-0.40220
   1  -1 -10   80.77   10.29   1-0.86580-0.78794-0.30974 0.08810-0.39298-0.60940
  -1  -1  10   88.29   10.48   1-0.86546-0.67421-0.32149-0.70531-0.38420-0.21900
   1   1 -10   85.18   11.90   1-0.74463-0.93567-0.66575-0.28180-0.04783-0.21235
  -1   1  10 1021.36  137.44   1-0.77691-0.85155 0.56319 0.16391 0.28143 0.49797
  -1   1  10   83.51   12.83   1-0.13540-0.21120-0.23085-0.62998-0.96352-0.74733
  -1  -1  10   88.50   13.47   1-0.15924 0.03333-0.21628-0.60057-0.96325-0.79887
  -1   1  10   88.70   14.83   1-0.55888-0.63657-0.07090-0.46991-0.82620-0.61151
  -1  -1  10   83.13   11.38   1-0.80921-0.61825-0.33440-0.71875-0.48306-0.31804
   1  -1 -10   81.75   11.66   1-0.81964-0.74167-0.35044 0.04797-0.45317-0.66904
   1   1 -10   76.91   10.38   1-0.79004-0.98081-0.56044-0.17622 0.24843 0.08339
   1   1 -10   81.15   11.60   1-0.65158-0.84661-0.31169 0.07094 0.69157 0.52745
  -1  -1  10   88.44   10.45   1-0.83822-0.64353 0.08138-0.30122 0.53921 0.70365
   1  -1 -10   82.14    9.93   1-0.85498-0.78085 0.16173 0.56033 0.49279 0.27620
  -1   1  10   85.81   10.60   1-0.85517-0.93147 0.16289-0.23638-0.49208-0.27655
  -1  -1  10   90.37   12.56   1-0.63216-0.43978-0.33833-0.72259-0.69706-0.53333
   1  -1 -10   84.87   13.31   1-0.41398-0.33791-0.57005-0.17114-0.70968-0.92548
   1   1 -10   86.02   14.82   1-0.24972-0.44194-0.68988-0.30568-0.67948-0.84335
   1   1 -10   86.55   11.70   1-0.77861-0.97082-0.61839-0.23298 0.10650-0.05666
  -1  -1  10   89.75   11.29   1-0.72804-0.53520 0.19092-0.19342 0.65840 0.82227
   1  -1 -10   80.68   10.47   1-0.70512-0.62927 0.23028 0.62984 0.67064 0.45530
  -1   1  10   84.59   13.00   1-0.26150-0.33620 0.68247 0.28336 0.68251 0.89814
  -1   1  10   86.60   12.26   1-0.56627-0.64120 0.64749 0.24873 0.50998 0.72593
   1  -1 -10   78.85   11.29   1-0.05110 0.02412 0.26451 0.66393 0.96302 0.74740
   1   1  -9 4154.66  245.94   1-0.75850-0.94507-0.48249-0.13717 0.43803 0.29668
  -1  -1   9 4442.68  259.65   1-0.86593-0.67941-0.00947-0.35402 0.50006 0.64270
   1  -1  -9 4396.75  256.20   1-0.84572-0.76337 0.21500 0.57482 0.48839 0.29466
  -1   1   9 4478.65  265.16   1-0.68525-0.76760 0.61140 0.25164 0.39572 0.58945
  -1   1   9 4531.26  269.05   1-0.77859-0.86295 0.08986-0.26951-0.62106-0.42740
   1  -1  -9 4240.38  248.90   1-0.86549-0.78113-0.26702 0.09214-0.42379-0.61752
  -1  -1   9 4534.77  264.83   1-0.86313-0.67819-0.35843-0.70334-0.35570-0.21297
   1   1  -9 4529.87  267.05   1-0.74303-0.92777-0.66772-0.32269-0.04526-0.18736
  -1  -1   9 4405.39  263.57   1-0.14735 0.03874-0.22358-0.56886-0.96348-0.82151
  -1   1   9 4447.12  265.75   1-0.09634-0.17862-0.25418-0.61431-0.96234-0.76857
  -1   1   9 4690.51  281.97   1-0.55824-0.64224-0.07035-0.43033-0.82669-0.63429
   1  -1  -9 4412.08  262.35   1-0.80182-0.71743-0.32366 0.03578-0.50231-0.69570
  -1  -1   9 4301.68  253.62   1-0.82936-0.64452-0.36660-0.71187-0.42161-0.27895
   1   1  -9 4065.83  239.74   1-0.78431-0.96881-0.56176-0.21648 0.26320 0.12058
   1   1  -9 4467.44  263.97   1-0.64542-0.83372-0.32029 0.02340 0.69342 0.55168
  -1  -1   9 4465.28  260.85   1-0.82506-0.63706 0.03433-0.30937 0.56399 0.70600
   1  -1  -9 4278.53  252.21   1-0.86078-0.77999 0.20373 0.56344 0.46642 0.27228
  -1   1   9 4203.40  246.22   1-0.85781-0.94057 0.18041-0.17983-0.48124-0.28805
  -1  -1   9 4631.64  274.65   1-0.61164-0.42573-0.36508-0.71034-0.70185-0.56049
   1  -1  -9 4260.39  255.04   1-0.47410-0.39157-0.51606-0.15616-0.71337-0.90680
   1   1  -9 4416.97  267.75   1-0.26963-0.45541-0.67727-0.33206-0.68453-0.82603
   1   1  -9 4407.95  260.59   1-0.77286-0.95865-0.62727-0.28100 0.09593-0.04495
  -1  -1   9 4400.90  257.75   1-0.78122-0.59488 0.08386-0.26144 0.61858 0.76010
   1  -1  -9 4262.36  253.93   1-0.67450-0.59267 0.27841 0.63875 0.68375 0.49064
  -1   1   9 4289.00  257.02   1-0.27754-0.35883 0.67212 0.31198 0.68644 0.87971
  -1   1   9 4500.20  265.67   1-0.56788-0.64939 0.64493 0.28510 0.51143 0.70498
   1  -1  -9 4192.84  250.09   1-0.03296 0.04880 0.28047 0.64090 0.95929 0.76606
   1   1  -8 1385.47   65.20   1-0.74919-0.92925-0.50150-0.19523 0.43265 0.31364
  -1  -1   8 1398.36   62.61   1-0.86292-0.68256-0.08380-0.38927 0.49833 0.61852
  -1   1   8 1404.33   67.12   1-0.68137-0.77020 0.61716 0.29635 0.39348 0.56476
  -1   1   8 1413.93   68.54   1-0.77279-0.86344 0.10275-0.21766-0.62628-0.45506
   1  -1  -8 1373.04   63.29   1-0.86235-0.77170-0.21882 0.10141-0.45657-0.62784
  -1  -1   8 1452.54   64.39   1-0.85825-0.67962-0.39906-0.70507-0.32269-0.20245
   1   1  -8 1435.37   66.44   1-0.73822-0.91666-0.67350-0.36738-0.03763-0.15731
  -1  -1   8 1377.53   68.51   1-0.13916 0.04044-0.22856-0.53484-0.96353-0.84398
  -1   1   8 1397.52   69.45   1-0.05568-0.14444-0.27779-0.59891-0.95902-0.78767
  -1   1   8 1463.59   74.32   1-0.55325-0.64358-0.06613-0.38709-0.83038-0.66027
   1  -1  -8 1378.78   66.75   1-0.77943-0.68877-0.29342 0.02706-0.55352-0.72447
  -1  -1   8 1425.62   65.00   1-0.84729-0.66875-0.40153-0.70784-0.34764-0.22742
   1   1  -8 1303.28   60.57   1-0.77275-0.95098-0.56388-0.25755 0.29134 0.17117
   1   1  -8 1345.12   63.17   1-0.63454-0.81612-0.33513-0.03036 0.69644 0.57707
  -1  -1   8 1376.54   62.15   1-0.80721-0.62590-0.01893-0.32374 0.58995 0.70952
   1  -1  -8 1341.39   61.91   1-0.86474-0.77729 0.25039 0.57122 0.43534 0.26365
  -1   1   8 1355.16   61.19   1-0.86176-0.95097 0.21284-0.10837-0.46050-0.28965
  -1  -1   8 1463.99   70.27   1-0.59046-0.41101-0.39136-0.69763-0.70582-0.58683
   1  -1  -8 1332.09   65.69   1-0.54125-0.45232-0.44779-0.12689-0.71170-0.88278
   1   1  -8 1380.56   71.33   1-0.28783-0.46716-0.66531-0.35909-0.68884-0.80796
   1   1  -8 1405.78   65.93   1-0.76107-0.94044-0.64429-0.33715 0.07516-0.04346
  -1  -1   8 1412.08   63.09   1-0.82562-0.64573-0.03616-0.34230 0.56306 0.68252
   1  -1  -8 1409.40   67.64   1-0.64042-0.55205 0.32717 0.64850 0.69484 0.52409
  -1   1   8 1331.58   66.36   1-0.28963-0.37750 0.66411 0.34293 0.68925 0.86016
  -1   1   8 1403.93   66.32   1-0.56708-0.65516 0.64620 0.32530 0.51071 0.68186
   1  -1  -8 1322.73   64.18   1-0.01708 0.07122 0.29430 0.61573 0.95556 0.78473
   1   1  -7    7.49    5.53   1-0.73393-0.90747-0.53074-0.26352 0.42384 0.32717
  -1  -1   7    8.01    5.35   1-0.85364-0.67982-0.16812-0.43465 0.49297 0.59069
  -1   1   7    2.70    6.38   1-0.67309-0.76840 0.62916 0.34729 0.38870 0.53753
  -1   1   7    5.20    9.65   1-0.76281-0.85975 0.12401-0.15743-0.63461-0.48583
   1  -1  -7    2.84   10.25   1-0.85510-0.75816-0.16248 0.11880-0.49233-0.64114
  -1  -1   7    4.74    4.71   1-0.84975-0.67755-0.44428-0.71147-0.28377-0.18633
   1   1  -7   21.20   10.28   1-0.72866-0.90080-0.68449-0.41729-0.02282-0.12008
  -1  -1   7    3.37    7.47   1-0.13567 0.03745-0.23068-0.49796-0.96352-0.86638
  -1   1   7    3.75    6.06   1-0.01114-0.10639-0.30287-0.58499-0.95296-0.80403
  -1   1   7    3.97    9.80   1-0.54255-0.63919-0.05713-0.33906-0.83807-0.69026
   1  -1  -7    2.73    9.76   1-0.75097-0.65404-0.25858 0.02294-0.60759-0.75611
  -1  -1   7    5.75    3.96   1-0.86118-0.68892-0.44053-0.70789-0.25355-0.15577
   1   1  -7    7.49    4.96   1-0.75140-0.92336-0.56629-0.29891 0.33866 0.24092
   1   1  -7    4.31    5.76   1-0.61701-0.79192-0.35821-0.09240 0.70069 0.60358
  -1  -1   7    4.43    6.13   1-0.78250-0.60775-0.08093-0.34680 0.61736 0.71439
   1  -1  -7   15.03   10.09   1-0.86591-0.77180 0.30335 0.58529 0.39770 0.24846
  -1   1   7    1.21    5.86   1-0.86554-0.96168 0.26852-0.01317-0.42275-0.27384
   1  -1  -7    5.32    6.56   1-0.61830-0.52290-0.35655-0.07464-0.70040-0.84911
  -1  -1   7    3.44    5.71   1-0.56857-0.39559-0.41721-0.68448-0.70898-0.61236
   1   1  -7    3.77   11.82   1-0.30395-0.47683-0.65436-0.38713-0.69239-0.78914
   1   1  -7    5.01    4.91   1-0.74098-0.91393-0.67020-0.40221 0.04199-0.05436
  -1  -1   7    6.55    3.90   1-0.85653-0.68314-0.17159-0.43871 0.48673 0.58381
   1  -1  -7    3.96    6.62   1-0.60271-0.50780 0.37632 0.65865 0.70364 0.55524
  -1   1   7    1.43    8.13   1-0.29700-0.39147 0.65912 0.37692 0.69089 0.83945
  -1   1   7    2.14    8.68   1-0.56303-0.65768 0.65258 0.37061 0.50706 0.65581
   1  -1  -7    2.19    7.59   1-0.00399 0.09084 0.30559 0.58802 0.95215 0.80372
   1   1  -6 7602.61  420.20   1-0.70957-0.87659-0.57323-0.34505 0.40977 0.33544
  -1  -1   6 7572.70  431.29   1-0.83467-0.66738-0.26643-0.49402 0.48201 0.55725
  -1   1   6 7321.09  419.77   1-0.65852-0.76031 0.64940 0.40647 0.38029 0.50666
  -1   1   6 7159.24  398.40   1-0.74637-0.84960 0.15690-0.08557-0.64676-0.52042
   1  -1  -6 8258.13  459.34   1-0.84157-0.73833-0.09497 0.14748-0.53172-0.65811
  -1  -1   6 7998.82  438.44   1-0.83516-0.66927-0.49736-0.72562-0.23479-0.15979
   1   1  -6 7373.80  407.41   1-0.71150-0.87734-0.70267-0.47439 0.00263-0.07221
  -1   1   6 7452.27  427.59   1-0.86180-0.96322 0.50362 0.26037-0.06053 0.06636
  -1  -1   6 6970.01  390.27   1-0.13825 0.02838-0.22911-0.45739-0.96353-0.88881
  -1   1   6 7411.91  414.12   1 0.04432-0.05740-0.33295-0.57607-0.94189-0.81537
   1   1  -6 7720.28  435.61   1 0.14162-0.02502-0.38263-0.15436-0.91298-0.98769
  -1   1   6 7511.62  422.42   1-0.52400-0.62696-0.04177-0.28468-0.85068-0.72516
  -1  -1   6 7679.04  421.31   1-0.86560-0.69957-0.48437-0.71269-0.12690-0.05153
   1   1  -6 7298.48  404.12   1-0.71179-0.87755-0.56693-0.33848 0.41464 0.33959
   1   1  -6 6804.17  390.76   1-0.58950-0.75768-0.39252-0.16566 0.70598 0.63124
  -1  -1   6 7512.61  428.88   1-0.74806-0.58002-0.15363-0.38059 0.64560 0.72022
   1  -1  -6 7567.64  438.13   1-0.86251-0.76175 0.36494 0.60799 0.35053 0.22374
  -1   1   6 7308.69  402.16   1-0.86357-0.96611 0.35332 0.11060-0.35972-0.23322
   1  -1  -6 7092.48  392.64   1-0.70631-0.60468-0.22832 0.01488-0.67006-0.79632
   1   1  -6 7419.17  418.62   1-0.31745-0.48388-0.64494-0.41670-0.69518-0.76955
   1   1  -6 7570.66  418.51   1-0.70920-0.87572-0.70497-0.47612-0.00595-0.08004
  -1  -1   6 7251.73  397.33   1-0.86553-0.69862-0.31966-0.54777 0.38557 0.46028
   1  -1  -6 7442.80  419.50   1-0.56083-0.45976 0.42605 0.66928 0.70988 0.58367
  -1   1   6 7049.91  398.04   1-0.29860-0.39965 0.65804 0.41480 0.69124 0.81744
  -1   1   6 7197.10  416.43   1-0.55438-0.65560 0.66587 0.42282 0.49927 0.62561
   1  -1  -6 7095.63  397.87   1 0.00558 0.10695 0.31378 0.55722 0.94947 0.82344
   1   1  -5 8100.50   99.05   1-0.67104-0.83143-0.63208-0.44282 0.38751 0.33559
  -1  -1   5 8474.32  155.90   1-0.80020-0.63960-0.38226-0.57125 0.46211 0.51436
   1  -1  -5 8481.29  161.77   1-0.76326-0.65499 0.47238 0.67638 0.44077 0.33687
  -1   1   5 8452.75  169.49   1-0.63446-0.74273 0.68058 0.47659 0.36639 0.47031
  -1   1   5 8253.97  113.62   1-0.71935-0.82887 0.20623 0.00272-0.66332-0.55942
   1  -1  -5 9264.59  115.78   1-0.81778-0.70825-0.01148 0.19200-0.57540-0.67934
   1   1  -5 8431.95  103.11   1-0.68163-0.84101-0.73036-0.54095 0.04408-0.00813
   1   1  -5 8785.43  164.32   1 0.08558-0.07458-0.35450-0.16523-0.93112-0.98343
  -1   1   5 8796.82  134.65   1-0.49429-0.60357-0.01775-0.22162-0.86911-0.76588
  -1  -1   5 8720.25   80.80   1-0.84637-0.68681-0.53022-0.71945 0.05016 0.10334
   1   1  -5 8425.03  205.61   1-0.63825-0.79773-0.55939-0.36990 0.52887 0.47622
  -1  -1   5 8710.92  207.42   1-0.69814-0.53674-0.24166-0.42962 0.67393 0.72617
   1  -1  -5 8712.21  179.82   1-0.85093-0.74328 0.43896 0.64305 0.28848 0.18442
  -1   1   5 8825.46  130.91   1-0.84124-0.95012 0.47749 0.27375-0.25357-0.14942
   1  -1  -5 8435.32   88.76   1-0.80063-0.69223-0.03651 0.16761-0.59803-0.70193
  -1  -1   5 8675.20  125.78   1-0.52243-0.36242-0.46786-0.65715-0.71285-0.66091
   1   1  -5 8766.06  139.30   1-0.32747-0.48745-0.63778-0.44853-0.69713-0.74913
   1   1  -5 8687.35  103.80   1-0.66213-0.82209-0.74615-0.55631-0.06946-0.12112
  -1  -1   5 8396.79   82.49   1-0.84237-0.68199-0.47351-0.66257 0.25727 0.30963
   1  -1  -5 7697.35  159.91   1-0.51401-0.40635 0.47660 0.68086 0.71318 0.60934
  -1   1   5 8230.76  137.28   1-0.29283-0.40047 0.66195 0.45768 0.68997 0.79381
  -1   1   5 8378.10  216.08   1-0.53880-0.64660 0.68863 0.48452 0.48524 0.58918
  -1  -1   4  897.91   32.15   1-0.74054-0.58655-0.51836-0.66844 0.42765 0.45730
   1  -1  -4  877.87   32.28   1-0.71719-0.60244 0.56043 0.72550 0.41417 0.33273
  -1   1   4  873.27   38.35   1-0.59538-0.71014 0.72614 0.56109 0.34382 0.42528
  -1   1   4  809.50   35.74   1-0.67429-0.78985 0.27873 0.11407-0.68383-0.60259
   1  -1  -4  888.74   36.89   1-0.77639-0.66057 0.09480 0.25934-0.62308-0.70454
  -1  -1   4  921.34   28.63   1-0.76481-0.61158-0.63905-0.78949-0.08164-0.05162
   1   1  -4  756.82   30.64   1-0.62661-0.77970-0.77110-0.62060 0.11295 0.08311
   1  -1  -4  655.61   32.99   1-0.61172-0.49790 0.55470 0.72068 0.56399 0.48240
  -1   1   4  798.32   36.17   1-0.23198-0.34664-0.17030-0.33542-0.95769-0.87597
  -1  -1   4  833.11   38.01   1-0.17058-0.01690-0.20927-0.35953-0.96286-0.93297
   1   1  -4  883.66   38.48   1 0.02293-0.13074-0.32150-0.17124-0.94663-0.97651
  -1   1   4  865.77   40.46   1-0.44737-0.56297 0.01887-0.14580-0.89414-0.81351
   1  -1  -4  834.57   38.99   1-0.60228-0.48669-0.10875 0.05609-0.79083-0.87176
  -1  -1   4  926.91   29.18   1-0.76837-0.61522-0.56452-0.71506 0.30150 0.33193
   1   1  -4  875.15   37.34   1-0.49871-0.65201-0.52653-0.37608 0.68850 0.65836
  -1  -1   4  826.53   33.22   1-0.62372-0.46904-0.34950-0.49852 0.69915 0.72902
   1  -1  -4  874.16   31.22   1-0.82400-0.70975 0.52850 0.69370 0.20421 0.12258
  -1   1   4  975.27   38.19   1-0.76596-0.88122 0.63741 0.47268-0.08365-0.00187
   1  -1  -4  874.86   27.55   1-0.86420-0.74916 0.24166 0.40674-0.44130-0.52279
  -1  -1   4  930.14   38.09   1-0.49804-0.34448-0.49277-0.64305-0.71353-0.68396
   1   1  -4  915.41   41.23   1-0.33263-0.48616-0.63404-0.48378-0.69809-0.72773
   1   1  -4  847.36   32.76   1-0.59338-0.74695-0.79065-0.63996-0.15087-0.18029
  -1  -1   4  915.82   30.73   1-0.77917-0.62549-0.61751-0.76808 0.10753 0.13709
  -1   1   4  830.62   35.98   1-0.27736-0.39159 0.67224 0.50694 0.68640 0.76789
  -1   1   4  876.84   37.35   1-0.51212-0.62650 0.72457 0.55940 0.46121 0.54273
   1  -1  -4  806.58   33.15   1 0.00932 0.12376 0.31698 0.48242 0.94838 0.86714
  -1  -1   3 9031.57  210.36   1-0.64095-0.49353-0.67243-0.78355 0.37014 0.37744
   1  -1  -3 9308.16  172.56   1-0.64819-0.52696 0.66311 0.78922 0.37432 0.31532
  -1   1   3 9283.21  170.80   1-0.53134-0.65242 0.78963 0.66364 0.30684 0.36593
  -1   1   3 9894.35  151.19   1-0.59651-0.71841 0.38399 0.25829-0.70478-0.64588
   1  -1  -3 8683.05  121.53   1-0.70367-0.58157 0.23267 0.35824-0.67134-0.73036
  -1  -1   3 9163.56  100.45   1-0.67677-0.52998-0.73444-0.84602 0.05051 0.05796
   1  -1  -3 9034.61  101.18   1-0.67603-0.55496 0.17818 0.30452-0.71499-0.77412
  -1  -1   3 9261.28  216.82   1-0.20765-0.06046-0.18594-0.29720-0.96036-0.95289
   1   1  -3 9286.65  210.75   1-0.04858-0.19577-0.28184-0.17058-0.95822-0.96569
   1  -1  -3 9183.20  155.64   1-0.51568-0.39377-0.03497 0.09085-0.85606-0.91470
  -1  -1   310156.50  283.84   1-0.56126-0.41427-0.54358-0.65506 0.62409 0.63188
   1   1  -3 9463.07  153.31   1-0.26168-0.40876-0.43829-0.32706 0.85989 0.85202
   1  -1  -3 9366.05  204.62   1-0.76586-0.64496 0.63755 0.76381 0.08347 0.02446
  -1  -1   3 9611.36  167.12   1-0.47250-0.32540-0.51759-0.62887-0.71333-0.70613
   1   1  -3 9400.95  176.04   1-0.33055-0.47763-0.63555-0.52428-0.69771-0.70497
  -1  -1   3 9115.29  110.60   1-0.67252-0.52535-0.73794-0.84947-0.05609-0.04889
   1  -1  -3 9070.58  154.06   1-0.40137-0.28055 0.58062 0.70696 0.70835 0.64922
  -1   1   3 8723.80  140.75   1-0.24868-0.36951 0.69052 0.56418 0.67921 0.73834
   1  -1  -3 9448.31  177.47   1-0.56664-0.44570 0.64690 0.77315 0.51032 0.45118
  -1   1   3 9195.72  192.34   1-0.46638-0.58733 0.77850 0.65226 0.42002 0.47915
   1  -1  -3 9239.46  199.61   1-0.00064 0.12033 0.30846 0.43491 0.95123 0.89239
   1   1  -2 2261.79   74.50   1-0.35569-0.49648-0.91174-0.83951 0.20541 0.22072
  -1  -1   2 2511.43   74.11   1-0.48438-0.34352-0.82893-0.90109 0.27972 0.26462
   1  -1  -2 2492.91   69.53   1-0.54150-0.41392 0.78037 0.86745 0.31271 0.27604
  -1   1   2 2445.30   58.92   1-0.42521-0.55279 0.87114 0.78406 0.24555 0.28222
  -1   1   2 2606.43   76.48   1-0.46143-0.58963 0.52796 0.44126-0.71297-0.67647
  -1  -1   2 2648.99   79.96   1-0.49310-0.35258-0.83242-0.90501 0.25280 0.23797
  -1  -1   2 2573.50   66.64   1-0.26664-0.12593-0.14755-0.21980-0.95243-0.96737
   1  -1  -2 2585.71   92.98   1-0.27749-0.14982-0.14031-0.05321-0.95042-0.98727
   1   1  -2 2471.52   70.24   1-0.13219-0.27290-0.23279-0.16053-0.96350-0.94855
  -1  -1   2 2671.49   65.98   1-0.21239-0.07166-0.41622-0.48850 0.88410 0.86961
   1   1  -2 2483.59   68.97   1 0.04141-0.09931-0.28591-0.21364 0.95735 0.97184
   1  -1  -2 2493.54   67.16   1-0.64468-0.51712 0.75898 0.84633-0.09125-0.12763
  -1  -1   2 2607.46   96.56   1-0.44544-0.30481-0.54257-0.61486-0.71217-0.72734
   1   1  -2 2549.11   80.26   1-0.31671-0.45735-0.64546-0.57318-0.69503-0.67992
  -1  -1   2 2169.31   52.75   1-0.53376-0.39296-0.81824-0.89068-0.21347-0.22859
   1  -1  -2 2382.61   61.15   1-0.33238-0.20497 0.63422 0.72159 0.69805 0.66127
  -1   1   2 2434.23   63.81   1-0.20149-0.32890 0.71841 0.63105 0.66579 0.70256
   1  -1  -2 2483.57   66.74   1-0.48829-0.36077 0.75378 0.84108 0.43975 0.40300
  -1   1   2 2434.96   86.28   1-0.38595-0.51346 0.85453 0.76722 0.34758 0.38433
   1  -1  -2 2514.18   67.16   1-0.02346 0.10404 0.28876 0.37621 0.95711 0.92067
  -1   1   2 2435.90   65.29   1 0.09497-0.03253 0.38783 0.30038 0.91682 0.95326
  -1  -1   1 2340.54   67.33   1-0.26748-0.13312-0.95110-0.98417 0.15446 0.11698
   1  -1  -1 2379.23   69.07   1-0.37630-0.24218 0.90065 0.94875 0.21730 0.20300
  -1   1   1 2337.00   72.64   1-0.25130-0.38541 0.95696 0.90886 0.14512 0.15942
  -1  -1   1 2435.01   62.59   1 0.14368 0.27791 0.98613 0.95304-0.08297-0.12030
  -1   1   1 2269.81   71.32   1-0.24157-0.37603 0.69490 0.64707-0.67731-0.66324
   1  -1  -1 2202.77   93.36   1-0.36657-0.23210 0.60852 0.65634-0.70378-0.71787
  -1  -1   1 2311.04   60.83   1-0.14772-0.01351-0.84730-0.88089 0.51015 0.47311
  -1  -1   1 2637.20   65.90   1-0.35663-0.22240-0.08572-0.11897-0.93030-0.96766
   1   1  -1 2545.49   62.98   1-0.23228-0.36651-0.17011-0.13686-0.95765-0.92029
   1  -1  -1 2554.34   71.08   1-0.08686 0.04729-0.25975-0.21166-0.96176-0.97619
  -1  -1   1 2494.98   64.91   1 0.12982 0.26419-0.23422-0.26754 0.96347 0.92662
   1  -1  -1 2458.12   80.49   1 0.11057 0.24483-0.24575-0.19772 0.96300 0.94919
   1  -1  -1 2376.89   67.96   1-0.41669-0.28258 0.85064 0.89895-0.32058-0.33471
  -1  -1   1 2467.13   63.73   1-0.03376 0.10052 0.81986 0.78685-0.57156-0.60889
   1   1  -1 2395.99   61.48   1 0.09201-0.04228 0.77320 0.80620-0.62744-0.59011
  -1  -1   1 2624.63   65.18   1-0.41610-0.28193-0.56825-0.60154-0.70988-0.74743
   1  -1  -1 2280.77   60.82   1-0.25200-0.11800 0.68846 0.73686 0.68008 0.66566
  -1   1   1 2484.19   66.53   1-0.12783-0.26183 0.75676 0.70836 0.64107 0.65548
  -1   1   1 2589.81   64.21   1-0.22572-0.36003 0.92962 0.88136 0.29129 0.30589
   1  -1  -1 2455.10  100.77   1-0.40786-0.27355 0.91251 0.96077-0.03108-0.04568
   1  -1  -1 2472.79   64.42   1-0.35809-0.22400 0.87621 0.92459 0.32249 0.30814
  -1  -1   1 2852.81   63.71   1-0.38703-0.25286-0.85364-0.88710-0.34856-0.38613
   1  -1  -1 2577.56   60.37   1-0.06613 0.06791 0.25114 0.29960 0.96568 0.95164
  -1   1   1 2459.78   59.75   1 0.04815-0.08588 0.34961 0.30116 0.93565 0.94969
   1  -1   0   62.46   10.99   1-0.14004 0.00055 0.98683 0.99603 0.08087 0.08898
  -1  -1   0   66.79   11.47   1-0.09697 0.03076 0.99370 0.99952 0.05600-0.00373
   1   1   0   63.25   10.82   1 0.02559-0.10214 0.99956 0.99375-0.01478 0.04495
  -1  -1   0   62.58   14.25   1-0.43327-0.30524 0.55340 0.55884-0.71134-0.77104
   1  -1   0   54.04   11.46   1-0.05262 0.08798-0.82538-0.81656 0.56211 0.57051
  -1   1   0   84.76   18.31   1 0.08235-0.05824-0.77739-0.78621 0.62359 0.61520
  -1  -1   0   68.70   11.11   1-0.48747-0.35975 0.01232 0.01809-0.87305-0.93287
   1  -1   0   67.38   11.79   1 0.00316 0.14379-0.31075-0.30166-0.95048-0.94250
  -1  -1   0   67.32   12.95   1-0.48519-0.35718-0.01052-0.00511-0.87434-0.93401
   1  -1   0   69.88   12.40   1-0.10367 0.03694-0.36373-0.35465 0.92571 0.93426
  -1   1   0   62.79   12.26   1 0.03153-0.10907-0.29149-0.30056 0.95605 0.94750
  -1  -1   0   63.82   11.10   1-0.30738-0.17958 0.86067 0.86661-0.40589-0.46553
   1   1   0   67.97   11.52   1-0.18841-0.31621 0.85359 0.84765-0.48567-0.42602
   1  -1   0   64.60   11.13   1-0.09511 0.04548 0.83640 0.84577-0.53978-0.53160
  -1  -1   0   76.57   12.62   1-0.38265-0.25494-0.59585-0.59014-0.70606-0.76598
   1  -1   0   70.51   13.72   1 0.01375 0.15442-0.81358-0.80465-0.58128-0.57330
   1  -1   0   64.67   10.98   1-0.15740-0.01681 0.74211 0.75154 0.65153 0.65947
   1  -1   0   65.32   10.56   1-0.14411-0.00345 0.98101 0.99045 0.12979 0.13782
   1  -1   0   68.18   12.46   1-0.00713 0.13356-0.99995-0.99103-0.00642 0.00157
  -1  -1   0   78.92   14.38   1-0.06052 0.06724-0.99667-0.99115-0.05450-0.11436
   1  -1   0   69.31   10.73   1-0.14097-0.00039 0.18265 0.19211 0.97301 0.98137
   1  -1   1 3905.26   84.24   1-0.30875-0.16156-0.93427-0.96452 0.17830 0.20875
  -1  -1  -1 4107.96   76.73   1-0.31626-0.19501 0.93092 0.97563 0.18263 0.10049
   1   1   1 4242.06   91.71   1-0.18916-0.31041 0.97585 0.93113 0.10923 0.19138
   1  -1   1 4072.84   77.63   1 0.13605 0.28314 0.98758 0.95787-0.07856-0.04805
  -1  -1  -1 3798.30  115.24   1-0.66565-0.54387 0.29152 0.33593-0.68696-0.76898
   1  -1   1 4273.43   91.64   1-0.33635-0.18945-0.85966-0.88975 0.38449 0.41525
  -1  -1  -1 3978.02   85.65   1-0.65621-0.53501 0.15876 0.20365-0.73768-0.81992
   1  -1   1 4209.21  140.77   1 0.04676 0.19388-0.33424-0.36416-0.94132-0.91092
   1   1   1 4103.26  101.63   1-0.48666-0.60836-0.01169-0.05607-0.87350-0.79167
  -1  -1  -1 4128.30  118.46   1-0.59517-0.47340-0.10242-0.05794-0.79704-0.87893
   1  -1   1 3985.03  113.66   1-0.34640-0.19943-0.47346-0.50339 0.80983 0.84072
  -1  -1  -1 4115.09   74.24   1-0.53933-0.41803 0.81602 0.86095-0.20789-0.28984
   1   1   1 4134.41   85.87   1-0.42771-0.54901 0.84863 0.80374-0.31125-0.22928
  -1  -1  -1 4431.61  105.44   1-0.33947-0.21822-0.62903-0.58432-0.69933-0.78163
   1  -1   1 4299.34  132.82   1-0.10592 0.04119-0.76698-0.79704-0.63286-0.60250
  -1   1  -1 4124.23  109.30   1 0.03065-0.11646-0.81891-0.78885-0.57309-0.60344
   1  -1   1 4348.73   86.13   1-0.04589 0.10128 0.79229 0.76276 0.60840 0.63869
  -1  -1  -1 4330.18   91.00   1 0.00031 0.12140 0.80912 0.85426 0.58763 0.50546
  -1  -1  -1 4326.42   91.78   1-0.27433-0.15315 0.92935 0.97435 0.24706 0.16484
   1   1   1 4257.21   92.12   1-0.16467-0.28585 0.97513 0.93013 0.14830 0.23052
   1  -1   1 4166.37  146.21   1-0.23084-0.08373-0.95052-0.98054-0.20789-0.17756
   1  -1   1 4472.04   91.11   1-0.26916-0.12205 0.05748 0.02794 0.96137 0.99212
   1  -1   2  801.86   32.35   1-0.55698-0.40333-0.76571-0.83490 0.32165 0.37449
  -1  -1  -2  799.96   32.54   1-0.48485-0.37010 0.82856 0.91226 0.27999 0.17546
   1   1   2  808.79   34.63   1-0.34833-0.46309 0.91553 0.83191 0.20115 0.30571
  -1  -1  -2  798.13   35.03   1-0.77339-0.65777 0.10142 0.18459-0.62575-0.73024
   1  -1   2  817.22   34.10   1-0.54053-0.38724-0.81553-0.88465 0.20667 0.25967
  -1  -1  -2  851.56   34.67   1-0.81345-0.69861 0.34079 0.42486-0.47132-0.57569
   1   1   2  926.16   35.80   1-0.65413-0.76880 0.15677 0.07287-0.73995-0.63531
   1  -1   2  820.90   39.69   1 0.06609 0.21969-0.34441-0.41333-0.93648-0.88367
   1   1   2  818.45   37.81   1-0.55909-0.67455-0.07109-0.15458-0.82604-0.72186
  -1  -1  -2  812.28   39.29   1-0.66699-0.55146-0.16924-0.08579-0.72558-0.82977
   1  -1   2  797.22   38.80   1-0.56261-0.40929-0.54391-0.61299 0.62258 0.67581
  -1  -1  -2  790.15   30.36   1-0.69134-0.57654 0.72185 0.80579-0.03096-0.13524
   1   1   2  807.63   33.64   1-0.58749-0.70228 0.79378 0.70991-0.15735-0.05304
  -1  -1  -2  807.67   37.30   1-0.25629-0.14144-0.68577-0.60210-0.68119-0.78579
   1  -1   2  849.17   40.83   1-0.19731-0.04374-0.72076-0.78981-0.66450-0.61178
  -1   1  -2  820.51   39.76   1-0.04599-0.19956-0.79226-0.72321-0.60844-0.66116
  -1  -1  -2  804.55   35.75   1-0.11517-0.00067 0.76273 0.84684 0.63637 0.53184
   1   1   2  829.09   36.52   1 0.04670-0.06779 0.82369 0.73958 0.56511 0.66964
   1  -1   2  833.38   35.63   1 0.08314 0.23691 0.83350 0.76499 0.54622 0.59887
  -1  -1  -2  819.18   31.92   1-0.40981-0.29519 0.83416 0.91810 0.36907 0.26447
   1   1   2  852.31   35.45   1-0.29450-0.40912 0.91810 0.83416 0.26523 0.36983
   1  -1   2  830.35   34.40   1-0.37406-0.22053-0.86404-0.93304-0.33688-0.28425
  -1   1  -2  694.31   32.81   1-0.24635-0.39987-0.94344-0.87448-0.22186-0.27454
  -1   1  -3 4155.85   73.80   1-0.54068-0.70077-0.78112-0.67280 0.31224 0.23715
   1  -1   3 4217.13   67.17   1-0.71092-0.55061-0.57099-0.67885 0.41055 0.48578
  -1  -1  -3 3933.78   76.15   1-0.60277-0.49429 0.71797 0.84068 0.34809 0.22117
   1   1   3 4161.06   81.93   1-0.45603-0.56428 0.85009 0.72749 0.26335 0.39030
  -1  -1  -3 4446.59   78.02   1-0.82321-0.71386-0.02834 0.09377-0.56702-0.69397
   1  -1   3 4241.91   68.05   1-0.66695-0.50732-0.74240-0.85053 0.06330 0.13860
  -1  -1  -3 3958.69   97.16   1-0.86373-0.75556 0.49658 0.61940-0.08580-0.21323
   1  -1   3 4279.01  109.58   1 0.07129 0.23138-0.34712-0.45505-0.93510-0.85987
   1   1   3 4253.41   90.13   1-0.60080-0.70993-0.10742-0.22995-0.79214-0.66566
  -1  -1  -3 4101.82   82.56   1-0.71659-0.60737-0.22006-0.09760-0.66186-0.78839
   1  -1   3 4191.15   63.81   1-0.71361-0.55404-0.56699-0.67509 0.41142 0.48711
  -1   1  -3 4070.43  123.94   1-0.53728-0.69691-0.53743-0.42939 0.64998 0.57440
   1  -1   3 4410.48  103.81   1-0.65796-0.49722-0.30265-0.40934 0.68955 0.76498
  -1  -1  -3 4142.15   91.12   1-0.77797-0.66987 0.61940 0.74216 0.10530-0.02156
   1   1   3 4194.96  104.23   1-0.68185-0.79014 0.73017 0.60729-0.04378 0.08286
   1  -1   3 4308.59   90.29   1-0.26996-0.10994-0.67706-0.78510-0.68462-0.60952
  -1   1  -3 4163.62   87.77   1-0.09301-0.25303-0.77276-0.66472-0.62784-0.70293
   1  -1   3 4009.46   69.97   1-0.60140-0.44148-0.78623-0.89477-0.14194-0.06686
   1   1   3 4274.63  101.29   1-0.01692-0.12483 0.80311 0.68003 0.59558 0.72246
  -1  -1  -3 4022.59  104.91   1-0.50303-0.39498 0.73601 0.85888 0.45302 0.32603
   1   1   3 4255.84   98.76   1-0.37881-0.48686 0.86029 0.73742 0.34116 0.46815
  -1   1  -3 3978.78   84.10   1-0.33059-0.49051-0.89558-0.78769-0.29772-0.37273
  -1   1  -4 4999.32   77.24   1-0.63652-0.80322-0.67802-0.53094 0.36758 0.27003
   1  -1   4 5108.77   74.58   1-0.79468-0.62778-0.39732-0.54402 0.45892 0.55670
   1   1   4 5019.75  102.92   1-0.52612-0.62786 0.79427 0.63276 0.30383 0.45320
  -1  -1  -4 5387.20   81.40   1-0.84724-0.74417-0.12026 0.04075-0.51740-0.66674
   1  -1   4 5168.87   68.66   1-0.74248-0.57645-0.66838-0.81537-0.04439 0.05349
   1   1   4 5193.34   97.56   1-0.62491-0.72773-0.12929-0.29084-0.76990-0.62113
  -1  -1  -4 5032.46   90.59   1-0.75257-0.64945-0.26046-0.09931-0.60480-0.75388
   1  -1   4 5428.79   65.70   1-0.80101-0.63522-0.55736-0.70439 0.21846 0.31672
  -1   1  -4 4939.68   78.17   1-0.63431-0.80015-0.55875-0.41169 0.53426 0.43618
   1  -1   4 5367.77  129.70   1-0.72726-0.55977-0.19232-0.33799 0.65886 0.75657
  -1  -1  -4 4979.94  104.63   1-0.82483-0.72343 0.52637 0.68804 0.20634 0.05685
   1   1   4 5189.65  111.15   1-0.73618-0.83773 0.67589 0.51424 0.03443 0.18372
   1   1   4 4882.44   71.99   1-0.83789-0.94026 0.48874 0.32735-0.24301-0.09349
  -1  -1  -4 4793.59   90.59   1-0.39147-0.28960-0.58875-0.42704-0.70719-0.85659
  -1   1  -4 5007.80  102.64   1-0.12081-0.28728-0.76009-0.61306-0.63848-0.73595
   1  -1   4 5315.28   78.77   1-0.78546-0.61903-0.60726-0.75480 0.11947 0.21692
  -1  -1  -4 4897.72   92.56   1-0.30927-0.20795 0.65068 0.81272 0.69351 0.54426
   1   1   4 5538.76  108.61   1-0.06133-0.16265 0.78616 0.62411 0.61496 0.76421
  -1  -1  -4 5144.32  111.66   1-0.56730-0.46581 0.64586 0.80767 0.51090 0.36150
   1   1   4 5084.55  101.00   1-0.43276-0.53423 0.81290 0.65110 0.38974 0.53912
  -1   1  -4 5156.09   94.91   1-0.38086-0.54721-0.85865-0.71180-0.34300-0.44033
  -1   1  -5   24.93    7.29   1-0.69265-0.86600-0.60018-0.41423 0.40000 0.28009
   1  -1   5   29.82    6.17   1-0.83710-0.66360-0.25603-0.44124 0.48342 0.60410
   1   1   5   23.29    7.44   1-0.57140-0.66692 0.75140 0.55081 0.32997 0.50181
  -1  -1  -5   23.84    6.83   1-0.85908-0.76229-0.18976 0.01019-0.47535-0.64715
   1  -1   5   26.87    6.23   1-0.78896-0.61662-0.60132-0.78723-0.12628-0.00597
  -1  -1  -5   22.79    6.93   1-0.63174-0.53762 0.55832 0.75969 0.53773 0.36580
   1   1   5   26.82    6.81   1-0.86597-0.96140 0.47553 0.27462-0.15477 0.01660
   1   1   5   24.98    8.88   1-0.63842-0.73501-0.14185-0.34233-0.75650-0.58529
   1  -1   5   28.22    5.83   1-0.84454-0.67241-0.53216-0.71781 0.05956 0.18055
  -1   1  -5   25.08    7.25   1-0.69421-0.86633-0.56600-0.37998 0.44464 0.32416
   1  -1   5   28.87    7.03   1-0.77132-0.59712-0.10595-0.29053 0.62756 0.74768
  -1  -1  -5   24.44    5.92   1-0.84923-0.75444 0.44655 0.64711 0.28175 0.10983
   1   1   5   23.28    8.36   1-0.76793-0.86292 0.63457 0.43402 0.08712 0.25882
   1   1   5   28.14    7.48   1-0.86189-0.95752 0.21413 0.01323-0.45965-0.28803
  -1  -1  -5   24.25   10.24   1-0.32809-0.23268-0.63733-0.43663-0.69725-0.86902
  -1   1  -5   28.70   10.33   1-0.13570-0.30862-0.75295-0.56693-0.64392-0.76376
   1  -1   5   26.24    5.21   1-0.86261-0.68949-0.36394-0.54976 0.35132 0.47153
  -1  -1  -5   25.92    7.61   1-0.38904-0.29431 0.59072 0.79173 0.70688 0.53528
   1   1   5   24.84    8.55   1-0.09051-0.18524 0.77386 0.57284 0.62685 0.79845
   1   1   5   24.54    7.58   1-0.46737-0.56227 0.77743 0.57669 0.42091 0.59267
  -1   1  -6 2814.47  162.23   1-0.72621-0.90607-0.54472-0.31973 0.41938 0.27713
   1  -1   6 2838.68  163.19   1-0.85716-0.67711-0.14227-0.36642 0.49500 0.63815
  -1  -1  -6 2657.24  157.31   1-0.77820-0.68915 0.43866 0.67821 0.44940 0.25512
   1   1   6 2761.50  162.50   1-0.60096-0.69000 0.72000 0.48046 0.34705 0.54134
  -1  -1  -6 2679.95  152.89   1-0.86442-0.77391-0.24505-0.00615-0.43900-0.63325
   1  -1   6 2994.35  169.03   1-0.81835-0.63968-0.54236-0.76718-0.19009-0.04720
  -1  -1  -6 2689.23  167.19   1-0.49392-0.40653 0.52509 0.76546 0.69304 0.49878
   1   1   6 2699.71  160.05   1-0.85768-0.94607 0.51370 0.27397-0.02180 0.17288
   1  -1   6 2812.95  165.84   1 0.04365 0.22319-0.33260-0.55754-0.94205-0.79957
   1   1   6 2878.90  169.34   1-0.64487-0.73515-0.14793-0.38742-0.74983-0.55628
   1  -1   6 2925.11  164.85   1-0.86259-0.68394-0.50102-0.72584-0.07002 0.07321
  -1   1  -6 2785.66  159.98   1-0.73095-0.90934-0.56715-0.34217 0.37952 0.23665
   1  -1   6 2756.43  161.38   1-0.80069-0.61978-0.03636-0.25986 0.59797 0.74049
  -1  -1  -6 2749.59  160.49   1-0.86107-0.77288 0.37819 0.61763 0.33987 0.14552
   1   1   6 2783.54  163.53   1-0.78701-0.87543 0.60466 0.36521 0.12246 0.31659
   1   1   6 2756.16  157.60   1-0.84305-0.93223 0.10128-0.13864-0.52819-0.33423
   1  -1   6 2732.13  161.08   1-0.42609-0.24665-0.55967-0.78474-0.71078-0.56862
  -1  -1  -6 2606.22  154.67   1-0.28659-0.19755-0.66614-0.42650-0.68856-0.88264
  -1   1  -6 2779.35  167.04   1-0.14156-0.32093-0.75007-0.52506-0.64601-0.78823
  -1   1  -6 2592.32  150.57   1-0.59026-0.76933-0.79232-0.56616-0.15431-0.29594
   1  -1   6 2893.60  162.34   1-0.84696-0.66728-0.11889-0.34372 0.51819 0.66073
  -1  -1  -6 2772.86  161.87   1-0.45891-0.37074 0.53029 0.77025 0.71286 0.51890
   1   1   6 2820.77  166.26   1-0.10772-0.19586 0.76616 0.52618 0.63354 0.82750
   1   1   6 2671.37  159.17   1-0.48952-0.57786 0.75232 0.51266 0.44086 0.63502
  -1   1  -7 5417.72  217.82   1-0.74631-0.93268-0.50721-0.24317 0.43098 0.26640
   1  -1   7 5856.59  236.45   1-0.86497-0.67872-0.04803-0.31128 0.49951 0.66515
  -1  -1  -7 5907.26  246.29   1-0.80608-0.72349 0.36541 0.64394 0.46550 0.24876
   1   1   7 5624.73  231.64   1-0.61991-0.70246 0.69824 0.41977 0.35799 0.57473
   1   1   7 5791.08  233.88   1-0.80677-0.89095 0.02012-0.25784-0.59051-0.37377
  -1  -1  -7 5433.75  215.31   1-0.86596-0.78193-0.29153-0.01390-0.40633-0.62321
   1  -1   7 6115.76  239.53   1-0.83743-0.65246-0.49022-0.75397-0.24160-0.07627
   1   1   7 5618.19  230.01   1-0.84375-0.92554 0.53295 0.25424 0.06346 0.28057
   1  -1   7 5873.15  240.46   1 0.02633 0.21236-0.32334-0.58728-0.94591-0.78102
   1   1   7 5972.14  244.04   1-0.64648-0.73045-0.14946-0.42796-0.74814-0.53224
   1  -1   7 5949.89  233.80   1-0.86575-0.68080-0.46861-0.73239-0.17567-0.00999
  -1   1  -7 5689.18  226.90   1-0.75365-0.93824-0.56612-0.30224 0.33393 0.16836
   1  -1   7 5609.54  222.26   1-0.82116-0.63363 0.02188-0.24052 0.57026 0.73529
  -1  -1  -7 5610.09  224.46   1-0.86558-0.78442 0.31818 0.59659 0.38669 0.16957
   1   1   7 5622.80  226.31   1-0.79864-0.88051 0.58384 0.30549 0.14590 0.36243
   1   1   7 5661.98  223.19   1-0.82952-0.91200 0.04934-0.22964-0.55627-0.33986
   1  -1   7 5938.70  241.99   1-0.46604-0.28014-0.52367-0.78774-0.71314-0.54861
  -1  -1  -7 5548.06  230.79   1-0.25047-0.16787-0.68941-0.41078-0.67968-0.89614
  -1   1  -7 5723.59  239.77   1-0.14086-0.32667-0.75042-0.48642-0.64576-0.81035
  -1   1  -7 5556.97  222.87   1-0.64986-0.83535-0.75529-0.49013-0.08487-0.24887
   1  -1   7 5774.92  228.64   1-0.78122-0.59504 0.08387-0.18016 0.61859 0.78323
  -1  -1  -7 5802.01  235.40   1-0.52047-0.43888 0.46991 0.74883 0.71293 0.49660
   1   1   7 5847.84  240.03   1-0.11547-0.19702 0.76259 0.48364 0.63648 0.85280
   1   1   7 5577.54  233.48   1-0.50340-0.58516 0.73556 0.45696 0.45335 0.66989
  -1   1  -7 5226.93  210.19   1 0.10693-0.07938 0.39739 0.66091 0.91139 0.74625
  -1  -1  -7 5197.52  214.33   1 0.13553 0.21765 0.41992 0.69906 0.89738 0.68112
  -1   1  -8  470.71   35.42   1-0.75823-0.95112-0.48305-0.17996 0.43787 0.25095
   1  -1   8  548.69   37.11   1-0.86557-0.67282 0.03016-0.27203 0.49986 0.68796
  -1  -1  -8  542.67   36.99   1-0.82619-0.75009 0.29958 0.61705 0.47712 0.23792
   1   1   8  543.19   40.51   1-0.63156-0.70764 0.68417 0.36676 0.36472 0.60392
   1   1   8  572.86   42.63   1-0.80909-0.88698 0.01373-0.30319-0.58752-0.34834
  -1  -1  -8  519.48   36.38   1-0.86505-0.78731-0.33096-0.01443-0.37702-0.61637
   1  -1   8  558.26   38.07   1-0.84991-0.65863-0.44356-0.74622-0.28441-0.09665
   1   1   8  526.36   38.32   1-0.83163-0.90682 0.54290 0.22522 0.11674 0.35628
   1  -1   8  556.85   43.08   1 0.00652 0.19903-0.31259-0.61554-0.94986-0.76255
   1   1   8  565.68   43.93   1-0.64453-0.72219-0.14762-0.46512-0.75018-0.51195
  -1  -1  -8  516.68   37.66   1-0.83049-0.75256-0.36858-0.05157-0.41763-0.65649
   1  -1   8  533.06   37.31   1-0.86014-0.66898-0.43661-0.73942-0.26366-0.07556
  -1   1  -8  525.23   38.00   1-0.76723-0.95809-0.56468-0.26185 0.30410 0.11609
   1  -1   8  544.35   37.31   1-0.83570-0.64147 0.07163-0.22967 0.54449 0.73195
  -1  -1  -8  515.23   34.92   1-0.86545-0.79096 0.26592 0.58322 0.42457 0.18500
   1   1   8  533.55   38.12   1-0.80569-0.88100 0.57004 0.25279 0.16095 0.39990
   1   1   8  522.31   36.76   1-0.82344-0.89944 0.02907-0.28894-0.56665-0.32788
   1  -1   8  534.14   41.04   1-0.50225-0.30988-0.48856-0.79163-0.71347-0.52658
  -1  -1  -8  507.09   41.02   1-0.21650-0.14035-0.70983-0.39221-0.67027-0.90910
  -1   1  -8  526.16   42.75   1-0.13522-0.32748-0.75319-0.45019-0.64375-0.83070
  -1   1  -8  523.60   38.73   1-0.68745-0.87934-0.72531-0.42100-0.03625-0.22249
   1  -1   8  563.09   40.22   1-0.69699-0.50432 0.24352-0.05955 0.67445 0.86145
  -1  -1  -8  535.39   39.93   1-0.57472-0.49920 0.41007 0.72817 0.70818 0.46964
   1   1   8  545.98   42.48   1-0.11563-0.19059 0.76252 0.44460 0.63654 0.87521
   1   1   8  523.37   38.52   1-0.51152-0.58672 0.72533 0.40780 0.46068 0.69960
  -1   1  -8  499.64   37.46   1 0.02443-0.16841 0.32977 0.63229 0.94374 0.75620
  -1  -1  -8  483.09   36.59   1 0.10934 0.18492 0.39930 0.71744 0.91027 0.67162
  -1   1  -9  860.18   54.40   1-0.76492-0.96432-0.46879-0.12666 0.44173 0.23247
   1  -1   9 1058.68   61.31   1-0.86184-0.66258 0.09757-0.24357 0.49770 0.70827
  -1  -1  -9 1030.59   59.80   1-0.84074-0.77111 0.23963 0.59604 0.48552 0.22385
   1   1   9 1006.29   62.46   1-0.63800-0.70759 0.67616 0.31981 0.36844 0.63009
   1   1   9 1118.85   69.57   1-0.80948-0.88108 0.01263-0.34325-0.58700-0.32537
  -1  -1  -9 1007.48   59.92   1-0.86243-0.79101-0.36576-0.01031-0.34988-0.61171
   1  -1   9 1078.04   63.19   1-0.85787-0.66019-0.40158-0.74299-0.32059-0.10998
   1   1   9 1087.47   66.24   1-0.82279-0.89100 0.54825 0.19145 0.14972 0.41164
   1  -1   9 1065.80   68.22   1-0.01527 0.18371-0.30057-0.64253-0.95363-0.74391
   1   1   9 1070.68   68.97   1-0.63984-0.71119-0.14319-0.49970-0.75504-0.49446
  -1  -1  -9 1011.66   62.31   1-0.84104-0.76940-0.38830-0.03234-0.37664-0.63794
   1  -1   9 1050.07   63.31   1-0.84921-0.65176-0.40590-0.74768-0.33774-0.12720
  -1   1  -9  960.44   58.67   1-0.77505-0.97218-0.56351-0.22174 0.28590 0.07546
   1  -1   9 1043.54   60.99   1-0.84621-0.64529 0.11538-0.22481 0.52020 0.73010
  -1  -1  -9 1002.06   58.55   1-0.86237-0.79453 0.21907 0.57525 0.45641 0.19439
   1   1   9 1007.61   60.75   1-0.80973-0.87848 0.56164 0.20550 0.16994 0.43131
   1   1   9  996.09   59.90   1-0.82214-0.89167 0.02495-0.33210-0.56873-0.30760
   1  -1   9 1059.19   67.09   1-0.53546-0.33655-0.45406-0.79610-0.71211-0.50292
  -1  -1  -9 1012.63   66.66   1-0.18331-0.11361-0.72845-0.37184-0.66011-0.92131
  -1   1  -9 1041.14   68.90   1-0.12572-0.32443-0.75776-0.41578-0.64029-0.84962
  -1   1  -9 1018.32   62.85   1-0.70717-0.90571-0.70698-0.36374-0.00885-0.21765
  -1  -1  -9  998.32   61.53   1-0.62275-0.55376 0.35076 0.70786 0.69938 0.43848
   1  -1   9 1109.63   68.67   1-0.60995-0.41046 0.36724 0.02555 0.70220 0.91151
   1   1   9 1086.43   69.64   1-0.10955-0.17792 0.76532 0.40844 0.63424 0.89527
   1   1   9 1001.22   61.87   1-0.51551-0.58413 0.72020 0.36374 0.46427 0.72558
  -1   1  -9  968.46   60.61   1-0.04119-0.24058 0.27325 0.61476 0.96105 0.75111
  -1  -1  -9  954.40   60.11   1 0.08229 0.15134 0.37760 0.73473 0.92230 0.66125
  -1   1 -10   32.09    7.32   1-0.76795-0.97402-0.46214-0.08136 0.44348 0.21134
   1  -1  10   37.02    6.28   1-0.85523-0.64947 0.15700-0.22309 0.49388 0.72691
  -1  -1 -10   36.73    6.36   1-0.85112-0.78798 0.18435 0.57972 0.49151 0.20738
   1   1  10   37.44    8.89   1-0.64056-0.70367 0.67293 0.27764 0.36991 0.65403
   1  -1  10   38.48    7.24   1-0.86276-0.65877-0.36248-0.74280-0.35249-0.11941
  -1  -1 -10   39.78    7.67   1-0.85855-0.79343-0.39709-0.00274-0.32434-0.60864
  -1   1 -10   34.79    8.91   1-0.71449-0.91834-0.69963-0.31913-0.00170-0.23409
   1  -1  10   40.31   10.39   1-0.45177-0.24325 0.51175 0.13155 0.73075 0.96099
   1   1  10   46.75    9.58   1-0.81843-0.88000 0.55048 0.15470 0.16473 0.44906
   1  -1  10   37.98    9.27   1-0.03873 0.16674-0.28743-0.66839-0.95701-0.72487
   1   1  10   38.27    9.25   1 0.12467 0.06177-0.37427-0.77007-0.91889-0.63495
   1   1  10   40.87   10.15   1-0.63293-0.69796-0.13672-0.53224-0.76203-0.47911
   1  -1  10   37.00    7.39   1-0.83484-0.63110-0.37640-0.75713-0.40169-0.16871
  -1  -1 -10   40.25    8.84   1-0.84937-0.78402-0.40628-0.01136-0.33688-0.62062
  -1   1 -10   36.41    7.96   1-0.77890-0.98230-0.56283-0.18211 0.27661 0.04373
   1  -1  10   40.72    7.44   1-0.85380-0.64619 0.15466-0.22443 0.49709 0.72942
   1   1  10   35.07    8.21   1-0.81169-0.87389 0.55742 0.16238 0.17441 0.45819
   1   1  10   37.30    7.19   1-0.82394-0.88700 0.03071-0.36537-0.56582-0.28235
   1  -1  10   37.09    8.52   1-0.56619-0.36082-0.41995-0.80099-0.70927-0.47771
  -1  -1 -10   35.56    9.39   1-0.15025-0.08700-0.74574-0.35014-0.64907-0.93264
  -1   1 -10   36.48   10.11   1-0.11314-0.31829-0.76367-0.38270-0.63560-0.86730
  -1   1 -10   36.93    7.81   1-0.71705-0.92202-0.69699-0.31461 0.00545-0.22561
  -1  -1 -10   35.27    7.44   1-0.66534-0.60288 0.29198 0.68808 0.68707 0.40381
   1  -1  10   39.73    8.77   1-0.52376-0.31731 0.46648 0.08626 0.71278 0.94438
   1   1  10   37.28    8.95   1-0.09824-0.16002 0.77044 0.37458 0.62989 0.91327
   1   1  10   35.21    8.29   1-0.51638-0.57844 0.71907 0.32367 0.46505 0.74875
  -1   1 -10   34.95    7.67   1-0.09806-0.30398 0.22232 0.60282 0.97002 0.73769
  -1  -1 -10   33.75    7.97   1 0.05447 0.11698 0.35484 0.75097 0.93333 0.64989
  -1   1 -11  208.62   17.74   1-0.76846-0.98106-0.46099-0.04120 0.44378 0.18924
   1  -1  11  272.42   17.95   1-0.84647-0.63452 0.21100-0.20803 0.48883 0.74438
   1   1  11  268.09   21.27   1-0.64012-0.69675 0.67349 0.23926 0.36966 0.67623
  -1  -1 -11  260.37   18.15   1-0.85364-0.79483-0.42577 0.00748-0.30000-0.60678
  -1   1 -11  260.27   19.85   1-0.71485-0.92499-0.69927-0.27985-0.00221-0.25702
   1  -1  11  284.65   25.91   1-0.48027-0.26522 0.52091 0.10177 0.70567 0.95880
   1   1  11  313.98   23.79   1-0.81741-0.87235 0.55096 0.11621 0.16812 0.47486
   1  -1  11  279.96   23.87   1-0.06357 0.14838-0.27326-0.69322-0.95983-0.70527
   1   1  11  266.16   23.01   1 0.05741 0.00098-0.33986-0.77467-0.93871-0.63235
   1   1  11  279.44   24.29   1-0.62384-0.68243-0.12831-0.56303-0.77094-0.46612
   1  -1  11  272.03   20.79   1-0.81788-0.60802-0.34766-0.76748-0.45845-0.20313
  -1  -1 -11  262.43   19.28   1-0.85580-0.79674-0.42281 0.01106-0.29803-0.60421
  -1   1 -11  253.94   19.19   1-0.77988-0.98954-0.56265-0.14298 0.27423 0.01892
   1  -1  11  270.15   18.17   1-0.85924-0.64529 0.19102-0.22701 0.47455 0.72942
   1   1  11  258.69   19.38   1-0.81213-0.86777 0.55646 0.12252 0.17542 0.48161
   1   1  11  264.31   18.95   1-0.82769-0.88428 0.04309-0.39203-0.55951-0.25368
   1  -1  11  264.22   21.32   1-0.59483-0.38299-0.38604-0.80608-0.70508-0.45115
  -1  -1 -11  246.22   22.63   1-0.11698-0.06017-0.76189-0.32730-0.63705-0.94300
  -1   1 -11  251.30   23.54   1-0.09800-0.30961-0.77055-0.35058-0.62979-0.88387
  -1   1 -11  255.54   20.04   1-0.71825-0.92964-0.69574-0.27421 0.00721-0.24611
  -1  -1 -11  246.07   19.20   1-0.70280-0.64625 0.23410 0.66948 0.67176 0.36624
   1  -1  11  275.96   22.78   1-0.43797-0.22493 0.54925 0.13007 0.71168 0.96565
   1   1  11  281.37   24.57   1-0.08242-0.13762 0.77736 0.34253 0.62362 0.92936
   1   1  11  258.35   20.35   1-0.51483-0.57031 0.72108 0.28676 0.46365 0.76974
  -1   1 -11  244.75   19.77   1-0.15015-0.36261 0.17403 0.59353 0.97322 0.71848
  -1  -1 -11  245.60   19.90   1 0.02591 0.08189 0.33102 0.76615 0.94326 0.63741
  -1   1 -12  194.03   15.74   1-0.76698-0.98611-0.46427-0.00547 0.44292 0.16599
   1  -1  12  239.58   14.03   1-0.83624-0.61780 0.25977-0.19821 0.48292 0.76093
   1   1  12  236.40   17.80   1-0.63727-0.68742 0.67708 0.20391 0.36802 0.69704
  -1  -1 -12  230.37   14.77   1-0.84791-0.79554-0.45216 0.02017-0.27674-0.60556
  -1   1 -12  234.84   16.84   1-0.71326-0.92970-0.70089-0.24256 0.00009-0.27713
   1  -1  12  262.32   22.51   1-0.50722-0.28544 0.52904 0.07090 0.68031 0.95577
   1   1  12  288.97   20.26   1-0.81905-0.86735 0.55018 0.07644 0.16262 0.49178
   1  -1  12  247.50   20.30   1-0.08963 0.12880-0.25812-0.71709-0.96194-0.68497
   1   1  12  240.81   20.00   1-0.00474-0.05468-0.30640-0.78021-0.95188-0.62311
   1  -1  12  237.82   17.46   1-0.79929-0.58315-0.32008-0.77886-0.50859-0.23083
  -1  -1 -12  227.69   15.34   1-0.86057-0.80796-0.43821 0.03462-0.25956-0.58820
  -1   1 -12  223.08   15.64   1-0.77861-0.99454-0.56289-0.10427 0.27732-0.00042
   1  -1  12  237.97   14.48   1-0.86284-0.64223 0.22422-0.23270 0.45300 0.73032
   1   1  12  235.09   16.26   1-0.81139-0.86046 0.55809 0.08525 0.17370 0.50231
   1   1  12  231.36   15.25   1-0.83260-0.88271 0.06021-0.41394-0.55058-0.22239
  -1  -1 -12  219.11   19.94   1-0.08327-0.03291-0.77700-0.30342-0.62396-0.95228
  -1   1 -12  231.15   20.77   1-0.08071-0.29876-0.77809-0.31914-0.62293-0.89938
  -1   1 -12  213.48   16.10   1-0.71219-0.93000-0.70197-0.24131-0.00164-0.27724
  -1  -1 -12  222.65   14.67   1-0.73617-0.68612 0.17613 0.65055 0.65346 0.32559
   1   1  12  264.13   22.12   1-0.06261-0.11121 0.78564 0.31185 0.61549 0.94359
   1   1  12  237.87   17.72   1-0.51131-0.56023 0.72560 0.25234 0.46048 0.78896
  -1   1 -12  218.03   16.60   1-0.19968-0.41867 0.12661 0.58512 0.97164 0.69450
  -1  -1 -12  217.34   16.95   1-0.00333 0.04611 0.30615 0.78027 0.95197 0.62373
   1  -1  13 3237.64  148.67   1-0.82473-0.59981 0.30491-0.19201 0.47627 0.77675
   1   1  13 3138.89  148.38   1-0.63242-0.67609 0.68312 0.17101 0.36521 0.71669
  -1  -1 -13 3052.62  140.92   1-0.84137-0.79530-0.47705 0.03420-0.25398-0.60524
  -1   1 -13 3011.62  141.59   1-0.71010-0.93285-0.70408-0.20682 0.00466-0.29497
   1  -1  13 3364.79  162.66   1-0.53373-0.30520 0.53648 0.03934 0.65369 0.95147
   1   1  13 3199.18  150.07   1-0.82271-0.86437 0.54830 0.03559 0.15002 0.50158
   1   1  13 3047.02  150.27   1-0.06327-0.10672-0.27344-0.78625-0.95980-0.60861
  -1  -1 -13 3033.20  140.89   1-0.86377-0.81747-0.45242 0.05936-0.22181-0.57290
  -1   1 -13 2938.35  137.70   1-0.77551-0.99770-0.56343-0.06587 0.28481-0.01537
   1  -1  13 3142.02  143.69   1-0.86500-0.63773 0.25529-0.24052 0.43197 0.73174
   1   1  13 3054.29  142.42   1-0.80967-0.85219 0.56177 0.05004 0.16980 0.52083
   1   1  13 3086.10  142.74   1-0.83812-0.88175 0.08096-0.43222-0.53943-0.18890
  -1   1 -13 2940.18  145.11   1-0.06153-0.28604-0.78608-0.28813-0.61505-0.91386
  -1   1 -13 2889.83  136.84   1-0.70117-0.92504-0.71277-0.21268-0.01734-0.31474
  -1  -1 -13 2897.42  133.91   1-0.76554-0.72198 0.11829 0.63175 0.63240 0.28218
   1   1  13 3298.50  163.41   1-0.03915-0.08117 0.79489 0.28213 0.60547 0.95593
   1   1  13 3180.27  150.64   1-0.50616-0.54850 0.73212 0.21993 0.45584 0.80670
  -1   1 -13 2698.37  128.95   1-0.24802-0.47355 0.07885 0.57635 0.96553 0.66600
  -1  -1 -13 2838.42  135.08   1-0.03327 0.00964 0.28020 0.79332 0.95936 0.60871
   1  -1  14  315.63   40.97   1-0.81211-0.58071 0.34716-0.18871 0.46898 0.79193
   1   1  14  311.31   42.24   1-0.62585-0.66303 0.69114 0.14009 0.36142 0.73536
  -1  -1 -14  302.04   39.44   1-0.83411-0.79435-0.50055 0.04962-0.23173-0.60542
  -1   1 -14  296.17   39.73   1-0.70561-0.93466-0.70850-0.17233 0.01108-0.31097
   1  -1  14  330.22   45.74   1-0.55978-0.32451 0.54322 0.00708 0.62574 0.94585
   1   1  14  314.74   41.97   1-0.82835-0.86396 0.54504-0.00647 0.12944 0.50351
  -1  -1 -14  275.26   36.18   1-0.86554-0.82553-0.46566 0.08508-0.18436-0.55789
  -1   1 -14  285.89   38.12   1-0.77079-0.99926-0.56418-0.02767 0.29592-0.02669
   1  -1  14  300.48   38.83   1-0.86591-0.63198 0.28463-0.25006 0.41130 0.73352
   1   1  14  275.00   36.59   1-0.80712-0.84307 0.56712 0.01649 0.16409 0.53753
  -1   1 -14  279.79   40.10   1-0.04070-0.27165-0.79430-0.25737-0.60615-0.92734
  -1  -1 -14  280.34   36.24   1-0.79115-0.75407 0.06040 0.61289 0.60862 0.23605
   1   1  14  303.15   41.08   1-0.49959-0.53536 0.74025 0.18913 0.44992 0.82317
   1  -1  15 1329.39  102.24   1-0.79847-0.56059 0.38705-0.18776 0.46111 0.80651
   1   1  15 1328.14  104.53   1-0.61776-0.64846 0.70078 0.11079 0.35675 0.75314
  -1  -1 -15 1332.62  102.44   1-0.82617-0.79272-0.52287 0.06623-0.20984-0.60597
  -1   1 -15 1218.40   95.49   1-0.70029-0.93542-0.71361-0.13846 0.01859-0.32528
   1  -1  15 1312.62  105.00   1-0.58536-0.34336 0.54922-0.02591 0.59640 0.93884
   1   1  15 1243.69   97.03   1-0.83439-0.86340 0.54095-0.04953 0.10557 0.50206
  -1  -1 -15 1239.62   95.46   1-0.86594-0.83224-0.47802 0.11167-0.14707-0.54304
  -1   1 -15 1194.71   93.45   1-0.76460-0.99933-0.56501 0.01043 0.31006-0.03499
   1  -1  15 1267.13   96.89   1-0.86574-0.62515 0.31256-0.26102 0.39088 0.73555
   1   1  15 1286.90   99.80   1-0.80381-0.83321 0.57382-0.01570 0.15686 0.55272
  -1   1 -15 1168.03   95.38   1-0.01835-0.25575-0.80260-0.22668-0.59622-0.93979
   1   1  15 1304.12  102.79   1-0.49176-0.52096 0.74967 0.15962 0.44288 0.83851
   1  -1  16  164.35   12.48   1-0.78397-0.53959 0.42474-0.18899 0.45273 0.82043
   1   1  16  172.92   15.76   1-0.60827-0.63249 0.71176 0.08283 0.35127 0.77012
  -1  -1 -16  149.67   11.87   1-0.81757-0.79042-0.54418 0.08384-0.18822-0.60678
  -1   1 -16  150.88   13.50   1-0.69361-0.93504-0.71980-0.10573 0.02785-0.33840
  -1  -1 -16  159.94   12.22   1-0.86502-0.83761-0.48956 0.13908-0.10983-0.52825
  -1   1 -16  145.81   12.42   1-0.75699-0.99799-0.56583 0.04856 0.32679-0.04069
   1  -1  16  157.52   11.52   1-0.86458-0.61733 0.33931-0.27316 0.37062 0.73774
   1   1  16  157.48   13.60   1-0.79981-0.82265 0.58163-0.04679 0.14834 0.56661
  -1   1 -16  153.36   16.93   1 0.00539-0.23844-0.81083-0.19592-0.58525-0.95118
   1   1  16  166.82   15.30   1-0.48280-0.50543 0.76015 0.13116 0.43481 0.85283
  -1   1 -16  158.92   15.68   1-0.40326-0.64651-0.83992-0.22589-0.36317-0.72868
   1   1  17   86.64   17.66   1-0.59750-0.61523 0.72383 0.05596 0.34505 0.78635
  -1  -1 -17   78.56   15.25   1-0.80832-0.78748-0.56461 0.10233-0.16678-0.60777
  -1   1 -17   71.03   14.86   1-0.68598-0.93370-0.72660-0.07362 0.03824-0.35040
   1  -1  17   80.99   17.26   1-0.63650-0.38204 0.55911-0.09403 0.53127 0.91934
  -1  -1 -17   74.03   14.13   1-0.86282-0.84137-0.50022 0.16645-0.07290-0.51418
  -1   1 -17   74.74   14.85   1-0.74785-0.99527-0.56654 0.08702 0.34604-0.04315
   1  -1  17   74.64   14.34   1-0.86250-0.60860 0.36505-0.28630 0.35044 0.74001
   1   1  17   75.44   15.53   1-0.79514-0.81142 0.59034-0.07697 0.13867 0.57936
   1   1  17   83.90   17.16   1-0.47279-0.48885 0.77147 0.10355 0.42579 0.86619
  -1   1 -17   70.50   15.63   1-0.39230-0.64196-0.84927-0.19630-0.35331-0.74117
   1   1  18  530.43   28.45   1-0.58548-0.59674 0.73680 0.02999 0.33811 0.80187
  -1  -1 -18  387.15   19.33   1-0.79853-0.78391-0.58406 0.12169-0.14566-0.60881
  -1   1 -18  473.60   24.38   1-0.67745-0.93146-0.73388-0.04198 0.04961-0.36140
   1  -1  18  500.75   27.84   1-0.66055-0.39941 0.56261-0.12951 0.49711 0.90757
  -1  -1 -18  444.07   20.11   1-0.85930-0.84413-0.51023 0.19535-0.03552-0.49927
   1  -1  18  482.45   21.16   1-0.85949-0.60004 0.39052-0.29982 0.32978 0.74164
   1   1  18  455.54   24.15   1-0.78982-0.79955 0.59982-0.10640 0.12799 0.59109
   1   1  18  509.05   27.36   1-0.46176-0.47125 0.78346 0.07661 0.41586 0.87866
  -1   1 -18  427.97   25.75   1-0.38051-0.63658-0.85893-0.16704-0.34268-0.75290
  -1   3  16  188.87   17.03   1-0.42378-0.72866 0.87207 0.22516 0.24472 0.64679
   1  -3 -16  166.91   12.34   1-0.86458-0.55545-0.33925 0.30607-0.37066-0.77316
   1   3 -16  201.76   20.57   1-0.47461-0.97186-0.83779-0.23443 0.26990 0.02284
  -1  -3  16  210.06   20.63   1-0.42962 0.07503 0.50426-0.09694 0.74909 0.99245
   1  -3 -16  188.73   14.59   1-0.83381-0.52448-0.37451 0.27185-0.40557-0.80685
  -1  -3  16  185.26   12.28   1-0.83811-0.33480 0.08092-0.51883 0.53946 0.78658
  -1   3  16  198.33   18.10   1-0.64086-0.94561 0.76164 0.11356-0.09590 0.30483
   1   3 -16  194.99   20.68   1-0.00783-0.50716-0.80632-0.20280-0.59142-0.83764
  -1   3  16  201.47   17.50   1-0.35138-0.65533 0.88112 0.23326 0.31645 0.71842
   1   3 -16  166.52   16.57   1-0.29934-0.79811-0.91526-0.31228-0.26958-0.51526
  -1  -3  15 1769.08  164.46   1-0.86587-0.37160-0.01538-0.57824 0.50003 0.72631
  -1   3  15 1672.54  159.32   1-0.42375-0.73514 0.87209 0.26409 0.24471 0.62436
   1  -3 -15 1706.13  160.89   1-0.86591-0.55048-0.30320 0.30322-0.39781-0.77783
   1   3 -15 1844.31  177.79   1-0.46924-0.96020-0.83922-0.27478 0.27478 0.05009
   1  -3 -15 1715.62  162.15   1-0.82214-0.50652-0.35447 0.25294-0.44545-0.82428
  -1  -3  15 1737.63  162.42   1-0.82637-0.32975 0.03865-0.52220 0.56179 0.78648
  -1   3  15 1757.57  168.76   1-0.63681-0.94807 0.76440 0.15526-0.10080 0.27756
   1   3 -15 1737.73  166.85   1-0.02425-0.51713-0.80046-0.23593-0.59888-0.82274
  -1   3  15 1959.23  187.05   1 0.05193-0.25807 0.82519 0.21563 0.56246 0.94175
  -1   3  15 1801.90  171.61   1-0.35291-0.66342 0.88002 0.27108 0.31782 0.69740
   1   3 -15 1770.48  168.72   1-0.30267-0.79504-0.91327-0.34922-0.27259-0.49593
  -1  -3  14   45.24    6.83   1-0.86306-0.37460-0.08195-0.60552 0.49840 0.70214
  -1   3  14   40.38   10.49   1-0.42141-0.73930 0.87360 0.30450 0.24336 0.60058
   1  -3 -14   42.07    7.95   1-0.86540-0.54330-0.26439 0.30344-0.42564-0.78277
   1   3 -14   42.65   12.02   1-0.46075-0.94542-0.84139-0.31585 0.28241 0.08010
   1  -3 -14   43.24    9.30   1-0.80842-0.48634-0.33324 0.23509-0.48517-0.84154
  -1  -3  14   38.99    7.16   1-0.81190-0.32198-0.00578-0.52774 0.58375 0.78601
  -1   3  14   44.11   10.77   1-0.63053-0.94831 0.76856 0.19837-0.10831 0.24768
   1   3 -14   38.60   11.68   1-0.03917-0.52559-0.79489-0.26935-0.60548-0.80696
  -1   3  14   41.92   10.44   1 0.03695-0.27965 0.82082 0.25023 0.56998 0.92691
  -1   3  14   41.61    9.66   1-0.35259-0.66968 0.88025 0.31024 0.31754 0.67473
   1   3 -14   36.99   10.01   1-0.30425-0.79020-0.91232-0.38720-0.27401-0.47501
  -1  -3  13  622.45   49.60   1-0.85610-0.37418-0.15056-0.63520 0.49439 0.67565
  -1   3  13  665.62   57.15   1-0.41617-0.74078 0.87695 0.34698 0.24033 0.57519
   1  -3 -13  638.99   52.54   1-0.86278-0.53440-0.22353 0.30536-0.45346-0.78813
   1   3 -13  688.33   61.41   1-0.44859-0.92696-0.84427-0.35764 0.29319 0.11325
   1  -3 -13  643.88   54.53   1-0.79268-0.46432-0.31094 0.21842-0.52437-0.85830
   1   3 -13  632.49   55.82   1-0.24442-0.72366-0.43069 0.05539 0.86876 0.68792
  -1  -3  13  628.62   50.87   1-0.79419-0.31076-0.05292-0.53576 0.60535 0.78509
  -1   3  13  662.23   57.73   1-0.62164-0.94593 0.77424 0.24299-0.11878 0.21484
   1   3 -13  638.05   56.85   1-0.05244-0.53242-0.78972-0.30318-0.61120-0.79031
  -1   3  13  638.12   58.51   1 0.02450-0.29869 0.81700 0.28538 0.57610 0.91067
  -1   3  13  664.02   56.58   1-0.35021-0.67387 0.88197 0.35090 0.31540 0.65020
   1   3 -13  617.91   53.81   1-0.30379-0.78333-0.91260-0.42641-0.27359-0.45226
  -1  -3  12 2931.41  220.43   1-0.84432-0.36894-0.22219-0.66789 0.48758 0.64637
  -1   3  12 3220.26  245.97   1-0.40829-0.73939 0.88187 0.39080 0.23578 0.54823
   1  -3 -12 3138.59  238.01   1-0.85773-0.52306-0.17979 0.31017-0.48163-0.79384
   1   3 -12 3363.07  259.61   1-0.43205-0.90413-0.84778-0.40005 0.30754 0.14998
   1  -3 -12 3101.81  236.23   1-0.77471-0.44008-0.28741 0.20299-0.56321-0.87471
   1   3 -12 3205.84  246.26   1-0.21665-0.68954-0.41818 0.02894 0.88214 0.72366
  -1  -3  12 2990.86  225.71   1-0.77297-0.29626-0.10235-0.54628 0.62612 0.78345
  -1   3  12 3298.24  252.74   1-0.60948-0.94039 0.78159 0.28948-0.13280 0.17850
   1   3 -12 3186.44  245.57   1-0.06392-0.53745-0.78511-0.33755-0.61604-0.77278
  -1   3  12 3291.55  254.51   1 0.01471-0.31507 0.81389 0.32124 0.58082 0.89304
  -1   3  12 3207.27  244.52   1-0.34547-0.67570 0.88535 0.39321 0.31112 0.62354
   1   3 -12 3047.58  234.47   1-0.30095-0.77408-0.91431-0.46705-0.27103-0.42736
  -1  -3  11   19.07    6.28   1-0.82697-0.35845-0.29670-0.70435 0.47757 0.61269
  -1   3  11   16.20    7.86   1-0.39707-0.73466 0.88867 0.43651 0.22930 0.51934
   1  -3 -11   18.24    7.85   1-0.84979-0.50884-0.13278 0.31824-0.51012-0.79987
   1   3 -11   16.25   10.25   1-0.41030-0.87600-0.85171-0.44318 0.32592 0.19024
   1  -3 -11   15.57    8.25   1-0.75436-0.41346-0.26257 0.18887-0.60165-0.89071
   1   3 -11   17.18    7.57   1-0.18186-0.64839-0.40200 0.00616 0.89739 0.76127
  -1  -3  11   16.40    6.27   1-0.74755-0.27755-0.15462-0.55963 0.64595 0.78087
  -1   3  11   18.82    8.20   1-0.59374-0.93116 0.79045 0.33728-0.15047 0.13847
   1   3 -11   12.91    9.12   1-0.07341-0.54049-0.78118-0.37261-0.61996-0.75433
  -1   3  11   15.54    8.47   1 0.00774-0.32863 0.81161 0.35792 0.58414 0.87400
  -1   3  11   17.28    8.56   1-0.33801-0.67480 0.89055 0.43734 0.30441 0.59443
   1   3 -11   14.02    7.83   1-0.29527-0.76199-0.91766-0.50933-0.26592-0.39991
  -1  -3  10    3.08    4.10   1-0.80322-0.34122-0.37373-0.74237 0.46385 0.57658
  -1   3  10    3.03    6.46   1-0.38200-0.72608 0.89744 0.48418 0.22060 0.48822
   1  -3 -10    2.02    6.38   1-0.83846-0.49118-0.08233 0.32988-0.53869-0.80617
   1   3 -10    1.92    8.79   1-0.38215-0.84155-0.85569-0.48607 0.34891 0.23560
   1   3 -10    1.71    5.97   1-0.13988-0.60006-0.38178-0.01257 0.91360 0.79984
  -1  -3  10    2.59    5.63   1-0.71723-0.25385-0.20989-0.57569 0.66447 0.77726
  -1   3  10    0.47    6.22   1-0.57349-0.91742 0.80084 0.38661-0.17247 0.09412
   1   3 -10    2.08    7.41   1-0.08066-0.54129-0.77811-0.40854-0.62291-0.73490
  -1   3  10    0.38    7.10   1 0.00379-0.33916 0.81029 0.39558 0.58600 0.85351
  -1   3  10   -0.62    6.91   1-0.32738-0.67075 0.89771 0.48339 0.29483 0.56250
   1   3 -10    1.52    6.99   1-0.28615-0.74647-0.92287-0.55348-0.25770-0.36936
  -1  -3   9 2424.49   71.48   1-0.77210-0.31664-0.45280-0.78243 0.44588 0.53622
  -1   3   9 2403.56   76.95   1-0.36247-0.71303 0.90818 0.53383 0.20932 0.45453
   1  -3  -9 2538.77   75.12   1-0.82294-0.46937-0.02749 0.34576-0.56745-0.81248
  -1  -3   9 2471.15   68.82   1-0.78185-0.32824-0.61321-0.94433-0.11257-0.02189
   1   3  -9 2468.86   83.44   1-0.34629-0.79940-0.85906-0.52834 0.37695 0.28601
   1   3  -9 2529.95   82.82   1-0.09086-0.54469-0.35721-0.02695 0.92959 0.83820
  -1  -3   9 2300.87   66.79   1-0.68117-0.22452-0.26831-0.59517 0.68117 0.77159
  -1   3   9 2393.16   75.77   1-0.54778-0.89821 0.81252 0.43724-0.19932 0.04493
   1   3  -9 2365.39   78.88   1-0.08536-0.53954-0.77610-0.44551-0.62480-0.71442
  -1  -3   9 2500.91   70.60   1-0.80447-0.34962-0.57250-0.90342 0.15829 0.24818
  -1   3   9 2244.00   74.02   1 0.00312-0.34643 0.81007 0.43432 0.58632 0.83147
  -1   3   9 2321.99   73.52   1-0.31300-0.66294 0.90695 0.53161 0.28189 0.52714
   1   3  -9 2386.64   75.98   1-0.27280-0.72671-0.93016-0.59971-0.24568-0.33500
   1   3  -8 2610.14  122.70   1-0.31104-0.75908-0.93326-0.64105 0.17962 0.11328
  -1  -3   8 2683.46  121.93   1-0.73280-0.28405-0.53283-0.82372 0.42318 0.49070
  -1   3   8 2707.81  127.93   1-0.33775-0.69480 0.92080 0.58535 0.19505 0.41785
   1  -3  -8 2779.18  128.89   1-0.80236-0.44250 0.03197 0.36626-0.59597-0.81856
  -1  -3   8 2784.34  124.30   1-0.74816-0.30085-0.66135-0.95355-0.05355 0.01470
   1   3  -8 2756.35  134.46   1-0.30116-0.74797-0.86074-0.56893 0.41039 0.34182
   1  -3  -8 2674.95  126.72   1-0.67703-0.31763-0.17916 0.15595-0.71381-0.93529
  -1  -3   8 2678.23  119.65   1-0.74807-0.30090-0.56652-0.85880 0.34559 0.41462
   1   3  -8 2819.26  135.11   1-0.03537-0.48285-0.32818-0.03689 0.94395 0.87492
  -1  -3   8 2536.19  116.61   1-0.63846-0.18853-0.32983-0.61775 0.69538 0.76343
  -1   3   8 2722.57  129.12   1-0.51544-0.87238 0.82505 0.48872-0.23150-0.00960
   1   3  -8 2725.89  131.49   1-0.08713-0.53486-0.77533-0.48374-0.62550-0.69275
  -1  -3   8 2753.98  124.84   1-0.75779-0.30970-0.64877-0.94090 0.06956 0.13706
  -1   3   8 2736.39  130.34   1 0.00599-0.35014 0.81103 0.47425 0.58497 0.80776
   1   3  -8 2672.23  126.58   1-0.25417-0.70166-0.93968-0.64816-0.22890-0.29588
   1   3  -7  756.90   61.14   1-0.26526-0.70687-0.95192-0.69888 0.15318 0.10901
  -1  -3   7  775.65   60.47   1-0.68441-0.24218-0.61265-0.86451 0.39524 0.44041
  -1   3   7  809.53   66.37   1-0.30703-0.67056 0.93503 0.63849 0.17730 0.37770
  -1   3   7  802.36   68.07   1-0.46052-0.82595 0.52881 0.23300-0.71293-0.51333
   1  -3  -7  777.91   62.61   1-0.77562-0.40949 0.09650 0.39185-0.62377-0.82386
  -1  -3   7  805.99   61.70   1-0.70449-0.26348-0.70959-0.96288 0.01267 0.05851
   1   3  -7  801.41   66.87   1-0.24506-0.68558-0.85913-0.60622 0.44926 0.40307
   1  -3  -7  781.01   64.11   1-0.64513-0.27943-0.14818 0.14792-0.74955-0.94870
  -1  -3   7  774.69   59.66   1-0.67062-0.22973-0.56383-0.81714 0.48203 0.52867
   1   3  -7  822.47   67.70   1 0.02547-0.41564-0.29489-0.04255 0.95519 0.90853
  -1  -3   7  669.68   53.05   1-0.58833-0.14505-0.39393-0.64272 0.70617 0.75224
   1  -3  -7  742.45   56.76   1-0.78687-0.42385 0.60489 0.90237 0.12219-0.07786
  -1   3   7  781.48   63.67   1-0.47497-0.83848 0.83769 0.54040-0.26957-0.07004
   1  -3  -7  740.66   58.82   1-0.85844-0.49327 0.39784 0.69388-0.32371-0.52460
   1   3  -7  679.83   58.19   1-0.08546-0.52675-0.77605-0.52345-0.62484-0.66972
   1  -3  -7  710.71   59.76   1-0.04996 0.31398-0.79071-0.49422-0.61014-0.81064
  -1  -3   7  784.09   61.25   1-0.70184-0.26017-0.71214-0.96513-0.01641 0.02881
  -1   3   7  806.66   65.89   1 0.01275-0.34997 0.81326 0.51545 0.58175 0.78219
  -1   3   7  780.07   62.94   1-0.39638-0.76002 0.91805 0.62055-0.00751 0.19305
   1   3  -7  755.88   61.92   1-0.22882-0.66992-0.95140-0.69881-0.20608-0.25072
   1   3  -6 8090.30  561.13   1-0.21238-0.64753-0.96945-0.75534 0.12264 0.10073
  -1  -3   6 8385.23  579.61   1-0.62690-0.19131-0.68986-0.90289 0.36203 0.38494
   1  -3  -6 8107.66  559.51   1-0.62596-0.25556 0.69101 0.94913 0.36148 0.18392
  -1   3   6 8706.52  605.42   1-0.26938-0.63940 0.95038 0.69275 0.15556 0.33355
  -1   3   6 8018.02  558.34   1-0.41490-0.78666 0.56928 0.31245-0.70977-0.53247
   1  -3  -6 8314.52  576.82   1-0.74144-0.36902 0.16630 0.42269-0.65008-0.82774
  -1  -3   6 8498.85  586.14   1-0.64878-0.21442-0.75607-0.97061 0.08621 0.10927
   1   3  -6 8163.55  569.03   1-0.17641-0.61062-0.85193-0.63793 0.49304 0.46922
   1  -3  -6 8066.06  555.45   1-0.78879-0.41887 0.30569 0.56436-0.53324-0.71136
  -1  -3   6 8344.93  577.99   1-0.28640 0.14861-0.13432-0.34775-0.94864-0.92572
   1   3  -6 8741.09  617.08   1 0.13306-0.30196-0.37842-0.16499-0.91601-0.93893
  -1   3   6 8556.01  604.76   1 0.14803-0.22208-0.38577-0.64372-0.91064-0.73232
   1  -3  -6 8889.50  621.14   1-0.60987-0.23796-0.11558 0.14152-0.78402-0.96090
  -1  -3   6 8162.06  564.21   1-0.57366-0.13896-0.54655-0.76064 0.61006 0.63412
   1   3  -6 8793.87  615.54   1 0.09011-0.34464-0.25784-0.04446 0.96197 0.93767
   1  -3  -6 8585.59  591.52   1-0.75068-0.38111 0.65813 0.91671 0.05769-0.11995
  -1   3   6 8282.03  574.83   1-0.42527-0.79528 0.84909 0.59075-0.31333-0.13613
  -1  -3   6 8274.88  572.56   1 0.13204 0.56724 0.75473 0.54230-0.64260-0.61978
   1  -3  -6 5791.56  979.13   1-0.79340-0.42193 0.59349 0.85060-0.13514-0.31374
  -1  -3   6 8654.47  599.62   1-0.48315-0.04828-0.50738-0.72103-0.71352-0.69121
   1  -3  -6 8066.16  575.27   1-0.07185 0.29853-0.78183-0.52434-0.61932-0.79745
  -1  -3   6 8556.95  592.09   1-0.64070-0.20564-0.76174-0.97587-0.09609-0.07331
  -1   3   6 8320.58  600.34   1 0.02379-0.34552 0.81678 0.55794 0.57644 0.75452
  -1  -3   6 9035.38  627.56   1 0.11179 0.54728 0.84019 0.62815 0.53063 0.55308
   1  -3  -6 8539.50  599.81   1-0.54999-0.18032 0.67242 0.93103 0.49532 0.31726
   1   3  -6 8339.04  579.17   1-0.19488-0.62956-0.96499-0.75134-0.17551-0.19781
  -1  -3   6 8594.14  594.49   1-0.31911 0.11639 0.00574-0.20644 0.94770 0.97150
   1  -3  -6 8361.68  578.14   1-0.04582 0.32398 0.26917 0.52823 0.96200 0.78485
  -1  -3   5 3532.14  227.25   1-0.55962-0.13052-0.76313-0.93708 0.32317 0.32377
   1  -3  -5 3543.50  227.94   1-0.57897-0.20209 0.74364 0.96282 0.33434 0.17924
  -1   3   5 3464.46  227.09   1-0.22384-0.60035 0.96601 0.74728 0.12927 0.28484
  -1  -3   5 3395.59  218.85   1 0.14991 0.57843 0.98490 0.81119-0.08657-0.08588
  -1   3   5 3372.60  221.51   1-0.35883-0.73672 0.61448 0.39615-0.70259-0.54799
   1  -3  -5 3320.84  216.69   1-0.69832-0.31962 0.24137 0.45879-0.67384-0.82906
  -1  -3   5 3509.39  224.87   1-0.57796-0.14990-0.79864-0.97425 0.16768 0.16836
   1   3  -5 3320.08  217.77   1-0.09418-0.52209-0.83618-0.66109 0.54029 0.53885
   1  -3  -5 3499.24  224.26   1-0.68534-0.30895 0.18751 0.40687-0.70366-0.85964
  -1  -3   5 3641.93  235.17   1-0.29967 0.12886-0.12533-0.29975-0.94577-0.94527
  -1   3   5 3476.88  227.43   1 0.11896-0.25763-0.37142-0.59037-0.92080-0.76490
   1  -3  -5 3692.99  243.19   1-0.57078-0.19255-0.08110 0.13697-0.81708-0.97167
  -1  -3   5 3243.25  209.92   1-0.46289-0.03449-0.51539-0.68995 0.72117 0.72302
   1   3  -5 3671.78  242.45   1 0.15667-0.27174-0.21787-0.04344 0.96332 0.96138
   1  -3  -5 3486.25  222.47   1-0.70400-0.32758 0.71006 0.92975-0.01335-0.16803
  -1   3   5 3458.71  224.18   1-0.36483-0.74134 0.85755 0.63815-0.36262-0.20774
  -1  -3   5 3510.70  226.76   1 0.06825 0.49695 0.78333 0.60984-0.61784-0.61735
  -1  -3   5 3648.74  235.66   1-0.46412-0.03571-0.52546-0.70011-0.71307-0.71313
   1  -3  -5 3383.61  229.56   1-0.09709 0.27974-0.77095-0.55245-0.62944-0.78520
  -1  -3   5 3427.99  221.03   1-0.57618-0.14750-0.79953-0.97450-0.16960-0.16905
   1  -3  -5 3361.14  217.24   1-0.35489 0.02101 0.61748 0.83736 0.70196 0.54624
  -1   3   5 3402.78  239.50   1 0.03954-0.33637 0.82159 0.60172 0.56869 0.72442
  -1  -3   5 3710.95  239.82   1 0.08726 0.51616 0.83452 0.66145 0.54402 0.54411
   1  -3  -5 3506.21  227.83   1-0.51418-0.13796 0.72192 0.94153 0.46307 0.30736
  -1   3   5 3588.71  234.31   1-0.20201-0.57823 0.96233 0.74272 0.18193 0.33764
   1   3  -5 3486.62  226.17   1-0.14981-0.57809-0.97946-0.80474-0.13492-0.13488
  -1  -3   5 3522.89  227.13   1-0.20272 0.22624 0.12366-0.04953 0.97139 0.97280
   1  -3  -5 3619.09  232.79   1-0.04604 0.33030 0.26898 0.48905 0.96204 0.80729
  -1  -3   4  185.25   18.75   1-0.48439-0.06192-0.82892-0.96418 0.27973 0.25788
   1  -3  -4  181.86   18.08   1-0.52531-0.14239 0.79499 0.97504 0.30336 0.17032
  -1  -3   4  185.68   18.86   1 0.08241 0.50444 0.99546 0.86065-0.04759-0.06931
  -1   3   4  181.69   21.65   1-0.29037-0.67462 0.66361 0.48431-0.68941-0.55707
   1  -3  -4  178.43   20.02   1-0.64534-0.26072 0.32040 0.49931-0.69344-0.82625
  -1  -3   4  185.36   19.19   1-0.49018-0.06843-0.83331-0.96979 0.25554 0.23411
   1   3  -4  175.34   20.77   1 0.00137-0.42024-0.80855-0.67237 0.58842 0.60935
   1  -3  -4  176.44   17.67   1-0.58163-0.19862 0.09050 0.27049-0.80839-0.94200
  -1  -3   4  183.45   20.75   1-0.31831 0.10374-0.11255-0.24797-0.94127-0.96319
  -1   3   4  194.28   21.08   1 0.10623-0.27684-0.36502-0.54497-0.92491-0.79142
   1  -3  -4  193.10   22.00   1-0.52769-0.14314-0.04480 0.13424-0.84825-0.98055
  -1  -3   4  172.92   18.52   1-0.34603 0.07602-0.47332-0.60892 0.81007 0.78957
   1  -3  -4  183.38   17.92   1-0.64586-0.26292 0.75815 0.93890-0.08980-0.22211
  -1   3   4  181.00   19.81   1-0.29271-0.67572 0.86075 0.68030-0.41643-0.28387
  -1  -3   4  191.82   19.73   1-0.00502 0.41717 0.81070 0.67617-0.58542-0.60725
  -1  -3   4  181.04   19.85   1-0.44561-0.02367-0.54242-0.67807-0.71218-0.73461
   1  -3  -4  168.65   20.20   1-0.12432 0.25896-0.75843-0.57892-0.63977-0.77316
   1   3  -4  180.29   21.45   1-0.05269-0.47463-0.78963-0.65399-0.61131-0.58907
   1  -3  -4  172.04   18.12   1-0.31921 0.06329 0.64369 0.82459 0.69553 0.56216
  -1   3   4  181.21   20.95   1 0.06046-0.32203 0.82756 0.64666 0.55809 0.69146
  -1  -3   4  188.32   19.91   1 0.05910 0.48140 0.82719 0.69309 0.55880 0.53653
   1  -3  -4  177.85   17.31   1-0.47295-0.09016 0.77129 0.95196 0.42594 0.29261
  -1   3   4  190.96   19.94   1-0.15551-0.53830 0.97785 0.79717 0.14005 0.27337
   1   3  -4  177.81   19.88   1-0.09041-0.51228-0.99256-0.85678-0.08142-0.05905
  -1  -3   4  189.54   18.91   1-0.12076 0.30167 0.20147 0.06727 0.97202 0.95103
   1  -3  -4  176.69   18.15   1-0.04991 0.33296 0.26556 0.44663 0.96279 0.83045
  -1  -3   3 4107.68  227.50   1-0.40194 0.01396-0.88575-0.98214 0.23212 0.18761
   1  -3  -3 4070.23  225.57   1-0.46534-0.07591 0.84335 0.98449 0.26873 0.15810
  -1  -3   3 4130.97  227.44   1 0.00902 0.42457 0.99994 0.90404-0.00521-0.04934
  -1   3   3 4101.23  232.14   1-0.20891-0.59947 0.71420 0.57382-0.66802-0.55799
   1  -3  -3 5128.70  287.72   1-0.58040-0.18945 0.40339 0.54333-0.70738-0.81786
  -1  -3   3 4258.56  236.14   1-0.38553 0.02978-0.85528-0.95255 0.34620 0.30289
   1   3  -3 5123.22  287.56   1 0.10794-0.30737-0.76606-0.66879 0.63363 0.67693
   1  -3  -3 4293.18  236.63   1-0.49017-0.10066 0.01446 0.15545-0.87150-0.98270
  -1  -3   3 4275.26  243.42   1-0.34312 0.07244-0.09527-0.19168-0.93444-0.97877
   1   3  -3 4030.87  243.31   1 0.04367-0.37190-0.33260-0.23619-0.94205-0.89771
  -1   3   3 4181.57  247.03   1 0.10381-0.28575-0.36380-0.50474-0.92567-0.81460
   1  -3  -3 4248.63  240.90   1-0.48041-0.08954-0.00675 0.13327-0.87701-0.98702
  -1  -3   3 3931.00  222.83   1-0.22950 0.18620-0.42401-0.52052 0.87608 0.83329
   1  -3  -3 4001.68  223.35   1 0.12037 0.51056-0.23990-0.09922 0.96330 0.85409
   1  -3  -3 4083.91  224.18   1-0.57520-0.18572 0.80001 0.94162-0.17064-0.28079
  -1   3   3 4201.07  232.95   1-0.20877-0.59827 0.85601 0.71451-0.47291-0.36267
  -1  -3   3 4296.62  236.99   1-0.08707 0.32861 0.83447 0.73888-0.54412-0.58827
  -1  -3   3 4161.67  232.39   1-0.42789-0.01240-0.55811-0.65476-0.71092-0.75573
   1  -3  -3 4002.43  244.78   1-0.15269 0.23704-0.74450-0.60398-0.64991-0.76092
   1   3  -3 4032.83  228.02   1-0.02893-0.44443-0.79874-0.70209-0.60097-0.55636
   1  -3  -3 3880.61  216.37   1-0.28371 0.10537 0.66806 0.80999 0.68789 0.57688
  -1  -3   3 4329.36  239.31   1 0.02772 0.44344 0.81801 0.72288 0.57453 0.52990
  -1   3   3 4255.93  238.75   1 0.08709-0.30199 0.83447 0.69254 0.54411 0.65512
   1  -3  -3 4050.32  223.46   1-0.42553-0.03617 0.81978 0.96153 0.38323 0.27230
  -1   3   3 4060.41  225.03   1-0.09908-0.48844 0.99106 0.84932 0.08923 0.20017
   1   3  -3 4032.84  224.14   1-0.01291-0.42837-0.99984-0.90299-0.01163 0.03308
   1  -3  -3 4219.75  235.98   1-0.05810 0.33130 0.25830 0.40037 0.96431 0.85436
  -1  -3   3 4211.69  233.19   1-0.06213 0.35376 0.25471 0.15950 0.96501 0.92163
  -1  -3   2 1431.88   93.77   1-0.31476 0.09471-0.93160-0.98882 0.18177 0.11509
   1  -3  -2 1451.52   93.61   1-0.39839-0.00242 0.88788 0.98990 0.23007 0.14173
  -1  -3   2 1475.86   95.39   1-0.06857 0.34048 0.99685 0.93986 0.03960-0.02693
  -1  -3   2 1413.87   97.37   1-0.22399 0.18552 0.70545 0.64746-0.67243-0.73917
   1  -3  -2 2457.95  165.48   1-0.50326-0.10616 0.48754 0.58842-0.71346-0.80155
  -1  -3   2 1444.68   95.27   1-0.26694 0.14207-0.86023-0.91859 0.43444 0.36877
   1  -3  -2 1836.18  121.66   1 0.11340 0.50993-0.76355-0.66278 0.63570 0.54834
   1  -3  -2 1572.75  101.96   1-0.41317-0.01712-0.04464 0.05729-0.90955-0.99821
  -1  -3   2 1556.05  104.27   1-0.37499 0.03409-0.07258-0.12999-0.92417-0.99092
   1   3  -2 1434.35   98.79   1 0.01479-0.39429-0.31709-0.25968-0.94827-0.88152
  -1   3   2 1481.39  104.50   1 0.10841-0.28763-0.36612-0.46806-0.92422-0.83557
   1  -3  -2 1469.87  100.93   1-0.42934-0.03228 0.03255 0.13341-0.90255-0.99053
  -1  -3   2 1406.52   93.15   1-0.11964 0.28971-0.37176-0.42931 0.92058 0.85542
   1  -3  -2 1417.71   93.37   1 0.05993 0.45647-0.27535-0.17364 0.95947 0.87262
   1  -3  -2 1487.52   95.47   1-0.49296-0.09697 0.83247 0.93514-0.25294-0.34073
  -1  -3   2 1539.67   99.68   1-0.17610 0.23309 0.85188 0.79524-0.49322-0.55969
  -1   3   2 1474.60   96.04   1-0.11419-0.51020 0.84071 0.73815-0.52930-0.44138
  -1  -3   2 1430.22   97.39   1-0.41127-0.00225-0.57235-0.63000-0.70941-0.77658
   1  -3  -2 1473.13  102.77   1-0.18167 0.21450-0.72934-0.62781-0.65958-0.74822
   1   3  -2 1464.88   97.75   1 0.00389-0.40514-0.81033-0.75267-0.58595-0.51897
   1  -3  -2 1363.42   89.07   1-0.24868 0.14699 0.69052 0.79349 0.67921 0.59056
  -1  -3   2 1482.45   96.76   1-0.00642 0.40270 0.80681 0.75065 0.59077 0.52379
   1  -3  -2 1442.51   92.33   1-0.37134 0.02458 0.86617 0.96898 0.33443 0.24588
  -1  -3   2 1586.13  101.59   1-0.39276 0.01628-0.84888-0.90693-0.35372-0.42095
   1  -3  -2 1478.78   96.53   1 0.04252 0.43886-0.99836-0.89714 0.03829-0.05024
   1   3  -2 1449.46   95.03   1 0.08621-0.32283-0.99324-0.93532 0.07764 0.14469
   1  -3  -2 1492.53   96.74   1-0.07148 0.32446 0.24635 0.34943 0.96653 0.87898
  -1  -3   2 1472.13   95.40   1-0.02010 0.38925 0.29168 0.23547 0.95630 0.89052
  -1  -3   1  411.20   34.26   1-0.22637 0.17664-0.96522-0.98338 0.13072 0.04173
   1  -3  -1  427.46   34.33   1-0.32600 0.07645 0.92643 0.98953 0.18826 0.12233
  -1  -3   1  436.44   35.17   1-0.14832 0.25424 0.98522 0.96713 0.08565-0.00329
  -1   3   1  414.18   33.99   1 0.05027-0.35218 0.99831 0.93520-0.02903 0.03689
  -1  -3   1  406.39   36.54   1-0.33605 0.06713 0.63154 0.61251-0.69872-0.78759
   1  -3  -1  408.06   36.33   1-0.41491-0.01147 0.56927 0.63116-0.70977-0.77556
  -1  -3   1  397.60   33.82   1-0.13978 0.26293-0.84585-0.86531 0.51476 0.42672
   1  -3  -1  428.39   36.20   1 0.00783 0.41066-0.80632-0.74446 0.59142 0.52643
  -1  -3   1  463.93   38.28   1-0.41486-0.01225-0.04339-0.06180-0.90884-0.99801
   1  -3  -1  447.55   37.73   1-0.35098 0.05154-0.08972-0.02679-0.93207-0.99831
   1   3  -1  430.03   37.09   1-0.01332-0.41593-0.30166-0.28325-0.95332-0.86415
  -1   3   1  450.91   39.03   1 0.11806-0.28447-0.37097-0.43390-0.92110-0.85486
  -1  -3   1  415.60   34.78   1-0.02051 0.38249-0.32019-0.33878 0.94712 0.85960
   1  -3  -1  427.87   35.51   1-0.01055 0.39233-0.31479-0.25203 0.94910 0.88462
   1  -3  -1  445.37   35.59   1-0.40082 0.00168 0.85319 0.91680-0.33376-0.39932
  -1  -3   1  438.63   35.72   1-0.26916 0.13353 0.86031 0.84260-0.43291-0.52170
  -1   3   1  435.68   35.50   1-0.01173-0.41424 0.81292 0.74931-0.58224-0.51665
   1   3  -1  359.62   30.50   1 0.10572-0.29697 0.76707 0.78477-0.63278-0.54399
  -1  -3   1  429.65   37.02   1-0.39621 0.00634-0.58487-0.60353-0.70776-0.79731
   1  -3  -1  438.88   45.13   1-0.21091 0.19172-0.71306-0.65052-0.66862-0.73489
   1   3  -1  415.55   36.03   1 0.04817-0.35442-0.82411-0.80545-0.56436-0.47500
   1  -3  -1  405.41   32.93   1-0.21444 0.18782 0.71102 0.77502 0.66966 0.60337
  -1  -3   1  454.42   37.07   1-0.04291 0.35962 0.79345 0.77626 0.60711 0.51777
   1  -3  -1  446.88   36.29   1-0.34403 0.05900 0.93430 0.99791 0.09338 0.02634
   1  -3  -1  439.34   34.31   1-0.31008 0.09241 0.90876 0.97264 0.27926 0.21310
  -1  -3   1  435.04   34.18   1-0.14116 0.26157 0.98179 0.96443 0.12713 0.03788
  -1  -3   1  456.59   36.67   1-0.31786 0.08477-0.90389-0.92287-0.28626-0.37565
   1  -3  -1  450.28   36.95   1-0.06764 0.33509-0.99584-0.93356-0.06092-0.12713
   1  -3  -1  445.94   35.53   1-0.09111 0.31136 0.22864 0.29271 0.96923 0.90408
  -1  -3   1  440.19   35.12   1 0.00970 0.41253 0.31730 0.30008 0.94827 0.86009
  -1  -3   0 3073.36  186.72   1-0.22793 0.16814 0.96473 0.98555 0.13163 0.02026
   1  -3   0 3039.18  184.64   1-0.24889 0.16005 0.95780 0.98200 0.14373 0.10021
  -1   3   0 2951.31  179.69   1 0.14047-0.26847 0.98675 0.96255-0.08112-0.03760
   1  -3   0 2873.08  180.38   1-0.31774 0.09190 0.64473 0.66790-0.69523-0.73854
  -1  -3   0 2956.98  184.36   1-0.44117-0.04423 0.54640 0.56603-0.71190-0.82319
   1  -3   0 2713.73  167.57   1-0.10469 0.30443-0.83862-0.81566 0.53456 0.49194
  -1  -3   0 2939.99  181.25   1-0.01204 0.38438-0.81302-0.79357 0.58210 0.47168
  -1  -3   0 3133.75  198.59   1-0.46386-0.06778-0.00617 0.01445-0.88588-0.99759
   1  -3   0 3171.17  204.41   1-0.30158 0.10743-0.12403-0.10010-0.94533-0.98916
   1   3   0 3031.83  200.23   1-0.04043-0.43655-0.28647-0.30706-0.95723-0.84565
  -1   3   0 3156.86  212.07   1 0.13144-0.27757-0.37762-0.40155-0.91658-0.87275
  -1  -3   0 3083.21  197.53   1-0.46345-0.06660 0.00649 0.02604-0.88609-0.99743
   1  -3   0 2979.38  185.84   1-0.09103 0.31820-0.35730-0.33350 0.92953 0.88742
  -1  -3   0 2930.08  180.86   1 0.06586 0.46251-0.27194-0.25158 0.96005 0.85016
  -1  -3   0 3049.13  185.46   1-0.36242 0.03377 0.85777 0.87902-0.36450-0.47557
   1  -3   0 3125.93  190.15   1-0.30274 0.10626 0.86073 0.88539-0.40925-0.45252
   1   3   0 2678.73  164.94   1 0.00541-0.39077 0.80716 0.78591-0.59030-0.47919
  -1   3   0 2948.63  179.69   1 0.09448-0.31452 0.77211 0.74744-0.62841-0.58514
  -1  -3   0 2872.24  188.84   1-0.38333 0.01276-0.59531-0.57497-0.70615-0.81807
   1  -3   0 3127.87  207.89   1-0.24015 0.16893-0.69576-0.67221-0.67693-0.72082
   1   3   0 2830.36  184.30   1 0.10699-0.28915-0.83913-0.85946-0.53329-0.42156
   1  -3   0 2879.68  177.96   1-0.18134 0.22751 0.72952 0.75455 0.65947 0.61554
  -1  -3   0 3177.78  195.27   1-0.08130 0.31463 0.77784 0.79961 0.62317 0.51147
  -1  -3   0 2779.16  170.37   1-0.15027 0.24626 0.90372 0.92531 0.40087 0.28835
   1  -3   0 2963.82  181.19   1-0.23343 0.17617 0.93135 0.95598 0.27943 0.23465
   1  -3   0 3011.78  182.09   1-0.24198 0.16708 0.94548 0.97043 0.21793 0.17415
  -1  -3   0 3031.78  183.41   1-0.21263 0.18353 0.95818 0.97976 0.19149 0.07986
  -1  -3   0 3215.13  195.94   1-0.22296 0.17326-0.95392-0.93397-0.20079-0.31252
   1  -3   0 3198.83  195.39   1-0.16826 0.24089-0.97402-0.95067-0.15153-0.19540
   1  -3   0 3134.33  195.23   1-0.11840 0.29060 0.20365 0.22873 0.97185 0.92910
  -1  -3   0 3071.67  189.54   1 0.03023 0.42653 0.33465 0.35644 0.94185 0.83127
   1  -3   1 1520.22   98.55   1-0.23749 0.17839-0.96165-0.97708 0.13715 0.11612
  -1  -3  -1 1555.80  100.37   1-0.30526 0.08433 0.93580 0.99553 0.17628 0.04251
   1  -3   1 1546.18   99.26   1-0.16885 0.24658 0.98080 0.96610 0.09750 0.07640
   1  -3   1 1548.34  105.89   1-0.21585 0.20013 0.71021 0.69438-0.67008-0.69121
   1  -3   1 1477.23   97.24   1-0.21868 0.19673-0.85702-0.87297 0.46656 0.44632
  -1  -3  -1 1963.65  128.99   1 0.10825 0.49838-0.76592-0.70756 0.63375 0.50095
  -1  -3  -1 1581.24  103.19   1-0.52191-0.13233 0.04006 0.09970-0.85205-0.98617
   1  -3   1 1623.70  109.26   1-0.26311 0.15238-0.14989-0.16497-0.95304-0.97445
   1   3   1 1499.83  104.68   1-0.06618-0.45582-0.27176-0.33136-0.96008-0.82608
  -1   3  -1 1622.27  115.45   1 0.14766-0.26784-0.38558-0.37051-0.91077-0.88937
  -1  -3  -1 1605.01  109.35   1-0.51084-0.12011-0.03104 0.02762-0.85911-0.99237
   1  -3   1 1514.91  100.54   1-0.18050 0.23509-0.40136-0.41652 0.89795 0.87820
  -1  -3  -1 1505.79   98.73   1 0.13916 0.52946-0.22856-0.16924 0.96353 0.83127
  -1  -3  -1 1529.19   97.93   1-0.45196-0.06226 0.84350 0.90369-0.29021-0.42362
   1  -3   1 1646.01  105.95   1-0.20316 0.21234 0.85539 0.84112-0.47646-0.49741
   1   3   1 1449.09   95.05   1-0.09211-0.48181 0.83569 0.77550-0.54141-0.40798
  -1  -3  -1 1503.71  102.80   1-0.37354 0.01609-0.60307-0.54373-0.70480-0.83910
   1  -3   1 1632.87  109.05   1-0.26923 0.14629-0.67753-0.69297-0.68444-0.70596
  -1   3  -1 1485.44   98.03   1 0.15078-0.26475-0.84784-0.83240-0.50836-0.48683
   1  -3   1 1461.71   95.46   1-0.14978 0.26566 0.74597 0.73204 0.64890 0.62732
  -1  -3  -1 1536.21   99.43   1-0.12117 0.26818 0.75992 0.82066 0.63861 0.50456
   1  -3   1 1474.60   95.99   1-0.15680 0.25935 0.90657 0.89237 0.39183 0.36931
  -1  -3  -1 1518.19  101.05   1-0.32234 0.06766 0.93730 0.99770 0.13247-0.00230
  -1  -3  -1 1568.09  100.74   1-0.27977 0.10982 0.92641 0.98692 0.25196 0.11793
   1  -3   1 1551.30   98.54   1-0.16805 0.24759 0.97409 0.96010 0.15134 0.12995
   1  -3   1 1644.66  105.74   1-0.25578 0.15978-0.93888-0.95447-0.23035-0.25188
  -1  -3  -1 1580.88  103.04   1-0.10560 0.28422-0.98985-0.93096-0.09510-0.22916
   1  -3   1 1572.78  101.96   1-0.15515 0.26039 0.16931 0.15539 0.97327 0.95291
  -1  -3  -1 1585.78  103.01   1 0.04355 0.43331 0.34579 0.40657 0.93730 0.80432
   1  -3   2   10.69    6.54   1-0.33409 0.08821-0.92258-0.97698 0.19293 0.19419
  -1  -3  -2    9.65    5.74   1-0.37851 0.00459 0.89941 0.99804 0.21858 0.06240
   1  -3   2   11.09    5.97   1-0.08813 0.33379 0.99480 0.94120 0.05089 0.05219
   1   3   2    9.90    6.98   1-0.01724-0.40035 0.99980 0.90117 0.00995 0.16614
   1   3   2    9.79    7.22   1-0.21698-0.60107 0.70955 0.61132-0.67040-0.51477
  -1  -3  -2   13.09    7.39   1-0.61303-0.22854 0.36332 0.46094-0.70156-0.85749
   1  -3   2   12.77    6.99   1-0.32828 0.09342-0.86006-0.91492 0.39053 0.39266
  -1   3  -2   14.68    9.85   1 0.11179-0.30991-0.76429-0.70943 0.63509 0.63296
  -1  -3  -2   10.80    5.33   1-0.58930-0.20625 0.09723 0.19623-0.80203-0.95861
   1  -3   2    9.75    6.66   1-0.23384 0.18814-0.16910-0.22318-0.95745-0.95644
   1   3   2   12.07    7.09   1-0.09016-0.47331-0.25781-0.35642-0.96197-0.80556
  -1  -3  -2   11.22    8.08   1-0.55460-0.17020-0.06727 0.03041-0.82938-0.98493
   1  -3   2    8.19    5.83   1-0.27677 0.14517-0.44481-0.49893 0.85178 0.85439
  -1  -3  -2    9.50    6.13   1-0.53439-0.15119 0.81799 0.91724-0.21284-0.36850
   1   3   2    9.13    7.14   1-0.18327-0.56647 0.85290 0.75376-0.48884-0.33309
   1  -3   2   10.77    6.50   1-0.10680 0.31520 0.83909 0.78587-0.53339-0.53202
  -1  -3  -2    8.55    6.16   1-0.36823 0.01494-0.60723-0.50889-0.70403-0.86069
   1  -3   2    9.91    7.05   1-0.29803 0.12394-0.65842-0.71285-0.69111-0.69027
  -1   3  -2    9.39    6.67   1 0.10733-0.31464-0.83921-0.78478-0.53310-0.53395
  -1  -3  -2    8.32    6.25   1-0.16212 0.22064 0.73967 0.83939 0.65313 0.49672
   1  -3   2   10.17    5.68   1-0.12019 0.30184 0.76038 0.70748 0.63824 0.63902
  -1  -3  -2    9.36    5.30   1-0.34140 0.04162 0.88820 0.98764 0.30746 0.15106
   1  -3   2    9.31    5.77   1-0.32972 0.09224-0.89615-0.95067-0.29695-0.29614
  -1  -3  -2    9.19    6.02   1 0.02976 0.41318-0.99919-0.90138 0.02681-0.12959
  -1   3  -2   11.81    6.96   1 0.08602-0.33594-0.99327-0.93875 0.07747 0.07667
   1  -3   2   11.70    5.26   1-0.20367 0.21841 0.12273 0.06982 0.97131 0.97335
  -1  -3  -2    7.73    5.57   1 0.05113 0.43436 0.35208 0.45186 0.93457 0.77919
   1  -3   3  553.73   39.92   1-0.42786 0.00094-0.86941-0.96259 0.24709 0.27094
  -1  -3  -3  554.34   39.41   1-0.44685-0.07027 0.85657 0.99434 0.25805 0.07958
   1   3   3  557.66   41.17   1-0.08451-0.46113 0.99522 0.85769 0.04880 0.22740
   1  -3   3  557.31   40.04   1-0.00921 0.41919 0.99994 0.90743 0.00532 0.02903
   1   3   3  543.63   43.12   1-0.30738-0.68515 0.65199 0.51489-0.69311-0.51520
  -1  -3  -3  507.57   38.23   1-0.67693-0.29878 0.27477 0.41135-0.68283-0.86111
   1  -3   3  571.84   42.03   1-0.42897-0.00073-0.84839-0.94249 0.31018 0.33421
  -1   3  -3  545.55   42.29   1 0.01483-0.41318-0.80386-0.71009 0.59462 0.57012
  -1  -3  -3  554.98   38.16   1-0.66363-0.28711 0.16596 0.30396-0.72941-0.90838
   1  -3   3  579.86   42.99   1-0.21226 0.21620-0.18301-0.27609-0.95992-0.93649
   1   3   3  534.20   40.52   1-0.11177-0.48844-0.24504-0.38265-0.96304-0.78421
  -1  -3  -3  565.54   43.19   1-0.59418-0.21609-0.10154 0.03517-0.79789-0.97573
   1  -3   3  540.44   39.35   1-0.37648 0.05182-0.48506-0.57827 0.78928 0.81419
  -1   3  -3  590.52   45.36   1 0.11614-0.31215-0.24243-0.14936 0.96319 0.93821
  -1  -3  -3  561.83   39.23   1-0.60706-0.23037 0.78300 0.92120-0.13555-0.31355
   1   3   3  540.89   40.36   1-0.26542-0.64212 0.86017 0.72209-0.43548-0.25741
   1  -3   3  583.59   42.29   1-0.01752 0.41098 0.81480 0.72263-0.57947-0.55578
  -1  -3  -3  510.29   39.50   1-0.36965 0.00706-0.60613-0.46879-0.70424-0.88328
   1  -3   3  589.35   44.08   1-0.32647 0.10195-0.63850-0.73191-0.69694-0.67372
  -1   3  -3  551.61   42.50   1 0.07368-0.35474-0.83109-0.73767-0.55122-0.57444
  -1  -3  -3  525.16   38.38   1-0.20377 0.17240 0.71712 0.85580 0.66648 0.48771
   1  -3   3  606.12   43.72   1-0.09303 0.33559 0.77275 0.68088 0.62784 0.65098
  -1  -3  -3  560.82   39.36   1-0.39701-0.02055 0.84530 0.98367 0.35755 0.17875
   1  -3   3  605.53   42.95   1-0.39173 0.03669-0.84975-0.94333-0.35279-0.32981
  -1   3  -3  552.78   41.13   1 0.00654-0.42183-0.99996-0.90650 0.00589-0.01724
   1  -3   3  565.50   39.52   1-0.26687 0.16174 0.05981-0.03209 0.96187 0.98631
  -1  -3  -3  522.87   37.81   1 0.05407 0.43077 0.35451 0.49329 0.93348 0.75571
   1  -3   410525.15  658.21   1-0.51588-0.08062-0.80318-0.93549 0.29791 0.34401
  -1  -3  -410818.56  749.69   1-0.50865-0.13856 0.80931 0.98599 0.29374 0.09284
   1   3   410993.56  769.72   1-0.14342-0.51355 0.98619 0.80975 0.08282 0.28383
   1  -3   410577.19  660.17   1 0.06557 0.50047 0.99712 0.86571-0.03787 0.00825
   1   3   410290.57  647.11   1-0.38189-0.75332 0.59646 0.42032-0.70596-0.50579
  -1  -3  -4 9771.62  612.83   1-0.72714-0.35491 0.19252 0.36754-0.65893-0.85961
   1  -3   411168.17  770.40   1-0.51703-0.08250-0.82449-0.95750 0.22995 0.27636
  -1   3  -410326.97  649.15   1-0.07341-0.50773-0.83102-0.69835 0.55136 0.50449
  -1  -3  -415836.43 1092.49   1-0.74026-0.37018 0.24622 0.42352-0.62560-0.82679
   1  -3   411300.32  780.74   1-0.19713 0.23781-0.19263-0.32472-0.96126-0.91542
   1   3   410562.20  668.50   1-0.13022-0.50041-0.23398-0.41059-0.96348-0.76223
  -1  -3  -410664.42  672.13   1-0.62963-0.25771-0.13365 0.04205-0.76530-0.96530
   1  -3   410136.19  632.87   1-0.47513-0.04048-0.51930-0.65147 0.71032 0.75758
  -1   3  -411439.98  804.32   1 0.05025-0.38440-0.28089-0.14886 0.95842 0.91108
  -1  -3  -410934.53  758.20   1-0.66917-0.29899 0.74063 0.91797-0.06043-0.26063
   1   3   410337.64  651.92   1-0.33718-0.70739 0.85962 0.68259-0.38386-0.18347
   1  -3   410880.87  749.86   1 0.06223 0.49724 0.78580 0.65468-0.61534-0.56932
  -1  -3  -410377.95  658.89   1-0.38180-0.01154-0.59653-0.42020-0.70595-0.90735
   1  -3   411616.50  803.02   1-0.35449 0.08037-0.61779-0.75020-0.70189-0.65630
  -1  -3  -4 9743.94  609.82   1-0.24578 0.12380 0.69231 0.86996 0.67844 0.47732
   1  -3   412638.99  876.00   1-0.06883 0.36638 0.78309 0.65225 0.61808 0.66357
  -1  -3  -410775.49  746.18   1-0.44655-0.07666 0.79927 0.97658 0.40216 0.20098
  -1   3  -410722.72  672.62   1-0.05814-0.49293-0.99693-0.86454-0.05236-0.09784
   1  -3   411166.12  774.08   1-0.34825 0.08689-0.02531-0.15621 0.93705 0.98389
  -1  -3  -410426.39  665.00   1 0.05318 0.42334 0.35377 0.53154 0.93381 0.73364
   1  -3   5  464.14   37.25   1-0.59386-0.15195-0.72781-0.89866 0.34295 0.41148
  -1  -3  -5  476.60   38.57   1-0.56408-0.20050 0.75874 0.97432 0.32575 0.10244
   1   3   5  471.32   57.56   1-0.19405-0.55769 0.97456 0.75922 0.11206 0.33547
   1  -3   5  455.96   37.34   1 0.13438 0.57576 0.98788 0.81756-0.07760-0.00907
   1   3   5  440.46   39.61   1-0.44146-0.80672 0.54614 0.33159-0.71192-0.48912
  -1  -3  -5  472.71   39.35   1-0.76656-0.40062 0.11614 0.33012-0.63157-0.85470
   1  -3   5  471.86   37.47   1-0.59209-0.15118-0.79134-0.96352 0.15230 0.22082
  -1   3  -5  454.52   40.54   1-0.15089-0.59151-0.84786-0.67627 0.50829 0.43904
  -1  -3  -5  438.36   33.03   1-0.80947-0.44553 0.33479 0.55124-0.48235-0.70542
   1  -3   5  487.89   40.67   1-0.18743 0.25399-0.19874-0.36984-0.96196-0.89370
   1   3   5  464.79   39.39   1-0.14434-0.50804-0.22541-0.44103-0.96350-0.73984
  -1  -3  -5  479.72   41.12   1-0.66183-0.29623-0.16421 0.05051-0.73144-0.95378
   1  -3   5  449.65   36.24   1-0.56873-0.12770-0.54539-0.71707 0.61569 0.68519
  -1   3  -5  508.33   44.16   1-0.01341-0.45442-0.31634-0.14535 0.94854 0.87884
  -1  -3  -5  469.52   36.69   1-0.72036-0.35669 0.69351 0.90979 0.01033-0.21222
   1   3   5  457.52   38.78   1-0.39832-0.76203 0.85355 0.63758-0.33581-0.11309
   1  -3   5  463.84   38.38   1 0.13144 0.57295 0.75502 0.58496-0.64238-0.57405
  -1  -3  -5  448.63   38.04   1-0.41303-0.04923-0.57086-0.35552-0.70958-0.93336
   1  -3   5  511.42   43.00   1-0.38232 0.05905-0.59612-0.76756-0.70601-0.63824
   1  -3   5  448.92   36.82   1-0.54591-0.10434-0.81331-0.98560-0.20122-0.13303
   1  -3   5  526.13   43.39   1-0.04813 0.39367 0.79142 0.62161 0.60936 0.67721
  -1  -3  -5  457.93   36.29   1-0.49030-0.12698 0.75140 0.96765 0.44156 0.21799
  -1   3  -5  461.94   39.58   1-0.10977-0.55097-0.98902-0.81770-0.09886-0.16668
  -1  -3  -5  463.39   37.87   1 0.04908 0.41270 0.35038 0.56715 0.93532 0.71275
  -1   3  -6 4588.25  324.20   1-0.19933-0.64735-0.97314-0.76177 0.11511 0.02522
   1  -3   6 4715.67  330.76   1-0.66187-0.21347-0.64485-0.85477 0.38222 0.47306
   1   3   6 4859.54  345.48   1-0.23688-0.59403 0.96186 0.70761 0.13679 0.38262
   1   3   6 6044.46  430.17   1-0.48898-0.84790 0.50172 0.24818-0.71356-0.46846
  -1  -3  -6 4998.94  351.69   1-0.79674-0.43706 0.04651 0.29943-0.60252-0.84812
   1  -3   6 4732.73  331.27   1-0.65398-0.20678-0.75229-0.96338 0.07975 0.17065
  -1   3  -6 4785.76  340.02   1-0.21702-0.66393-0.85686-0.64637 0.46763 0.37601
  -1  -3  -6 4901.96  340.97   1-0.85694-0.49924 0.42613 0.68113-0.28992-0.53554
   1   3   6 4731.66  336.25   1-0.15237-0.50959-0.22050-0.47513-0.96341-0.71732
  -1  -3  -6 4757.86  336.62   1-0.69077-0.33148-0.19303 0.06070-0.69682-0.94150
   1  -3   6 4694.96  328.63   1-0.65236-0.20511-0.56151-0.77240 0.50903 0.60109
  -1   3  -6 5037.92  360.68   1-0.07330-0.52067-0.34817-0.13822 0.93456 0.84249
   1  -3   6 4374.72  308.22   1-0.59975-0.15049-0.37999-0.58648 0.70419 0.79585
   1   3   6 4682.11  331.42   1-0.44940-0.80661 0.84409 0.58917-0.29247-0.04742
  -1  -3  -6 4501.87  318.29   1-0.48706-0.12971-0.50359-0.24925-0.71355-0.95971
  -1   3  -6 4566.95  326.54   1 0.01670-0.43107-0.81453-0.60414-0.57987-0.67021
   1  -3   6 4670.12  327.97   1-0.62373-0.17591-0.77293-0.98407-0.11634-0.02567
   1  -3   6 5296.07  375.13   1-0.03155 0.41683 0.79776 0.58898 0.60213 0.69234
   1   3   6 4915.29  347.39   1 0.11591-0.24049 0.84108 0.58549 0.52834 0.77417
   1   3   6 4594.12  326.10   1-0.20543-0.56217 0.96102 0.70585 0.18500 0.43096
  -1   3  -6 4799.99  339.76   1-0.15044-0.59805-0.97929-0.76903-0.13548-0.22564
   1   3   7    0.69    3.51   1-0.15133-0.50207-0.22114-0.51477-0.96342-0.69493
  -1   3  -8   79.15   12.01   1-0.29878-0.75964-0.93859-0.64920 0.17254 0.03826
   1  -3   8   87.32   10.98   1-0.76364-0.30205-0.47155-0.75926 0.44099 0.57643
   1   3   8   88.32   13.66   1-0.30196-0.64614 0.93723 0.60517 0.17438 0.46502
  -1  -3  -8   95.86   13.34   1-0.83641-0.48931-0.07433 0.25650-0.54303-0.83353
  -1   3  -8   85.28   15.76   1-0.31766-0.77716-0.86044-0.57214 0.39840 0.26203
   1   3   8   80.87   12.45   1-0.13544-0.47969-0.23082-0.56346-0.96352-0.67260
  -1  -3  -8   80.79   13.11   1-0.74003-0.39293-0.24595 0.08510-0.62598-0.91561
   1  -3   8   90.77    9.96   1-0.77802-0.31835-0.56300-0.85182 0.27877 0.41599
  -1   3  -8   84.52   14.18   1-0.17710-0.63717-0.39975-0.11189 0.89934 0.76255
   1  -3   8   83.06   11.09   1-0.69215-0.22944-0.25123-0.53577 0.67660 0.81258
   1   3   8   84.16   13.25   1-0.52579-0.86994 0.82129 0.48838-0.22138 0.06837
  -1   3  -8   91.85   16.31   1 0.00469-0.45597-0.81059-0.52223-0.58558-0.72066
   1  -3   8   83.42   10.57   1-0.76558-0.30473-0.63796-0.92706 0.08297 0.21837
   1   3   8   87.78   13.91   1 0.09849-0.24473 0.83720 0.50367 0.53795 0.82850
   1   3   8   88.23   13.30   1-0.28152-0.62555 0.93796 0.60470 0.20240 0.49297
   1   3   8   82.96   13.45   1-0.25717-0.60078 0.93819 0.60515 0.23161 0.52234
  -1   3  -8   82.25   14.75   1-0.20653-0.66696-0.96059-0.67247-0.18600-0.32084
  -1   3  -9  538.56   27.70   1-0.33742-0.80471-0.92096-0.59241 0.19486 0.03841
   1  -3   9  539.82   21.22   1-0.79909-0.33080-0.38534-0.71169 0.46147 0.61972
   1   3   9  553.42   28.50   1-0.32573-0.66343 0.92655 0.55559 0.18810 0.50116
  -1  -3  -9  582.84   25.35   1-0.84855-0.50774-0.12657 0.24311-0.51375-0.82649
  -1   3  -9  592.58   34.07   1-0.35447-0.82028-0.85845-0.53124 0.37067 0.21193
   1   3   9  529.70   28.39   1-0.08969-0.42747-0.25808-0.62973-0.96194-0.64861
  -1  -3  -9  539.67   26.75   1-0.76085-0.42003-0.27031 0.09971-0.58994-0.90201
  -1   3  -9  568.18   31.07   1-0.21965-0.68607-0.41955-0.09272 0.88075 0.72159
   1  -3   9  548.35   23.46   1-0.72729-0.25784-0.19226-0.51599 0.65884 0.81686
   1   3   9  568.28   29.43   1-0.55334-0.89099 0.81013 0.43827-0.19361 0.11850
  -1   3  -9  551.89   31.74   1 0.00428-0.46283-0.81046-0.48310-0.58577-0.74323
   1   3   9  559.07   28.84   1 0.09565-0.24098 0.83653 0.46404 0.53949 0.85240
   1   3   9  515.01   29.05   1-0.21024-0.54769 0.92560 0.55336 0.31472 0.62754
   1   3   9  586.25   28.78   1-0.27540-0.61243 0.92878 0.55681 0.24802 0.56114
  -1   3  -9  559.27   29.84   1-0.22501-0.69185-0.95304-0.62599-0.20265-0.35982
   1   3  10  403.52   53.90   1-0.34461-0.67582 0.91740 0.50754 0.19900 0.53447
  -1   3 -10  424.86   58.16   1-0.38396-0.85606-0.85547-0.48936 0.34746 0.16634
  -1   3 -10  396.66   53.76   1-0.25569-0.72847-0.43567-0.06989 0.86302 0.68149
   1   3  10  414.57   55.42   1-0.57532-0.90646 0.79995 0.38914-0.17051 0.16395
  -1   3 -10  410.21   55.87   1 0.00693-0.46662-0.81134-0.44499-0.58452-0.76435
   1   3  10  411.48   55.07   1 0.09634-0.23370 0.83669 0.42524 0.53912 0.87438
   1   3  10    3.18    3.91   1-0.17503-0.50573 0.91394 0.50252 0.36615 0.70121
  -1   3 -10  406.12   54.60   1-0.23866-0.71191-0.94701-0.58102-0.21494-0.39445
   1  -3  11   13.47    5.66   1-0.84462-0.36302-0.22068-0.62400 0.48776 0.69198
   1   3  11   13.88    8.25   1-0.35921-0.68393 0.90991 0.46113 0.20744 0.56532
  -1  -3 -11   16.12    7.29   1-0.86239-0.53415-0.21923 0.22833-0.45630-0.81396
  -1   3 -11   10.05    9.80   1-0.40726-0.88567-0.85220-0.44718 0.32844 0.12496
  -1   3 -11   11.94    7.73   1-0.28539-0.76452-0.44850-0.04376 0.84699 0.64310
   1  -3  11   12.46    6.76   1-0.78103-0.29815-0.08431-0.48587 0.61877 0.82160
   1   3  11   12.53    8.37   1-0.59266-0.91729 0.79104 0.34129-0.15167 0.20514
  -1   3 -11   12.82    9.45   1 0.01228-0.46773-0.81310-0.40776-0.58198-0.78418
   1   3  11   14.31    7.89   1 0.10030-0.22315 0.83761 0.38719 0.53696 0.89458
   1   3  11   12.93    6.79   1-0.15761-0.48172 0.90692 0.45652 0.39070 0.74801
   1   3  11   19.17    8.32   1-0.30001-0.62390 0.91487 0.46503 0.27018 0.62807
  -1   3 -11   11.25    8.93   1-0.24833-0.72798-0.94250-0.53758-0.22364-0.42549
   1  -3  12  700.55   56.51   1-0.85699-0.36885-0.14360-0.58586 0.49490 0.72160
   1   3  12  667.35   59.28   1-0.37006-0.68830 0.90408 0.41641 0.21371 0.59400
  -1  -3 -12  632.65   53.48   1-0.86523-0.54329-0.26042 0.22608-0.42841-0.80852
  -1   3 -12  763.21   68.26   1-0.42528-0.91015-0.84909-0.40483 0.31332 0.08792
  -1  -3 -12  661.31   56.13   1-0.81027-0.48828-0.33599 0.15092-0.48016-0.85953
  -1   3 -12  684.28   60.82   1-0.30907-0.79455-0.45841-0.01472 0.83326 0.60701
   1  -3  12  631.97   51.85   1-0.80125-0.31179-0.03488-0.47554 0.59729 0.82258
   1   3  12  721.84   63.00   1-0.60612-0.92424 0.78355 0.29485-0.13662 0.24254
  -1   3 -12  674.38   60.41   1 0.02000-0.46646-0.81559-0.37126-0.57828-0.80285
   1   3  12  689.25   63.31   1 0.10733-0.20953 0.83921 0.34981 0.53310 0.91308
   1   3  12  656.66   57.96   1-0.14980-0.46732 0.90351 0.41413 0.40152 0.78108
   1   3  12  722.92   62.20   1-0.30746-0.62479 0.91038 0.42161 0.27689 0.65717
  -1   3 -12  708.71   62.01   1-0.25468-0.74074-0.93943-0.49557-0.22936-0.45355
   1  -3  13   66.26    7.24   1-0.86382-0.36914-0.07033-0.55153 0.49885 0.74802
   1   3  13   68.49   11.80   1-0.37764-0.68938 0.89990 0.37332 0.21808 0.62078
  -1  -3 -13   69.37    8.81   1-0.86595-0.55064-0.29931 0.22579-0.40066-0.80362
  -1   3 -13   73.02   14.38   1-0.43900-0.93015-0.84636-0.36320 0.30155 0.05378
   1  -3  13   74.51   13.75   1-0.42497 0.07249 0.50265 0.02187 0.75282 0.99712
  -1  -3 -13   68.89   10.15   1-0.82294-0.50736-0.35578 0.17021-0.44292-0.84475
  -1   3 -13   71.80   12.01   1-0.32713-0.81883-0.46579 0.01700 0.82220 0.57377
   1  -3  13   69.26    8.54   1-0.81780-0.32164 0.01152-0.46802 0.57538 0.82310
   1   3  13   79.44   12.64   1-0.61632-0.92793 0.77751 0.24987-0.12495 0.27656
  -1   3 -13   72.96   13.70   1 0.02984-0.46306-0.81866-0.33535-0.57349-0.82043
   1   3  13   71.78   12.33   1 0.11724-0.19303 0.84136 0.31300 0.52759 0.92992
   1   3  13   75.99   11.75   1-0.31224-0.62300 0.90742 0.37972 0.28120 0.68386
  -1   3 -13   65.86   12.01   1-0.25823-0.75070-0.93767-0.45488-0.23256-0.47909
   1   3  14  443.27   47.40   1-0.38230-0.68756 0.89727 0.33178 0.22077 0.64588
  -1  -3 -14  450.87   45.39   1-0.86482-0.55582-0.33522 0.22879-0.37376-0.79919
  -1   3 -14  469.85   52.34   1-0.44898-0.94642-0.84418-0.32211 0.29284 0.02270
   1  -3  14  493.94   53.62   1-0.45038 0.05384 0.51129-0.00849 0.73193 0.99851
  -1  -3 -14  428.17   44.31   1-0.83381-0.52452-0.37452 0.19042-0.40555-0.82982
   1  -3  14  402.44   40.35   1-0.83126-0.32842 0.05542-0.46302 0.55310 0.82325
   1   3  14  474.89   50.81   1-0.62386-0.92889 0.77284 0.20607-0.11617 0.30770
  -1   3 -14  449.70   52.03   1 0.04161-0.45774-0.82220-0.29990-0.56766-0.83697
   1   3  14  438.23   47.50   1 0.12990-0.17378 0.84395 0.27662 0.52044 0.94513
   1   3  14  463.60   49.06   1-0.31468-0.61886 0.90590 0.33927 0.28339 0.70844
  -1   3 -14  447.59   48.48   1-0.25940-0.75827-0.93708-0.41536-0.23361-0.50247
   1   3  15 1109.20  110.93   1-0.38437-0.68314 0.89609 0.29170 0.22197 0.66949
  -1  -3 -15 1126.08  108.56   1-0.86210-0.55940-0.36900 0.23393-0.34729-0.79519
  -1   3 -15 1212.16  121.90   1-0.45576-0.95950-0.84260-0.28162 0.28685-0.00566
   1  -3  15 1276.31  127.03   1-0.47661 0.03412 0.51977-0.03915 0.70899 0.99865
  -1  -3 -15 1134.37  110.33   1-0.84302-0.54003-0.39235 0.21155-0.36791-0.81462
   1  -3  15 1143.24  109.88   1-0.84207-0.33253 0.09707-0.46027 0.53055 0.82314
   1   3  15 1217.98  120.51   1-0.62895-0.92747 0.76959 0.16387-0.11018 0.33607
  -1   3 -15 1085.74  109.22   1 0.05514-0.45066-0.82609-0.26479-0.56082-0.85251
   1   3  15 1219.79  120.19   1-0.31503-0.61265 0.90568 0.30011 0.28371 0.73115
  -1   3 -15 1088.12  108.79   1-0.25850-0.76379-0.93753-0.37687-0.23280-0.52400
   1   3  16 1249.22   51.41   1-0.38410-0.67638 0.89625 0.25295 0.22181 0.69174
  -1  -3 -16 1326.11   40.45   1-0.85798-0.56159-0.40089 0.24094-0.32117-0.79155
  -1   3 -16 1409.29   56.69   1-0.45979-0.96982-0.84163-0.24174 0.28327-0.03162
   1  -3  16 1461.17   55.41   1-0.50195 0.01552 0.52749-0.07042 0.68541 0.99739
  -1  -3 -16 1246.77   41.28   1-0.85064-0.55392-0.40930 0.23356-0.32997-0.79912
   1  -3  16 1239.58   39.07   1-0.85055-0.33432 0.13671-0.45953 0.50781 0.82283
   1   3  16 1323.57   50.29   1-0.63200-0.92400 0.76760 0.12293-0.10655 0.36207
  -1   3 -16 1213.28   50.48   1 0.07029-0.44196-0.83020-0.22991-0.55300-0.86706
   1   3  16 1394.90   50.34   1-0.31352-0.60457 0.90662 0.26212 0.28235 0.75218
  -1   3 -16 1173.92   47.73   1-0.25579-0.76749-0.93888-0.33928-0.23036-0.54390
  -1   5  11    4.95    8.56   1-0.13719-0.74312 0.98737 0.52020 0.07922 0.42089
   1  -5 -11    8.99    7.91   1-0.83407-0.22387-0.06558 0.39950-0.54773-0.88897
   1   5 -11    5.42    8.60   1-0.02774-0.76196-0.81801-0.42362 0.57452 0.48985
   1  -5 -11    6.68    8.18   1-0.73944-0.12946-0.24528 0.22022-0.62694-0.96681
  -1  -5  11    5.22    6.49   1-0.68815 0.05030-0.25753-0.64542 0.67832 0.76216
  -1   5  11    4.20    8.78   1-0.31183-0.91775 0.86059 0.39221-0.40266-0.06237
   1   5 -11    3.25    9.59   1 0.09116-0.64432-0.83546-0.44152-0.54192-0.62441
  -1   5  11    6.37    8.41   1-0.12155-0.72676 0.98653 0.51781 0.10947 0.45130
   1   5 -11    6.71    8.03   1-0.05158-0.78677-0.99758-0.60369-0.04645-0.12858
  -1  -5  10  214.01   14.79   1-0.74015-0.00967-0.51909-0.87271 0.42743 0.48813
  -1   5  10  218.54   19.35   1-0.11806-0.73047 0.99066 0.56240 0.06817 0.38743
   1  -5 -10  224.03   17.61   1-0.82029-0.20380-0.01915 0.40697-0.57162-0.89041
   1   5 -10  187.71   19.26   1 0.00922-0.71870-0.80584-0.45035 0.59206 0.52976
   1  -5 -10  221.24   19.27   1-0.72045-0.10467-0.22424 0.20313-0.65624-0.97354
  -1  -5  10  175.24   13.74   1-0.65558 0.07614-0.30604-0.65499 0.69032 0.75178
  -1   5  10  204.75   19.07   1-0.28371-0.89612 0.86066 0.43123-0.42279-0.10484
   1   5 -10  203.23   19.92   1 0.09130-0.63773-0.83550-0.48055-0.54184-0.60196
  -1   5  10  214.31   18.13   1-0.10551-0.71730 0.98986 0.56008 0.09502 0.41447
   1   5 -10  195.10   18.94   1-0.03105-0.75983-0.99912-0.64417-0.02796-0.08775
  -1  -5   9   12.78    6.35   1-0.70514 0.01883-0.58047-0.89504 0.40721 0.44557
   1  -5  -9   13.96    8.42   1-0.80340-0.18062 0.02922 0.41639-0.59471-0.89106
   1   5  -9   11.61   10.72   1 0.05084-0.67078-0.79036-0.47377 0.61052 0.57060
   1  -5  -9   10.80    9.57   1-0.70019-0.07810-0.20274 0.18562-0.68455-0.97951
  -1  -5   9    6.74    5.58   1-0.61943 0.10558-0.35509-0.66510 0.70015 0.73924
  -1   5   9   10.81    8.19   1-0.25156-0.87047 0.85951 0.46903-0.44490-0.14928
   1   5  -9    7.89    9.00   1 0.09398-0.62861-0.83613-0.52017-0.54040-0.57814
   1   5  -9   11.38    8.70   1-0.00590-0.72827-0.99996-0.68394-0.00531-0.04276
  -1  -5   8 1131.60  108.74   1-0.66624 0.05102-0.63880-0.91467 0.38475 0.40094
   1  -5  -8  965.50   95.56   1-0.78310-0.15403 0.07953 0.42774-0.61678-0.89068
   1   5  -8 1714.15  169.76   1 0.09705-0.61827-0.77097-0.49330 0.62942 0.61187
   1  -5  -8 1241.51  121.56   1-0.67870-0.05029-0.18083 0.16852-0.71179-0.98441
  -1  -5   8 1045.15  100.74   1-0.57982 0.13855-0.40408-0.67480 0.70747 0.72487
  -1   5   8 1118.32  110.30   1-0.21518-0.84059 0.85668 0.50514-0.46881-0.19550
   1   5  -8 1180.90  116.80   1 0.09946-0.61668-0.83742-0.56045-0.53742-0.55280
   1   5  -8 1169.58  114.63   1 0.02448-0.69147-0.99945-0.72236 0.02205 0.00694
  -1  -5   7   15.96    6.77   1-0.62311 0.08767-0.69443-0.93123 0.35984 0.35372
   1  -5  -7   10.63    8.37   1-0.75907-0.12376 0.13170 0.44096-0.63753-0.88894
   1   5  -7   12.66    9.34   1 0.10806-0.60163-0.83937-0.60139-0.53270-0.52570
  -1  -5   6 2644.19  249.45   1-0.57652 0.12777-0.74617-0.94390 0.33293 0.30450
  -1   5   6 2577.63  244.39   1-0.00693-0.64530 0.99996 0.72732 0.00400 0.23361
   1  -5  -6 2462.68  236.62   1-0.73106-0.08945 0.18548 0.45577-0.65661-0.88558
   1  -5  -6 2946.96  279.70   1-0.63214 0.00888-0.13598 0.13535-0.76282-0.99075
  -1   5   6 2581.46  245.23   1-0.12941-0.76782 0.84386 0.57021-0.52072-0.29205
   1   5  -6 2640.88  252.06   1 0.12018-0.58307-0.84198-0.64299-0.52594-0.49657
  -1  -5   6 2598.25  245.31   1-0.60769 0.09609-0.78263-0.98190-0.13483-0.16317
   1   5  -6 2568.32  244.80   1 0.10379-0.59934-0.99019-0.79097 0.09347 0.12304
  -1  -5   5  225.73   27.03   1-0.52764 0.16998-0.79293-0.95218 0.30471 0.25386
  -1   5   5  228.73   28.61   1 0.03022-0.61462 0.99939 0.76565-0.01745 0.18974
  -1  -5   5  171.46   26.66   1-0.26213 0.43528 0.68207 0.52131-0.68267-0.73399
   1  -5  -5  215.60   27.35   1-0.69880-0.05091 0.24060 0.47192-0.67363-0.88016
   1  -5  -5  264.62   33.74   1-0.60751 0.03966-0.11345 0.11882-0.78615-0.99212
  -1   5   5  214.24   27.45   1-0.08016-0.72507 0.83275 0.59805-0.54780-0.34146
   1   5  -5  218.38   30.68   1 0.13624-0.56056-0.84518-0.68518-0.51681-0.46506
  -1  -5   5  228.56   27.65   1-0.56717 0.13048-0.80386-0.96438-0.17918-0.23009
  -1  -5   4  421.39   38.79   1-0.47601 0.21516-0.83536-0.95549 0.27489 0.20180
  -1   5   4  377.77   23.35   1 0.07124-0.58009 0.99660 0.80177-0.04114 0.14364
  -1  -5   4  365.75   27.94   1-0.32112 0.36995 0.64233 0.52060-0.69590-0.76948
   1  -5  -4  389.67   37.57   1-0.66279-0.00912 0.29568 0.48884-0.68794-0.87232
  -1  -5   4  408.80   41.10   1-0.45372 0.23722 0.01401-0.10822-0.89103-0.96540
   1  -5  -4  433.18   42.50   1-0.58159 0.07190-0.09047 0.10277-0.80843-0.99210
  -1   5   4  371.29   23.57   1-0.02704-0.67845 0.81780 0.62204-0.57486-0.39084
  -1  -5   4  402.44   37.67   1-0.52746 0.16382-0.82066-0.94201-0.21973-0.29286
  -1  -5   3    1.70    6.49   1-0.42301 0.26172-0.87257-0.95357 0.24428 0.14895
  -1   5   3    0.23    6.46   1 0.11600-0.54182 0.99098 0.83506-0.06699 0.09538
  -1  -5   3   -0.30    6.06   1-0.38102 0.30366 0.59716 0.51457-0.70584-0.80187
   1  -5  -3    2.19    7.30   1-0.62187 0.03814 0.35191 0.50610-0.69958-0.86162
  -1  -5   3   -0.00    6.68   1-0.47863 0.20600-0.00535-0.08860-0.87799-0.97453
   1  -5  -3    0.81    9.11   1-0.55474 0.10507-0.06739 0.08683-0.82928-0.99066
  -1   5   3    2.49    6.44   1 0.02942-0.62848 0.79856 0.64175-0.60119-0.43949
  -1  -5   2  450.51   42.34   1-0.36980 0.30838-0.90423-0.94645 0.21355 0.09551
  -1  -5   2  432.66   43.91   1-0.43941 0.23909 0.54797 0.50380-0.71178-0.83007
   1  -5  -2  581.16   57.89   1-0.57670 0.08965 0.40775 0.52298-0.70791-0.84761
  -1  -5   2  490.99   47.89   1-0.50251 0.17612-0.02432-0.06852-0.86422-0.98198
   1  -5  -2  505.62   49.06   1-0.52708 0.13905-0.04430 0.07089-0.84865-0.98774
  -1   5   2  442.38   41.48   1 0.08851-0.57589 0.77473 0.65687-0.62605-0.48668
   1  -5  -1   13.92    7.65   1-0.21652 0.45519-0.96823-0.89035 0.12503 0.00818
  -1  -5   1   13.14    7.83   1-0.31659 0.35516-0.93077-0.93383 0.18283 0.04261
  -1  -5   1   15.07   10.26   1-0.49623 0.17593 0.49457 0.48938-0.71354-0.85413
   1  -5  -1   67.41   46.94   1-0.52747 0.14486 0.46257 0.53864-0.71259-0.82998
   1   5  -1   12.22    7.92   1 0.15768-0.51330-0.39045-0.38688-0.90701-0.76605
   1  -5  -1   10.73    9.84   1-0.49876 0.17369-0.02131 0.05486-0.86647-0.98326
  -1  -5   1   10.93    8.30   1-0.52778 0.14452-0.04488-0.05006-0.84819-0.98823
  -1   5   1   10.89    7.51   1 0.14934-0.52156 0.74620 0.66728-0.64875-0.53169
  -1  -5   0  977.15   82.01   1-0.26451 0.40082-0.95220-0.91610 0.15275-0.00963
   1  -5   0  933.18   78.45   1-0.27049 0.40766-0.94996-0.91103 0.15620 0.06175
   1  -5   0 1176.12  106.42   1-0.47510 0.20356 0.51511 0.55220-0.71339-0.80847
  -1  -5   0 1794.52  155.41   1-0.54988 0.11595 0.43833 0.47213-0.71098-0.87386
   1   5   0  997.81   86.54   1 0.15020-0.51429-0.38683-0.42226-0.90983-0.74645
   1  -5   0 1069.70   92.42   1-0.47095 0.20758 0.00066 0.03770-0.88215-0.97749
  -1  -5   0  961.25   83.44   1-0.55278 0.11320-0.06573-0.03189-0.83072-0.99305
   1   5   0  913.91   76.92   1 0.15323-0.51136 0.74423 0.70768-0.65010-0.48752
  -1  -5  -1   84.13   14.53   1-0.21439 0.44446-0.96886-0.89371 0.12381-0.06101
   1  -5   1   88.99   13.50   1-0.32652 0.35806-0.92618-0.92642 0.18856 0.11628
   1  -5   1   78.99   14.63   1-0.42027 0.26473 0.56469 0.56279-0.71027-0.78305
  -1  -5  -1   91.49   15.94   1-0.59956 0.06032 0.38023 0.45313-0.70423-0.88939
   1   5   1   92.11   17.00   1 0.14557-0.51244-0.38457-0.45901-0.91154-0.72574
   1  -5   1   85.89   15.10   1-0.44207 0.24277 0.02291 0.02097-0.89668-0.96985
  -1  -5  -1   88.01   16.38   1-0.57734 0.08233-0.08677-0.01389-0.81187-0.99650
   1   5   1   87.97   14.19   1 0.09423-0.56386 0.77222 0.69672-0.62832-0.44342
   1  -5   2    4.67    6.56   1-0.38351 0.30750-0.89658-0.93598 0.22147 0.17136
   1  -5   2    7.74    7.54   1-0.36399 0.32719 0.61052 0.57002-0.70339-0.75367
  -1  -5  -2    6.14    5.72   1-0.64455 0.00898 0.32149 0.43335-0.69367-0.90117
   1   5   2    5.50    6.51   1 0.14431-0.50722-0.38395-0.49740-0.91200-0.70378
  -1  -5  -2    6.47    8.19   1-0.60129 0.05206-0.10786 0.00403-0.79171-0.99863
   1   5   2    8.77    7.51   1 0.03681-0.61478 0.79579 0.68134-0.60445-0.39723
   1  -5   3   81.35   14.20   1-0.44005 0.25747-0.86126-0.93930 0.25412 0.22674
   1   5   3   73.73   13.56   1 0.12227-0.52269 0.98998 0.83744-0.07060 0.15961
   1  -5   3   71.60   23.57   1-0.30736 0.39017 0.65201 0.57247-0.69311-0.72113
  -1  -5  -3   55.27   11.67   1-0.68402-0.03631 0.26394 0.41389-0.68003-0.90960
   1   5   3   77.67   14.66   1 0.14713-0.49792-0.38533-0.53778-0.91097-0.68034
  -1  -5  -3   75.34   15.18   1-0.62452 0.02251-0.12893 0.02199-0.77029-0.99950
   1   5   3   75.78   14.09   1-0.01823-0.66333 0.81502 0.66163-0.57913-0.34959
   1  -5   4 3839.25  288.24   1-0.49608 0.20788-0.81964-0.93681 0.28648 0.28134
   1  -5   4 3802.60  294.30   1-0.25149 0.45239 0.68877 0.57021-0.67995-0.68570
  -1  -5  -4 2851.79  222.55   1-0.71937-0.07795 0.20619 0.39511-0.66331-0.91531
   1   5   4 3958.94  311.19   1 0.15495-0.48361-0.38913-0.58059-0.90805-0.65500
  -1  -5  -4 3939.25  299.04   1-0.64657-0.00564-0.14955 0.04040-0.74804-0.99916
   1   5   4 3686.22  278.56   1-0.07022-0.70882 0.83018 0.63785-0.55304-0.30118
   1  -5   5   64.47   11.88   1-0.55015 0.16026-0.77226-0.92855 0.31771 0.33481
   1  -5   5   58.60   18.54   1-0.19770 0.51253 0.72054 0.56294-0.66463-0.64838
  -1  -5  -5   65.02   13.07   1-0.74994-0.11482 0.14995 0.37784-0.64427-0.91872
  -1  -5  -5   69.42   25.19   1-0.66815-0.03353-0.17038 0.05858-0.72425-0.99771
   1   5   5   49.19   26.09   1-0.11864-0.75073 0.84166 0.61038-0.52681-0.25263
   1  -5   5   59.79   12.09   1-0.54831 0.16212-0.81230-0.96987-0.19877-0.18180
   1  -5   6 2477.72  234.44   1-0.60065 0.11644-0.72034-0.91496 0.34687 0.38637
  -1  -5  -6 2276.87  216.90   1-0.77602-0.14718 0.09561 0.36247-0.62341-0.92029
  -1   5  -6 3043.21  290.80   1 0.14350-0.57192-0.74912-0.55276 0.64670 0.60609
  -1  -5  -6 2621.46  248.65   1-0.68875-0.06044-0.19097 0.07700-0.69938-0.99519
   1   5   6 2430.18  231.92   1-0.16315-0.78875 0.84991 0.57968-0.50103-0.20453
   1  -5   7    1.49    4.94   1-0.64828 0.07531-0.66300-0.89669 0.37437 0.43619
  -1  -5  -7    0.93    6.72   1-0.79796-0.17536 0.04340 0.34919-0.60113-0.92049
  -1   5  -7    5.30   14.14   1 0.09554-0.62618-0.77164-0.53638 0.62883 0.56585
  -1  -5  -7   -0.24    9.22   1-0.70852-0.08675-0.21146 0.09555-0.67325-0.99163
   1  -5   7    0.49    4.67   1-0.58706 0.13729-0.39545-0.62387 0.70637 0.76936
  -1   5  -7    3.24    7.03   1 0.07304-0.64943-0.99515-0.76040 0.06578 0.00515
   1  -5   8   72.04   14.18   1-0.69125 0.03903-0.60233-0.87467 0.39919 0.48313
   1   5   8   70.59   16.12   1-0.04949-0.66202 0.99836 0.65130 0.02858 0.37085
  -1  -5  -8   84.60   17.25   1-0.81614-0.19983-0.00656 0.33818-0.57780-0.91961
  -1   5  -8   89.25   21.38   1 0.05147-0.67654-0.79011-0.51594 0.61079 0.52544
  -1  -5  -8   81.37   17.89   1-0.72687-0.11119-0.23125 0.11474-0.64666-0.98715
   1  -5   8   60.95   12.82   1-0.62680 0.10425-0.34545-0.61313 0.69840 0.78306
   1   5   8   71.22   16.59   1-0.23991-0.85250 0.85878 0.51066-0.45269-0.11155
  -1   5  -8   70.29   16.67   1 0.04140-0.68748-0.99844-0.72475 0.03728-0.04568
   1   5   9   -1.25    7.18   1-0.07387-0.67979 0.99635 0.60999 0.04266 0.40718
  -1  -5  -9   -0.31    5.59   1-0.83099-0.22186-0.05447 0.33013-0.55360-0.91749
  -1   5  -9    4.41    9.13   1 0.01157-0.72275-0.80501-0.49194 0.59313 0.48541
  -1  -5  -9    1.41    5.92   1-0.74424-0.13435-0.25077 0.13332-0.61904-0.98192
   1  -5   9   -0.02    5.21   1-0.66327 0.07454-0.29500-0.60132 0.68778 0.79552
   1   5   9   -2.10    6.86   1-0.27253-0.87856 0.86041 0.47285-0.43058-0.06735
  -1   5  -9    3.61    8.37   1 0.15383-0.58169-0.84836-0.53563-0.50656-0.61214
   1  -5   9    1.91    7.51   1-0.12620 0.61133 0.89226 0.58167 0.43350 0.53658
  -1   5  -9    0.52    7.16   1 0.01467-0.72062-0.99980-0.68718 0.01321-0.09209
   1   5  10  509.58   54.82   1-0.09408-0.69364 0.99408 0.56920 0.05433 0.44143
  -1  -5 -10  557.35   57.79   1-0.84258-0.23892-0.09927 0.32331-0.52932-0.91563
  -1   5 -10  542.36   59.19   1-0.02408-0.76470-0.81687-0.46489 0.57630 0.44620
  -1  -5 -10  616.32   64.04   1-0.76062-0.15701-0.27004 0.15302-0.59035-0.97566
   1  -5  10  558.64   56.96   1-0.69532 0.04918-0.24619-0.59175 0.67520 0.80461
   1   5  10  526.29   57.28   1-0.30061-0.90020 0.86074 0.43473-0.41078-0.02500
  -1   5 -10  567.84   60.72   1-0.00762-0.74933-0.99994-0.64839-0.00686-0.13451
  -2   0  19   -1.07    6.09   1-0.71766-0.60682 0.55964-0.18379 0.41444 0.77329
   2   0 -19    1.79    6.05   1-0.77459-0.88150-0.62465 0.11823-0.09908-0.45713
   2   0 -19    0.34    4.14   1-0.83651-0.94322-0.53934 0.20342 0.09666-0.26256
  -2   0  19    0.24    6.92   1-0.57739-0.46538 0.62945-0.11357 0.52000 0.87778
  -2   0  18 2974.11  267.57   1-0.73217-0.62825 0.53398-0.17034 0.42282 0.75913
   2   0 -18 2804.65  252.08   1-0.78504-0.88565-0.60796 0.09600-0.11866-0.45430
   2   0 -18 2659.90  238.29   1-0.84468-0.94511-0.53202 0.17184 0.05886-0.27789
  -2   0  17    1.08    5.27   1-0.74601-0.64857 0.50780-0.15758 0.43081 0.74466
   2   0 -17   -1.69    5.36   1-0.79482-0.88894-0.59094 0.07451-0.13801-0.45190
  -2   0  17    0.66    5.85   1-0.64527-0.54486 0.56048-0.10577 0.51910 0.83182
   2   0 -17    1.00    3.99   1-0.85149-0.94564-0.52393 0.14102 0.02125-0.29302
  -2   0  16   10.06    6.46   1-0.75908-0.66812 0.48128-0.14516 0.43836 0.72975
   2   0 -16    8.45    5.71   1-0.80408-0.89220-0.57328 0.05291-0.15744-0.44851
  -2   0  16   11.07    6.43   1-0.61262-0.51790 0.55487-0.07253 0.56285 0.85235
   2   0 -16   10.24    4.89   1-0.85698-0.94486-0.51508 0.11097-0.01627-0.30807
   2   0 -16    7.72    6.88   1-0.19468-0.28492-0.72222-0.09515-0.66369-0.95381
   2   0 -15    0.33    4.68   1-0.81281-0.89463-0.55497 0.03230-0.17699-0.44562
  -2   0  15    0.86    5.94   1-0.58040-0.49242 0.54811-0.04030 0.60224 0.86942
  -2   0  15    1.30    5.11   1-0.31680-0.23244-0.11359-0.70199-0.94166-0.67317
   2   0 -15    0.61    3.86   1-0.86119-0.94279-0.50541 0.08173-0.05387-0.32320
   2   0 -15   -0.40    5.61   1-0.23137-0.31541-0.70107-0.11289-0.67451-0.94221
   2   0 -15   -0.32    3.52   1-0.86589-0.94947-0.30474 0.28538 0.39668 0.13055
   2   0 -15    0.10    3.93   1-0.29475-0.38004 0.03120 0.61944 0.95506 0.68691
  -2   0  14 3404.64   57.82   1-0.78303-0.70504 0.42704-0.12152 0.45219 0.69867
   2   0 -14 3261.23   55.78   1-0.82100-0.89651-0.53598 0.01237-0.19663-0.44283
  -2   0  14 3483.25   75.21   1-0.54639-0.46515 0.53983-0.00958 0.64033 0.88517
  -2   0  14 3320.93   70.90   1-0.29216-0.21428-0.13043-0.67983-0.94743-0.70136
   2   0 -14 3106.03   52.03   1-0.86408-0.93969-0.49498 0.05387-0.09140-0.33775
  -2   0  14 3322.77   56.88   1-0.79684-0.71918-0.04625-0.59592-0.60240-0.35727
   2   0 -14 3094.59   72.71   1-0.26803-0.34538-0.67830-0.12921-0.68414-0.92952
   2   0 -14 3202.33   52.54   1-0.86558-0.94362-0.26952 0.27998 0.42204 0.17660
  -2   0  14 3457.10   73.44   1-0.38369-0.30434 0.59503 0.04621 0.70620 0.95143
   2   0 -14 2938.35   57.25   1-0.27068-0.34944 0.05594 0.60518 0.96104 0.71528
  -2   0  13   -1.82    5.69   1-0.79423-0.72197 0.39853-0.11112 0.45866 0.68293
  -2   0  13   -0.16    6.84   1-0.51029-0.43579 0.52993 0.01951 0.67732 0.89983
  -2   0  13   -0.18    5.35   1-0.26950-0.19798-0.14565-0.65603-0.95191-0.72830
  -2   0  13   -0.27    5.53   1-0.60860-0.53940-0.11443-0.62455-0.78517-0.56477
   2   0 -13   -1.42    5.04   1-0.86570-0.93462-0.48315 0.02685-0.13082-0.35460
  -2   0  13   -0.37    3.90   1-0.78803-0.71767-0.06792-0.57798-0.61186-0.38842
   2   0 -13   -1.26    6.34   1-0.30465-0.37575-0.65388-0.14370-0.69254-0.91550
   2   0 -13   -3.04    4.27   1-0.86380-0.93496-0.23595 0.27571 0.44516 0.22318
   2   0 -13   -0.35    4.53   1-0.24789-0.31928 0.07898 0.58939 0.96556 0.74207
   2   0 -12 3542.26  248.16   1-0.84995-0.91566-0.19143 0.27928 0.49084 0.28904
  -2   0  12 3600.94  252.69   1-0.80422-0.73917 0.37084-0.09988 0.46443 0.66606
   2   0 -12 3248.12  228.62   1-0.83576-0.89866-0.49549-0.02498-0.23658-0.43791
  -2   0  12 3713.17  266.40   1-0.46985-0.40179 0.51763 0.04608 0.71504 0.91457
  -2   0  12 3471.02  248.31   1-0.24928-0.18437-0.15902-0.63041-0.95528-0.75404
  -2   0  12 3590.66  256.73   1-0.62317-0.56013-0.12768-0.59929-0.77159-0.57191
   2   0 -12 3289.40  231.14   1-0.86587-0.92887-0.47088 0.00006-0.16892-0.37038
  -2   0  12 3531.62  248.57   1-0.77954-0.71483-0.08770-0.55931-0.62017-0.41974
   2   0 -12 3350.37  241.26   1-0.34165-0.40610-0.62741-0.15630-0.69972-0.90035
   2   0 -12 3538.25  247.61   1-0.86069-0.92576-0.20298 0.26849 0.46690 0.26622
  -2   0  12 3801.45  270.70   1-0.46913-0.40299 0.52077 0.04993 0.71323 0.91383
   2   0 -12 3175.25  225.07   1-0.22876-0.29445 0.09806 0.56932 0.96853 0.76757
   2   0 -11   -2.29    4.33   1-0.85334-0.91190-0.17017 0.26271 0.49279 0.31528
  -2   0  11   -0.50    4.18   1-0.81411-0.75493 0.34086-0.09091 0.47014 0.64946
  -2   0  11   -0.63    5.10   1-0.83713-0.78015-0.07711-0.50907-0.54153-0.36359
  -2   0  11   -0.39    5.16   1-0.23255-0.17366-0.16994-0.60236-0.95762-0.77910
  -2   0  11   -0.13    5.04   1-0.63374-0.57716-0.13747-0.56963-0.76122-0.58514
   2   0 -11    0.17    4.73   1-0.86452-0.92123-0.45697-0.02498-0.20919-0.38821
   2   0 -11   -1.39    4.78   1-0.77073-0.83199-0.10723 0.32456 0.62807 0.44993
  -2   0  11   -0.04    3.85   1-0.77162-0.71407-0.10529-0.53740-0.62729-0.44865
   2   0 -11   -0.50    5.03   1-0.37918-0.43779-0.59862-0.16613-0.70559-0.88359
   2   0 -11   -1.34    3.69   1-0.85679-0.91504-0.17332 0.26010 0.48566 0.30828
   2   0 -11   -0.67    3.86   1-0.21109-0.26955 0.11547 0.54786 0.97061 0.79194
   2   0 -10  348.71   24.44   1-0.85636-0.90899-0.14854 0.24429 0.49454 0.33769
  -2   0  10  351.57   24.77   1-0.82286-0.77077 0.31157-0.08126 0.47519 0.63190
  -2   0  10  411.02   31.05   1-0.84020-0.79005-0.08931-0.48238-0.53486-0.37830
  -2   0  10  353.68   29.55   1-0.21846-0.16652-0.17903-0.57241-0.95928-0.80287
  -2   0  10  372.44   31.25   1-0.64518-0.59478-0.14822-0.54168-0.74951-0.59397
   2   0 -10  344.50   25.22   1-0.86141-0.91181-0.44145-0.04841-0.25115-0.40772
   2   0 -10  337.49   24.34   1-0.77794-0.83219-0.09131 0.30128 0.62165 0.46549
  -2   0  10  354.75   26.34   1-0.76435-0.71225-0.12080-0.51425-0.63337-0.47773
   2   0 -10  348.65   29.72   1-0.41736-0.46900-0.56718-0.17398-0.71000-0.86588
   2   0 -10  366.70   25.14   1-0.85200-0.90411-0.14445 0.24897 0.50321 0.34726
  -2   0  10  389.27   31.01   1-0.54929-0.49633 0.43897 0.04606 0.71103 0.86690
   2   0 -10  333.47   26.19   1-0.19802-0.25064 0.12822 0.52148 0.97177 0.81561
   2   0  -9   -0.78    3.34   1-0.85862-0.90442-0.12997 0.22461 0.49584 0.36271
  -2   0   9   -0.80    4.27   1-0.83146-0.78537 0.27947-0.07442 0.48016 0.61453
  -2   0   9    0.20    5.49   1-0.84266-0.79880-0.09959-0.45371-0.52914-0.39503
  -2   0   9    3.36    6.17   1-0.20989-0.16443-0.18452-0.53889-0.96015-0.82616
  -2   0   9    0.19    5.36   1-0.65224-0.60816-0.15496-0.50940-0.74199-0.60879
   2   0  -9    0.28    3.90   1-0.85608-0.90006-0.42362-0.06950-0.29606-0.43017
   2   0  -9   -0.29    4.10   1-0.78342-0.83123-0.07879 0.27509 0.61647 0.48308
  -2   0   9   -0.11    4.43   1-0.75913-0.71384-0.13158-0.48609-0.63748-0.50411
   2   0  -9    1.36    5.37   1-0.45695-0.50213-0.53210-0.17790-0.71278-0.84629
   2   0  -9    0.81    3.68   1-0.84700-0.89262-0.11909 0.23532 0.51807 0.38450
  -2   0   9   -0.43    4.74   1-0.58656-0.54094 0.39605 0.04164 0.70645 0.84002
   2   0  -9    1.88    4.07   1-0.18875-0.23483 0.13721 0.49147 0.97239 0.83863
  -2   0   811917.19  654.80   1-0.83903-0.79990 0.24746-0.06748 0.48453 0.59631
  -2   0   812827.27  702.77   1-0.84444-0.80687-0.10735-0.42233-0.52477-0.41301
  -2   0   811921.20  657.93   1-0.20814-0.16917-0.18563-0.50100-0.96031-0.84874
  -2   0   812363.50  681.65   1-0.65587-0.61811-0.15845-0.47388-0.73804-0.62719
   2   0  -811605.26  634.72   1-0.84795-0.88564-0.40301-0.08784-0.34430-0.45597
   2   0  -811104.77  618.19   1-0.78888-0.82970-0.06588 0.24887 0.61099 0.49964
  -2   0   810599.61  588.93   1-0.86324-0.82293 0.22888-0.08575 0.44990 0.56163
  -2   0   812197.63  667.41   1-0.75537-0.71630-0.13919-0.45460-0.64033-0.52938
   2   0  -811675.90  644.29   1-0.49843-0.53714-0.49238-0.17718-0.71352-0.82466
   2   0  -812199.04  671.35   1-0.84210-0.88123-0.09719 0.21820 0.53048 0.41929
  -2   0   812500.54  694.67   1-0.62516-0.58571 0.34761 0.03237 0.69880 0.80987
   2   0  -811131.97  611.85   1-0.18533-0.22488 0.14051 0.45578 0.97257 0.86121
  -2   0   6 1488.71   38.93   1-0.85274-0.82657 0.17414-0.06292 0.49245 0.55930
  -2   0   6 1577.46   42.37   1-0.84450-0.81951-0.10764-0.34474-0.52461-0.45776
  -2   0   6 1498.52   48.16   1-0.23904-0.21303-0.16571-0.40307-0.95676-0.89002
   2   0  -6 1575.16   51.13   1 0.12456 0.09855-0.37421-0.13685-0.91893-0.98567
  -2   0   6 1558.29   49.96   1-0.64495-0.61980-0.14801-0.38543-0.74974-0.68357
   2   0  -6 1474.18   40.91   1-0.81650-0.84151-0.34550-0.10823-0.46253-0.52927
   2   0  -6 1440.10   43.81   1-0.79477-0.82216-0.05147 0.18546 0.60472 0.53819
  -2   0   6 1360.00   43.12   1-0.85620-0.82920 0.16948-0.06737 0.48803 0.55486
  -2   0   6 1507.62   39.37   1-0.75896-0.73291-0.13194-0.36929-0.63762-0.57137
   2   0  -6 1479.09   44.70   1-0.59065-0.61648-0.39112-0.15392-0.70579-0.77217
   2   0  -6 1528.43   38.63   1-0.83488-0.86105-0.06858 0.16878 0.54612 0.47969
  -2   0   6 1463.66   46.16   1-0.69884-0.67272 0.24053 0.00312 0.67360 0.73988
   2   0  -6 1443.36   42.33   1-0.20655-0.23303 0.11992 0.35719 0.97105 0.90449
  -2   0   6 1478.39   45.60   1 0.10655 0.13303 0.39708 0.15981 0.91157 0.97814
   2   0  -5    0.74    3.73   1-0.86319-0.88313-0.08004 0.11810 0.49848 0.45401
  -2   0   5    0.20    3.52   1-0.85858-0.83879 0.13033-0.06780 0.49582 0.54020
  -2   0   5    0.82    4.69   1-0.84119-0.82250-0.09341-0.29167-0.53259-0.48827
  -2   0   5    0.81    5.61   1-0.28537-0.26585-0.13502-0.33337-0.94885-0.90453
   2   0  -5   -0.15    5.28   1 0.01250-0.00701-0.31585-0.11749-0.94872-0.99304
  -2   0   5   -0.49    6.11   1-0.61758-0.59886-0.12257-0.32083-0.77688-0.73377
   2   0  -5    1.24    4.76   1-0.78469-0.80343-0.30027-0.10196-0.54229-0.58659
   2   0  -5   -0.40    4.01   1-0.79356-0.81447-0.05448 0.14361 0.60604 0.56214
  -2   0   5    0.99    3.86   1-0.84947-0.82893 0.13118-0.06680 0.51105 0.55533
   2   0  -5   -1.11    4.47   1-0.64466-0.66399-0.32135-0.12296-0.69364-0.73755
   2   0  -5   -0.18    3.16   1-0.83434-0.85406-0.06657 0.13178 0.54720 0.50319
  -2   0   5   -0.11    3.98   1-0.73554-0.71587 0.17730-0.02105 0.65386 0.69790
   2   0  -5   -0.14    4.40   1-0.24021-0.25986 0.08667 0.28502 0.96684 0.92262
  -2   0   5    0.82    5.02   1 0.00967 0.02962 0.31727 0.11899 0.94828 0.99245
   2   0  -4 7487.96  145.09   1-0.86280-0.87620-0.08545 0.07374 0.49826 0.47627
  -2   0   4 7405.46  139.02   1-0.86331-0.85003 0.07825-0.08094 0.49855 0.52047
  -2   0   4 8059.12  107.31   1-0.83223-0.81983-0.05886-0.21816-0.55129-0.52941
  -2   0   4 7147.67  103.03   1-0.37043-0.35739-0.07586-0.23521-0.92575-0.90384
   2   0  -4 7398.02  144.31   1-0.14352-0.15656-0.22591-0.06656-0.96351-0.98542
  -2   0   4 7620.26  112.91   1-0.56099-0.54850-0.07270-0.23211-0.82462-0.80328
   2   0  -4 6992.75  173.07   1-0.78826-0.80223-0.06737 0.09173 0.61163 0.58991
  -2   0   4 6778.86  185.54   1-0.83854-0.82469 0.08261-0.07648 0.53854 0.56038
   2   0  -4 7207.26   92.33   1-0.70525-0.71828-0.23007-0.07077-0.67058-0.69213
  -2   0   4 7529.47  169.46   1-0.77281-0.75966 0.10270-0.05664 0.62626 0.64784
  -2   0   4 7909.87  114.83   1-0.11734-0.10392 0.20463 0.04535 0.97178 0.99355
   2   0  -3   -0.30    3.49   1-0.86051-0.86722-0.11206 0.00825 0.49694 0.49784
  -2   0   3    0.15    3.61   1-0.86593-0.85915 0.00921-0.11103 0.50006 0.49952
  -2   0   3    0.40    5.58   1-0.80601-0.79990 0.02219-0.09814-0.59147-0.59204
   2   0  -3    0.87    9.05   1-0.36946-0.37602-0.07655 0.04378-0.92608-0.92557
  -2   0   3    0.49    3.59   1-0.82053-0.81408 0.01991-0.10039-0.57124-0.57199
  -2   0   3    0.73   10.07   1-0.28729-0.28041 0.03891-0.08137 0.95705 0.95642
  -2   0   219992.87  164.44   1-0.70145-0.70158 0.23630 0.15501-0.67239-0.69552
  -2   0   011542.68  637.70   1-0.56379-0.57663-0.80544-0.80888 0.18274 0.11489
  -2   0   013251.49  137.50   1-0.36156-0.37459 0.93036 0.92716 0.06068-0.00704
  -2   0   012836.21  312.51   1 0.07793 0.06501-0.99448-0.99788 0.07019 0.00233
   2   0   1    1.15    5.51   1-0.61298-0.59374 0.70635 0.67082 0.35399 0.44436
  -2   0  -1    1.82    5.56   1-0.70227-0.72202 0.56651 0.60202 0.43113 0.34096
   2   0   1   12.11    4.67   1-0.86260-0.84368-0.50100-0.53645-0.07010 0.02021
  -2   0  -1    4.03    3.48   1-0.85067-0.86952-0.52503-0.48970 0.02613-0.06414
   2   0   1    3.11    6.01   1-0.85307-0.83361 0.42868 0.39332 0.29748 0.38778
  -2   0  -1   -0.30    7.71   1-0.86480-0.88441 0.33562 0.37101 0.37346 0.28313
   2   0   1    0.54   10.92   1-0.35804-0.33867-0.87626-0.91179-0.32245-0.23224
   2   0   2  704.44   28.07   1-0.74009-0.71438 0.51922 0.44474 0.42739 0.54023
   2   0   2  816.57   33.83   1-0.83302-0.80763-0.50379-0.57818-0.22860-0.11584
  -2   0  -2  814.08   30.14   1-0.79163-0.81704-0.59665-0.52226-0.13158-0.24429
  -2   0  -2  791.23   35.00   1-0.59157-0.61815 0.55058 0.62512 0.58898 0.47655
   2   0   2  798.17   31.63   1-0.86518-0.83996-0.46195-0.53635-0.19509-0.08232
  -2   0  -2  786.67   27.74   1-0.86145-0.88657-0.50466-0.43043-0.05668-0.16944
  -2   0  -2  758.45   27.33   1-0.86405-0.89032 0.23949 0.31373 0.44277 0.32999
   2   0   2  810.49   26.92   1-0.86296-0.83670 0.36026 0.28601 0.35425 0.46703
  -2   0  -2  731.22   34.77   1-0.07300-0.09910 0.78135 0.85603 0.61980 0.50733
   2   0   2  774.32   30.59   1-0.54525-0.51923 0.67938 0.60489 0.49105 0.60373
  -2   0  -4  389.55   17.95   1-0.85837-0.89711 0.13221 0.28460 0.49570 0.33791
   2   0   4  375.16   19.77   1-0.78117-0.74250 0.43158 0.27921 0.45111 0.60887
   2   0   4  392.03   18.18   1-0.85924-0.82128-0.39229-0.54443-0.32832-0.17053
  -2   0  -4  412.71   19.00   1-0.81412-0.85212-0.55208-0.39983-0.18002-0.33765
   2   0   4  361.34   25.36   1-0.62732-0.58726 0.55756 0.40502 0.54366 0.70076
   2   0   4  409.06   20.64   1-0.84811-0.81034-0.40337-0.55570-0.34350-0.18585
  -2   0  -4  371.09   17.77   1-0.85109-0.89078 0.13958 0.29166 0.50611 0.34847
   2   0   4  377.32   21.68   1-0.86511-0.82552 0.32972 0.17771 0.37797 0.53564
   2   0   4  395.75   26.07   1-0.32658-0.28785-0.63842-0.79115-0.69696-0.53964
  -2   0  -4  375.08   30.57   1-0.03822-0.07695-0.79525-0.64252-0.60506-0.76239
  -2   0  -4  416.60   25.28   1-0.56199-0.60098 0.42474 0.57751 0.70975 0.55253
   2   0   4  370.08   30.88   1-0.07211-0.03284 0.78172 0.62911 0.61943 0.77662
   2   0   5    1.32   10.78   1-0.61764-0.57084 0.55582 0.36428 0.55640 0.73582
  -2   0  -5   -2.44    8.89   1-0.84377-0.89016 0.10438 0.29569 0.52645 0.34664
  -2   0  -5   18.25   10.56   1-0.07092-0.11609-0.78222-0.59050-0.61894-0.79864
  -2   0  -6 9448.44  539.41   1-0.86543-0.91718 0.03527 0.26556 0.49978 0.29707
   2   0   6 9037.49  511.91   1-0.78100-0.72937 0.43197 0.20173 0.45102 0.65369
   2   0   6 9262.54  508.02   1-0.86551-0.81493-0.32010-0.55005-0.38525-0.18251
  -2   0  -6 9801.52  537.39   1-0.81518-0.86580-0.54968-0.31959-0.18252-0.38502
   2   0   6 8811.60  534.80   1-0.61599-0.56245 0.55551 0.32497 0.55853 0.76028
   2   0   6 9489.80  522.38   1-0.82390-0.77355-0.35736-0.58761-0.43984-0.23731
  -2   0  -6 9371.17  512.91   1-0.86478-0.91520-0.49112-0.26091-0.10457-0.30711
  -2   0  -6 8897.65  490.81   1-0.83653-0.88959 0.07478 0.30465 0.54279 0.34028
   2   0   6 9150.93  505.81   1-0.86463-0.81173 0.33851 0.10872 0.37124 0.57381
   2   0   6 9508.44  527.36   1-0.46977-0.41804-0.52016-0.75094-0.71325-0.51118
  -2   0  -6 8864.09  498.14   1-0.08550-0.13713-0.77603-0.54532-0.62486-0.82693
  -2   0  -6 9027.18  504.68   1-0.71652-0.76827 0.21111 0.44212 0.66485 0.46290
   2   0   6 8771.97  486.58   1-0.15349-0.10104 0.74410 0.51355 0.65019 0.85208
  -2   0  -7    0.04    3.39   1-0.86596-0.92421-0.00420 0.26503 0.50008 0.27491
   2   0   7    0.98    3.62   1-0.77661-0.71849 0.44242 0.17324 0.44848 0.67360
   2   0   7    2.37    4.25   1-0.86596-0.80907-0.28983-0.55869-0.40756-0.18235
  -2   0  -7   -0.03    4.18   1-0.81304-0.86975-0.55448-0.28535-0.17750-0.40262
   2   0   7    0.06    4.50   1-0.61984-0.55956 0.55623 0.28669 0.55353 0.77761
   2   0   7   13.48    6.34   1-0.81049-0.75394-0.33632-0.60557-0.47956-0.25464
  -2   0  -7    1.79    3.91   1-0.86418-0.92090-0.49449-0.22532-0.09307-0.31806
  -2   0  -7    0.17    3.67   1-0.82887-0.88863 0.04708 0.31585 0.55745 0.33251
   2   0   7    0.76    4.87   1-0.51970-0.46151-0.47072-0.74050-0.71297-0.48853
  -2   0  -7    0.63    5.92   1-0.08870-0.14678-0.77464-0.50494-0.62613-0.85057
  -2   0  -7    1.14    3.42   1-0.75936-0.81761 0.13111 0.40116 0.63731 0.41301
   2   0   7    0.89    4.04   1-0.15734-0.09829 0.74214 0.47262 0.65151 0.87576
  -2   0  -8 8010.82  473.62   1-0.86525-0.93001-0.04069 0.26749 0.49967 0.25204
   2   0   8 8001.39  469.10   1-0.77055-0.70596 0.45631 0.14819 0.44498 0.69257
   2   0   8 7949.36  460.74   1-0.86526-0.80227-0.26095-0.56902-0.42804-0.18046
  -2   0  -8 8194.95  474.87   1-0.80950-0.87273-0.56213-0.25420-0.16942-0.41679
   2   0   8 7593.18  477.57   1-0.62906-0.56257 0.55786 0.24944 0.54135 0.78821
   2   0   8 8417.51  489.79   1-0.79650-0.73367-0.31618-0.62440-0.51537-0.26801
  -2   0  -8 7866.82  457.76   1-0.86318-0.92620-0.49886-0.19073-0.07777-0.32520
  -2   0  -8 7406.63  429.81   1-0.82090-0.88736 0.02107 0.32874 0.57067 0.32329
   2   0   8 8447.75  486.96   1-0.86299-0.79678 0.35993 0.05237 0.35451 0.60199
   2   0   8 8077.73  472.13   1-0.56153-0.49679-0.42526-0.73402-0.70980-0.46302
  -2   0  -8 7606.27  449.83   1-0.08426-0.14878-0.77657-0.46788-0.62436-0.87117
  -2   0  -8 7541.82  435.38   1-0.79074-0.85540 0.06139 0.37026 0.60905 0.36218
   2   0   8 7518.51  441.03   1-0.14856-0.08292 0.74659 0.43810 0.64847 0.89508
   2   0   9    1.36    6.93   1-0.86367-0.79439-0.23424-0.58125-0.44631-0.17628
   2   0   9    4.79    6.41   1 0.15224 0.22348-0.38781-0.73552-0.90907-0.63957
   2   0   9    2.13    5.41   1-0.78182-0.71272-0.29652-0.64370-0.54847-0.27867
  -2   0  -9    1.84    5.88   1-0.81260-0.88574-0.00380 0.34276 0.58280 0.31299
   2   0   9    1.49    5.04   1-0.59783-0.52662-0.38237-0.73013-0.70455-0.43540
  -2   0  -9    2.21    6.52   1-0.07438-0.14535-0.78077-0.43309-0.62036-0.88955
  -2   0  -9    1.35    3.72   1-0.81527-0.88642-0.00397 0.34390 0.57906 0.30981
   2   0   9    3.04    5.02   1-0.13096-0.05874 0.75525 0.40779 0.64221 0.91118
  -2   0 -1011722.63  809.70   1-0.86079-0.93895-0.10922 0.27673 0.49709 0.20442
   2   0  1011636.72  799.90   1-0.75476-0.67721 0.49024 0.10424 0.43587 0.72836
  -2   0 -1011943.74  823.89   1-0.80008-0.87592-0.58112-0.19534-0.14890-0.44113
   2   0  1011398.87  788.18   1-0.65192-0.57209 0.56145 0.17505 0.50966 0.80128
   2   0  1012136.85  841.50   1 0.10672 0.18445-0.36527-0.75199-0.92476-0.63283
   2   0  1012044.75  835.33   1-0.76644-0.69107-0.27711-0.66326-0.57945-0.28722
  -2   0 -1011520.99  793.02   1-0.85974-0.93508-0.50919-0.12372-0.03955-0.33211
   2   0  1011562.11  792.55   1-0.85990-0.78105 0.38749 0.00213 0.33228 0.62446
   2   0  1011667.68  804.54   1-0.62993-0.55225-0.34130-0.72806-0.69763-0.40611
  -2   0 -1010733.16  743.79   1-0.06045-0.13787-0.78652-0.39985-0.61459-0.90615
  -2   0 -1011587.54  794.36   1-0.83411-0.91175-0.06573 0.32116 0.54765 0.25602
   2   0  1011648.84  804.07   1-0.10669-0.02788 0.76663 0.38021 0.63315 0.92448
  -2   0 -1010243.53  705.81   1 0.10764 0.02957 0.39795 0.78462 0.91106 0.61926
  -2   0 -11    3.62    4.87   1-0.85726-0.94196-0.14146 0.28343 0.49506 0.17991
  -2   0 -11   -0.12    6.17   1-0.79413-0.87625-0.59217-0.16767-0.13662-0.45174
   2   0  11    2.91    6.95   1-0.66574-0.57923 0.56326 0.13787 0.48940 0.80341
   2   0  11    4.51    6.90   1 0.06252 0.14674-0.34255-0.76827-0.93741-0.62307
  -2   0 -11    4.02    5.69   1-0.85713-0.93876-0.51479-0.09041-0.01745-0.33249
   2   0  11    2.33    5.08   1-0.85780-0.77234 0.40205-0.02218 0.32019 0.63481
   2   0  11   10.94    6.65   1-0.65878-0.57463-0.30147-0.72723-0.68928-0.37540
  -2   0 -11    4.46    7.93   1-0.04335-0.12721-0.79328-0.36762-0.60730-0.92123
  -2   0 -11    2.24    3.67   1-0.84827-0.93240-0.12522 0.30068 0.51453 0.20052
  -2   0 -11   -0.18    4.48   1 0.06299-0.02160 0.36186 0.78752 0.93010 0.61589
  -2   0 -12 3427.49   85.87   1-0.85291-0.94414-0.17301 0.29082 0.49254 0.15492
   2   0  12 3638.73   94.44   1-0.73499-0.64447 0.52879 0.06490 0.42445 0.76186
  -2   0 -12 3541.82   91.68   1-0.78789-0.87631-0.60315-0.13958-0.12419-0.46107
   2   0  12 3611.47  100.11   1-0.68055-0.58736 0.56486 0.10049 0.46666 0.80305
   2   0  12 3744.30  106.22   1 0.01926 0.10996-0.31952-0.78424-0.94738-0.61062
   2   0  12 3496.49   97.62   1-0.73296-0.64450-0.23799-0.70273-0.63727-0.30130
  -2   0 -12 3323.68   83.12   1-0.85386-0.94176-0.52046-0.05718 0.00613-0.33138
   2   0  12 3521.84   87.00   1-0.85527-0.76321 0.41711-0.04602 0.30745 0.64449
   2   0  12 3573.91   95.11   1-0.68507-0.59392-0.26232-0.72746-0.67960-0.34358
  -2   0 -12 3240.24   97.56   1-0.02367-0.11399-0.80067-0.33602-0.59862-0.93492
  -2   0 -12 3494.29   87.97   1-0.85822-0.94880-0.18334 0.28159 0.47940 0.14304
   2   0  12 3849.45  103.38   1-0.57879-0.48703 0.62712 0.16335 0.52125 0.85796
  -2   0 -12 3145.21   86.67   1 0.01927-0.07186 0.32541 0.79008 0.94537 0.60877
   2   0  13    1.09    5.85   1-0.72376-0.62676 0.54905 0.04623 0.41796 0.77783
  -2   0 -13   -2.24    5.25   1-0.78082-0.87524-0.61487-0.11209-0.11064-0.47050
   2   0  13   -0.71    6.17   1-0.69345-0.59243 0.56595 0.06218 0.44589 0.80321
   2   0  13   -0.69    5.92   1-0.02336 0.07381-0.29607-0.79980-0.95488-0.59570
  -2   0 -13   -0.18    4.25   1-0.84983-0.94420-0.52612-0.02317 0.03108-0.32853
   2   0  13   -1.58    5.47   1-0.85261-0.75249 0.43094-0.07147 0.29551 0.65471
   2   0  13    0.76    4.11   1-0.70905-0.61139-0.22376-0.72793-0.66870-0.31033
  -2   0 -13   -1.24    6.52   1-0.00188-0.09883-0.80837-0.30460-0.58866-0.94733
  -2   0 -13   -0.12    3.50   1-0.86419-0.96090-0.24158 0.26395 0.44136 0.08357
   2   0  13    3.00    5.85   1-0.56858-0.47025 0.64382 0.14112 0.51206 0.87117
  -2   0 -13   -0.74    4.36   1-0.02369-0.12046 0.28856 0.79237 0.95716 0.59802
   2   0  14   20.03    7.27   1-0.71166-0.60818 0.56976 0.02799 0.41097 0.79330
   2   0  14   21.11    9.22   1-0.71195-0.60541 0.56694 0.02459 0.41437 0.79553
   2   0  14   13.12    7.43   1-0.06559 0.03806-0.27210-0.81483-0.96003-0.57844
  -2   0 -14   13.72    5.21   1-0.84504-0.94550-0.53164 0.00944 0.05700-0.32546
   2   0  14   19.26    7.07   1-0.84884-0.74359 0.44822-0.09268 0.28026 0.66217
   2   0  14   14.67    5.89   1-0.73111-0.62694-0.18538-0.72858-0.65657-0.27585
   2   0  14   15.22    7.02   1-0.55755-0.45265 0.66105 0.11942 0.50213 0.88365
  -2   0 -14   13.72    6.10   1-0.06673-0.17093 0.25060 0.79326 0.96578 0.58438
   2   0  15    0.34    5.65   1-0.69869-0.58872 0.59078 0.01008 0.40348 0.80826
   2   0  15    1.29    7.97   1-0.72808-0.61487 0.56718-0.01415 0.38495 0.78849
  -2   0 -15   -0.03    4.72   1-0.83939-0.94612-0.53698 0.04300 0.08402-0.32091
   2   0  15    1.41    5.89   1-0.84491-0.73306 0.46412-0.11568 0.26591 0.67024
   2   0  15    1.02    6.39   1-0.54575-0.43427 0.67866 0.09810 0.49150 0.89542
   2   0  16 1752.59  165.66   1-0.68483-0.56838 0.61204-0.00760 0.39548 0.82272
   2   0  16 2590.23  246.44   1-0.74504-0.62579 0.56670-0.05342 0.35178 0.77815
  -2   0 -16 1481.15  138.71   1-0.83282-0.94583-0.54208 0.07681 0.11199-0.31542
   2   0  16 1604.62  152.31   1-0.53317-0.41512 0.69653 0.07704 0.48017 0.90649
  -2   0 -17   -0.70    4.37   1-0.82519-0.94471-0.54693 0.11185 0.14116-0.30822
   2   0  17    0.85    5.52   1-0.83550-0.71045 0.49630-0.16127 0.23581 0.68501
   2   0  17   -1.98    5.69   1-0.51982-0.39520 0.71457 0.05616 0.46814 0.91687
  -2   0 -18   30.50    7.74   1-0.81676-0.94221-0.55127 0.14627 0.17027-0.30139
  -2   0 -18   21.97    8.84   1-0.40442-0.53273-0.83891-0.14155-0.36422-0.83436
  -2  -2  18 1658.38  157.38   1-0.83809-0.46553 0.25170-0.43743 0.48399 0.76936
  -2   2  18 1764.23  170.58   1-0.54548-0.70960 0.77667 0.05784 0.31500 0.70222
   2  -2 -18 1539.94  147.14   1-0.85085-0.68271-0.43931 0.27872-0.28817-0.67543
   2   2 -18 1605.10  155.73   1-0.61461-0.98370-0.77855-0.08838 0.12692-0.15655
  -2  -2  18 1875.91  182.53   1-0.48809-0.11116 0.52332-0.16586 0.69849 0.97986
   2  -2 -18 1665.00  159.16   1-0.85857-0.69006-0.43124 0.28769-0.27726-0.66411
  -2  -2  18 1633.43  155.31   1-0.86264-0.48726 0.22191-0.46568 0.45454 0.73872
  -2   2  18 1781.43  171.77   1-0.73982-0.90292 0.67159-0.04769 0.04015 0.42715
   2   2 -18 1588.75  155.77   1-0.05946-0.43101-0.78692-0.09649-0.61418-0.89717
  -2   2  18 1764.10  170.46   1-0.44631-0.60936 0.79952 0.07986 0.40195 0.78885
   2   2 -18 1639.03  159.26   1-0.38728-0.75815-0.85343-0.16361-0.34878-0.63121
  -2  -2  17   47.03    9.55   1-0.84815-0.48207 0.20183-0.44836 0.48979 0.75271
  -2   2  17   47.20   12.40   1-0.55313-0.72376 0.76942 0.08950 0.31942 0.68422
   2  -2 -17   44.27   10.46   1-0.85666-0.68202-0.40908 0.26989-0.31428-0.67970
   2   2 -17   47.83   12.53   1-0.61953-0.98233-0.77555-0.12430 0.12123-0.13986
  -2  -2  17   54.14   14.42   1-0.45404-0.08350 0.51250-0.13764 0.72881 0.98695
   2  -2 -17   46.01   10.85   1-0.85218-0.67738-0.41311 0.26686-0.32111-0.68551
  -2  -2  17   45.03   10.21   1-0.85865-0.48993 0.18651-0.46219 0.47741 0.73914
  -2   2  17   48.28   12.60   1-0.74267-0.91232 0.66815-0.01223 0.04469 0.40927
   2   2 -17   50.06   13.64   1-0.08374-0.44884-0.77679-0.12536-0.62415-0.88477
  -2   2  17   49.12   12.73   1-0.45427-0.62389 0.79136 0.11063 0.40911 0.77363
   2   2 -17   37.08   11.38   1-0.39740-0.76186-0.84497-0.19407-0.35790-0.61797
  -2  -2  16  128.54    9.48   1-0.85631-0.49627 0.14892-0.46227 0.49451 0.73485
  -2   2  16  137.36   14.68   1-0.55928-0.73641 0.76346 0.12245 0.32298 0.66535
   2  -2 -16  134.73   11.29   1-0.86124-0.68030-0.37674 0.26332-0.34105-0.68399
   2   2 -16  128.40   14.07   1-0.62292-0.97943-0.77344-0.16111 0.11728-0.12144
   2  -2 -16  129.27   12.20   1-0.84366-0.66257-0.39368 0.24734-0.36501-0.70697
  -2  -2  16  124.42   10.36   1-0.85276-0.49015 0.14872-0.46090 0.50066 0.73980
  -2   2  16  128.05   13.65   1-0.74442-0.92063 0.66601 0.02452 0.04749 0.38965
   2   2 -16  129.00   16.05   1-0.10692-0.46557-0.76653-0.15408-0.63324-0.87148
  -2   2  16  131.26   13.84   1-0.46107-0.63726 0.78421 0.14241 0.41523 0.75737
  -2  -2  15  640.97   50.65   1-0.86216-0.50862 0.09373-0.47851 0.49788 0.71576
  -2   2  15  680.96   58.04   1-0.56379-0.74743 0.75903 0.15692 0.32558 0.64554
   2  -2 -15  635.24   51.51   1-0.86439-0.67714-0.34227 0.25888-0.36833-0.68880
   2   2 -15  628.02   53.93   1-0.62456-0.97478-0.77240-0.19899 0.11536-0.10098
   2  -2 -15  612.05   51.00   1-0.83288-0.64550-0.37283 0.22923-0.40902-0.72854
   2   2 -15  635.76   55.28   1-0.56296-0.91367-0.54400 0.02970 0.62220 0.40536
  -2  -2  15  598.90   48.11   1-0.84490-0.48897 0.10940-0.46132 0.52361 0.74032
  -2   2  15  642.13   54.86   1-0.74491-0.92768 0.66540 0.06280 0.04828 0.36803
   2   2 -15  630.75   56.27   1-0.12897-0.48117-0.75621-0.18276-0.64148-0.85736
  -2   2  15  706.59   61.70   1-0.09134-0.27368 0.77349 0.17011 0.62718 0.94665
  -2   2  15  645.24   54.75   1-0.46660-0.64937 0.77825 0.17539 0.42022 0.73996
  -2  -2  14 1650.95  125.68   1-0.86543-0.51839 0.03534-0.49796 0.49977 0.69519
  -2   2  14 1662.42  131.58   1-0.56648-0.75661 0.75635 0.19315 0.32713 0.62467
   2  -2 -14 1669.67  128.22   1-0.86588-0.67233-0.30533 0.25691-0.39624-0.69423
   2   2 -14 1679.34  132.02   1-0.62414-0.96807-0.77266-0.23817 0.11585-0.07811
   2  -2 -14 1682.32  131.04   1-0.81963-0.62596-0.35042 0.21268-0.45321-0.75029
   2   2 -14 1649.72  130.62   1-0.55552-0.89993-0.54216-0.00742 0.63043 0.43596
  -2  -2  14 1661.53  127.02   1-0.83464-0.48540 0.06766-0.46417 0.54662 0.74089
  -2   2  14 1733.97  135.56   1-0.74395-0.93328 0.66658 0.10288 0.04674 0.34408
   2   2 -14 1662.70  132.94   1-0.14982-0.49557-0.74596-0.21149-0.64891-0.84241
  -2   2  14 1846.36  149.93   1-0.11232-0.30124 0.76405 0.19963 0.63529 0.93241
  -2   2  14 1660.32  132.23   1-0.47074-0.66007 0.77373 0.20980 0.42394 0.72130
  -2  -2  13   28.43    6.97   1-0.86566-0.52513-0.02668-0.52104 0.49991 0.67286
  -2   2  13   24.39    8.75   1-0.56677-0.76387 0.75606 0.23125 0.32730 0.60250
   2  -2 -13   24.32    7.79   1-0.86542-0.66526-0.26501 0.25863-0.42521-0.70037
   2   2 -13   26.48    9.33   1-0.62125-0.95889-0.77448-0.27890 0.11923-0.05234
   2  -2 -13   26.78    8.78   1-0.80357-0.60343-0.32617 0.19790-0.49786-0.77246
   2   2 -13   27.39    8.77   1-0.54190-0.88001-0.53866-0.04289 0.64511 0.47300
  -2  -2  13   24.59    6.91   1-0.82156-0.47901 0.02311-0.46982 0.56965 0.74148
  -2   2  13   25.56    8.76   1-0.74125-0.93714 0.66987 0.14507 0.04242 0.31735
  -2   2  13   19.24    8.11   1-0.78631-0.98461 0.60583 0.08170-0.12112 0.15443
   2   2 -13   23.59    9.46   1-0.16938-0.50869-0.73589-0.24042-0.65556-0.82669
  -2   2  13   26.52   10.16   1-0.13075-0.32626 0.75536 0.22991 0.64213 0.91689
  -2   2  13   27.77    9.34   1-0.47329-0.66919 0.77091 0.24591 0.42624 0.70121
  -2  -2  12  429.92   17.61   1-0.86216-0.52759-0.09367-0.54886 0.49789 0.64837
  -2   2  12  442.84   24.54   1-0.56530-0.76845 0.75752 0.27213 0.32646 0.57915
   2  -2 -12  443.78   20.56   1-0.86263-0.65618-0.22180 0.26290-0.45461-0.70731
   2   2 -12  431.13   24.53   1-0.61528-0.94663-0.77814-0.32148 0.12615-0.02304
   2  -2 -12  446.52   23.85   1-0.78460-0.57818-0.30015 0.18497-0.54249-0.79465
   2   2 -12  435.17   25.31   1-0.52055-0.85235-0.53285-0.07606 0.66715 0.51740
  -2  -2  12  434.67   18.61   1-0.80509-0.46924-0.02470-0.47874 0.59263 0.74203
  -2   2  12  469.23   24.88   1-0.73641-0.93886 0.67563 0.18972 0.03479 0.28729
   2   2 -12  444.54   27.77   1-0.18755-0.52041-0.72615-0.26966-0.66145-0.81021
   2   2 -12  369.84   21.04   1-0.51911-0.85171-0.82375-0.36554-0.22793-0.37543
  -2   2  12  474.32   27.56   1-0.14648-0.34859 0.74763 0.26115 0.64775 0.90015
  -2   2  12  443.85   23.14   1-0.47400-0.67648 0.77011 0.28405 0.42688 0.67947
   2   2 -11  272.02   22.56   1-0.59966-0.92694-0.72144-0.30385 0.34630 0.22012
  -2  -2  11  285.05   18.59   1-0.85419-0.52616-0.16439-0.58064 0.49328 0.62129
  -2   2  11  287.44   23.20   1-0.56067-0.77032 0.76210 0.31561 0.32378 0.55406
   2  -2 -11  289.27   21.47   1-0.85697-0.64424-0.17458 0.27118-0.48487-0.71512
  -2  -2  11  281.16   18.75   1-0.85662-0.53088-0.40932-0.82679-0.31408-0.18595
   2   2 -11  283.50   23.45   1-0.60541-0.93046-0.78395-0.36621 0.13742 0.01060
   2  -2 -11  284.50   22.82   1-0.76223-0.54954-0.27198 0.17417-0.58737-0.81710
   2   2 -11  291.54   24.38   1-0.48930-0.81480-0.52370-0.10588 0.69736 0.56998
  -2  -2  11  283.79   19.67   1-0.78431-0.45495-0.07673-0.49173 0.61560 0.74243
  -2   2  11  295.59   23.46   1-0.72867-0.93816 0.68448 0.23717 0.02283 0.25218
   2  -2 -11  264.45   22.01   1-0.54704-0.33684-0.44146 0.00536-0.71123-0.94154
   2   2 -11  287.15   25.81   1-0.20417-0.53058-0.71690-0.29941-0.66660-0.79299
  -2  -2  11  292.25   18.44   1-0.85560-0.52828-0.16560-0.58280 0.49042 0.61745
   2  -2 -11  268.76   19.90   1-0.64205-0.43263 0.32493 0.77259 0.69439 0.46467
  -2   2  11  293.11   24.67   1-0.15934-0.36803 0.74111 0.29360 0.65219 0.88223
  -2   2  11  286.98   22.30   1-0.47256-0.68160 0.77172 0.32459 0.42558 0.65578
   2   2 -10   10.30    6.54   1-0.58201-0.90280-0.74046-0.36194 0.33610 0.23225
  -2  -2  10    5.43    3.97   1-0.84063-0.51914-0.24012-0.61742 0.48546 0.59099
  -2   2  10    3.91    5.98   1-0.55261-0.76876 0.76991 0.36233 0.31912 0.52698
   2  -2 -10    5.92    6.82   1-0.84774-0.62872-0.12262 0.28420-0.51604-0.72383
  -2  -2  10    4.13    4.25   1-0.84777-0.52860-0.45276-0.83145-0.27619-0.17105
   2   2 -10    6.97    6.43   1-0.59042-0.90918-0.79223-0.41341 0.15414 0.04970
  -2  -2  10    3.45    5.50   1-0.26526 0.05505-0.14847-0.52701-0.95267-0.84807
   2  -2 -10    6.85    6.09   1-0.73575-0.51712-0.24112 0.16657-0.63287-0.83954
  -2  -2  10    6.80    3.72   1-0.86369-0.54422-0.45195-0.83070-0.22308-0.11724
   2   2 -10    7.38    6.20   1-0.44456-0.76401-0.50935-0.13097 0.73683 0.63176
  -2  -2  10    2.94    4.90   1-0.75858-0.43593-0.13271-0.50880 0.63791 0.74234
   2  -2 -10    5.33    5.25   1-0.86494-0.65010 0.33297 0.74130 0.37549 0.16682
  -2   2  10    5.38    6.25   1-0.71756-0.93357 0.69646 0.28810 0.00619 0.21318
   2  -2 -10    5.49    4.43   1-0.63845-0.42178-0.32985 0.07797-0.69539-0.90333
   2   2 -10    2.90    8.18   1-0.21905-0.53901-0.70834-0.32984-0.67101-0.77502
  -2  -2  10    5.61    3.90   1-0.86584-0.54501-0.28018-0.65836 0.41449 0.51914
   2  -2 -10    4.42    4.69   1-0.61148-0.39552 0.36529 0.77395 0.70188 0.49452
  -2   2  10    5.47    7.17   1-0.16904-0.38432 0.73607 0.32753 0.65545 0.86314
  -2   2  10    6.22    6.44   1-0.46849-0.68411 0.77620 0.36800 0.42192 0.62973
   2  -2 -10    4.77    5.41   1-0.09322 0.12259 0.22672 0.63560 0.96948 0.76221
   2   2  -9 3733.77  239.73   1-0.55825-0.87255-0.76447-0.42502 0.32238 0.24084
  -2  -2   9 3693.99  233.66   1-0.82011-0.50543-0.32109-0.66007 0.47360 0.55573
   2  -2  -9 3481.15  220.10   1-0.79052-0.56750 0.40825 0.77741 0.45651 0.27123
  -2   2   9 3781.19  243.11   1-0.54031-0.76297 0.78146 0.41278 0.31202 0.49747
   2  -2  -9 4155.05  265.72   1-0.83396-0.60860-0.06514 0.30287-0.54796-0.73338
  -2  -2   9 3973.06  250.37   1-0.83412-0.52127-0.50050-0.84027-0.23177-0.14906
   2   2  -9 3705.07  238.68   1-0.56836-0.88085-0.80330-0.46360 0.17792 0.09573
  -2  -2   9 3765.74  242.59   1-0.26360 0.05023-0.14957-0.48910-0.95296-0.87077
   2  -2  -9 3673.58  237.28   1-0.70507-0.48014-0.20783 0.16085-0.67799-0.86231
  -2  -2   9 3835.92  241.96   1-0.86414-0.55097-0.49467-0.83446-0.09245-0.00905
   2   2  -9 3766.40  244.13   1-0.38464-0.69775-0.48811-0.14869 0.78344 0.70073
  -2  -2   9 3811.08  241.90   1-0.72646-0.41053-0.19373-0.53091 0.65932 0.74134
   2  -2  -9 3612.34  227.90   1-0.86005-0.63815 0.38635 0.75563 0.33322 0.14754
  -2   2   9 3892.05  249.64   1-0.70172-0.92424 0.71225 0.34283-0.01658 0.16802
   2  -2  -9 3637.75  231.41   1-0.72918-0.50638-0.18887 0.18045-0.65773-0.84321
   2   2  -9 3737.83  243.54   1-0.23193-0.54544-0.70073-0.36121-0.67467-0.75631
  -2  -2   9 3450.68  217.65   1-0.85938-0.54511-0.39133-0.73044 0.32911 0.41145
   2  -2  -9 3689.32  236.78   1-0.57930-0.35680 0.40470 0.77436 0.70754 0.52254
  -2   2   9 3738.98  242.14   1-0.17525-0.39712 0.73278 0.36321 0.65750 0.84283
  -2   2   9 3652.01  233.76   1-0.46119-0.68337 0.78408 0.41481 0.41534 0.60077
   2  -2  -9 3561.09  229.71   1-0.08309 0.13925 0.23590 0.60579 0.96821 0.78334
   2   2  -8 4023.59  221.45   1-0.52753-0.83502-0.79303-0.49221 0.30464 0.24586
  -2  -2   8 4041.57  218.93   1-0.79088-0.48273-0.40731-0.70727 0.45672 0.51645
   2  -2  -8 4004.22  216.31   1-0.76621-0.53670 0.46596 0.79609 0.44248 0.27959
  -2   2   8 4048.03  223.57   1-0.52272-0.75188 0.79726 0.46748 0.30186 0.46489
   2  -2  -8 4244.66  233.00   1-0.81419-0.58255-0.00082 0.32823-0.58058-0.74356
  -2  -2   8 4368.01  234.47   1-0.81387-0.50732-0.55263-0.85347-0.17944-0.11917
   2   2  -8 4156.46  231.12   1-0.53696-0.84316-0.81697-0.51618 0.21027 0.15045
  -2  -2   8 3586.92  199.92   1-0.26592 0.04143-0.14803-0.44856-0.95256-0.89279
   2   2  -8 4135.74  231.49   1 0.12111-0.18623-0.37250-0.07197-0.92009-0.97986
  -2  -2   8 3984.66  214.35   1-0.84324-0.53667-0.53346-0.83411 0.06600 0.12741
   2   2  -8 4098.02  230.42   1-0.30550-0.61237-0.45694-0.15656 0.83538 0.77491
  -2  -2   8 3941.38  214.86   1-0.68619-0.37683-0.26058-0.55861 0.67914 0.73887
   2  -2  -8 3913.74  215.21   1-0.84988-0.62138 0.44369 0.77409 0.28429 0.12105
  -2   2   8 4090.14  225.17   1-0.67942-0.90846 0.73223 0.40175-0.04701 0.11523
   2  -2  -8 3933.12  212.95   1-0.80992-0.58017-0.01141 0.31878-0.58642-0.74951
  -2  -2   8 4037.48  221.89   1-0.57318-0.26604-0.41187-0.71242-0.70839-0.64935
   2   2  -8 4098.00  232.07   1-0.24247-0.54953-0.69435-0.39383-0.67755-0.73682
  -2  -2   8 3924.97  211.96   1-0.83561-0.52784-0.49597-0.79605 0.23613 0.29609
   2  -2  -8 4108.23  226.98   1-0.54543-0.31694 0.44323 0.77382 0.71136 0.54840
  -2   2   8 4044.97  225.19   1-0.17752-0.40598 0.73157 0.40096 0.65824 0.82121
  -2   2   8 4013.79  220.46   1-0.44978-0.67853 0.79599 0.46566 0.40507 0.56810
   2  -2  -8 3617.27  200.61   1-0.07557 0.15330 0.24268 0.57357 0.96715 0.80468
   2   2  -7  817.18   57.32   1-0.48664-0.78769-0.82716-0.56547 0.28103 0.24450
  -2  -2   7  833.96   55.73   1-0.75082-0.44935-0.49824-0.75937 0.43359 0.47055
   2  -2  -7  783.12   52.88   1-0.73619-0.50020 0.52657 0.81776 0.42514 0.28471
  -2   2   7  802.65   56.62   1-0.49838-0.73404 0.81778 0.52691 0.28781 0.42841
   2  -2  -7  806.38   56.65   1-0.78659-0.54865 0.07137 0.36147-0.61333-0.75386
  -2  -2   7  852.94   55.32   1-0.78408-0.48392-0.60955-0.87151-0.11682-0.07920
   2   2  -7  848.69   60.95   1-0.49219-0.79209-0.83270-0.57081 0.25366 0.21621
   2   2  -7  826.78   59.66   1 0.07768-0.22318-0.35043-0.08891-0.93335-0.97071
  -2  -2   7  846.93   54.59   1-0.78900-0.48896-0.56070-0.82283 0.25116 0.28959
   2   2  -7  832.58   60.95   1-0.20544-0.50594-0.41302-0.15160 0.88724 0.84913
  -2  -2   7  746.16   51.25   1-0.63587-0.33322-0.33335-0.59245 0.69609 0.73345
   2  -2  -7  779.02   51.51   1-0.83226-0.59716 0.50602 0.79753 0.22643 0.08561
  -2   2   7  817.07   57.09   1-0.64818-0.88374 0.75650 0.46496-0.08694 0.05293
   2  -2  -7  783.70   51.39   1-0.85972-0.62318 0.19481 0.48594-0.47214-0.61277
  -2  -2   7  813.47   56.76   1-0.55553-0.25486-0.43203-0.69358-0.71044-0.67377
   2   2  -7  818.37   60.25   1-0.25018-0.55080-0.68959-0.42806-0.67960-0.71650
  -2  -2   7  848.94   56.26   1-0.79583-0.49465-0.58908-0.85086 0.14008 0.17704
   2  -2  -7  812.29   56.69   1-0.51008-0.27500 0.48063 0.77225 0.71330 0.57270
  -2   2   7  784.55   56.63   1-0.17529-0.41035 0.73276 0.44112 0.65751 0.79813
  -2   2   7  797.82   55.51   1-0.43305-0.66838 0.81262 0.52121 0.39000 0.53065
   2   2  -6 1481.00   71.36   1-0.43412-0.72872-0.86526-0.64269 0.25070 0.23641
  -2  -2   6 1493.01   69.23   1-0.69757-0.40261-0.59254-0.81463 0.40284 0.41746
   2  -2  -6 1487.43   69.43   1-0.69895-0.45648 0.59037 0.84262 0.40363 0.28566
  -2   2   6 1501.15   74.63   1-0.46533-0.70750 0.84335 0.59138 0.26872 0.38691
   2  -2  -6 1459.61   70.95   1-0.74859-0.50438 0.15259 0.40374-0.64522-0.76327
  -2  -2   6 1576.75   69.95   1-0.73973-0.44586-0.67170-0.89475-0.04000-0.02480
   2   2  -6 1590.55   78.99   1-0.42846-0.72207-0.84849-0.62550 0.31062 0.29554
   2  -2  -6 1420.83   63.40   1-0.86209-0.61941 0.44425 0.69672-0.24379-0.36179
  -2  -2   6 1504.37   73.97   1-0.28551 0.00887-0.13492-0.35744-0.94882-0.93389
   2   2  -6 1491.13   75.77   1 0.03263-0.26175-0.32672-0.10420-0.94455-0.95949
   2  -2  -6 1469.13   74.64   1-0.57892-0.33510-0.08815 0.16350-0.81059-0.92788
  -2  -2   6 1523.45   68.78   1-0.68587-0.39200-0.56535-0.78848 0.45820 0.47394
   2   2  -6 1580.00   82.08   1-0.08676-0.38092-0.35511-0.13265 0.93078 0.91504
   2  -2  -6 1445.45   64.19   1-0.80392-0.56212 0.57361 0.82612 0.15710 0.03908
  -2   2   6 1516.85   72.81   1-0.60422-0.84637 0.78463 0.53216-0.13876-0.02117
   2  -2  -6 1361.71   62.21   1-0.85658-0.61307 0.40956 0.66113-0.31388-0.43248
  -2  -2   6 1540.39   73.82   1-0.53825-0.24405-0.45105-0.67361-0.71192-0.69762
   2   2  -6 1547.97   78.74   1-0.25444-0.54861-0.68693-0.46439-0.68071-0.69524
  -2  -2   6 1505.17   69.16   1-0.74109-0.44658-0.67007-0.89293 0.04217 0.05675
  -2   2   6 1445.24   72.32   1-0.16785-0.40950 0.73669 0.48402 0.65506 0.77332
   2   2  -6 1531.57   73.74   1-0.39359-0.68756-0.84819-0.62554-0.35446-0.36870
  -2  -2   6 1538.50   73.21   1-0.15432 0.14059 0.17009-0.05155 0.97326 0.98872
   2  -2  -6 1453.50   69.46   1-0.07033 0.17162 0.24738 0.50028 0.96635 0.84868
   2   2  -5 1387.39   68.07   1-0.36819-0.65619-0.90510-0.72147 0.21263 0.22108
  -2  -2   5 1414.63   66.92   1-0.62918-0.34084-0.68709-0.87025 0.36335 0.35564
   2  -2  -5 1379.35   66.02   1-0.65264-0.40369 0.65727 0.87056 0.37689 0.28134
  -2   2   5 1416.79   71.00   1-0.42103-0.66970 0.87384 0.66078 0.24314 0.33891
   2  -2  -5 1312.41   65.64   1-0.69700-0.44650 0.24349 0.45568-0.67445-0.77005
  -2  -2   5 1411.64   64.79   1-0.67389-0.38658-0.73682-0.92106 0.05430 0.04682
   2   2  -5 1464.40   74.98   1-0.33833-0.62564-0.85955-0.67565 0.38299 0.38994
   2  -2  -5 1379.82   64.90   1-0.65593-0.40726 0.15849 0.37198-0.73799-0.83412
  -2  -2   5 1445.58   74.77   1-0.30475-0.01685-0.12186-0.30538-0.94460-0.95208
   2   2  -5 1405.52   73.09   1-0.01420-0.30210-0.30117-0.11766-0.95346-0.94598
   2  -2  -5 1420.91   74.12   1-0.52247-0.27232-0.04051 0.17211-0.85169-0.94668
  -2  -2   5 1377.39   70.98   1-0.52957-0.24189-0.53535-0.71933 0.65798 0.65118
   2   2  -5 1515.85   77.94   1 0.04263-0.24516-0.28522-0.10172 0.95751 0.96413
   2  -2  -5 1419.87   64.76   1-0.76059-0.51223 0.64495 0.85857 0.07433-0.02127
  -2   2   5 1413.80   69.38   1-0.54323-0.79189 0.81443 0.60090-0.20394-0.10870
   2  -2  -5 1484.75   70.21   1-0.79211-0.54226 0.59581 0.80844-0.13253-0.22882
  -2  -2   5 1463.66   71.50   1-0.52145-0.23372-0.46889-0.65246-0.71289-0.72087
   2   2  -5 1392.88   72.48   1-0.25433-0.54205-0.68700-0.50345-0.68068-0.67283
  -2  -2   5 1388.38   65.79   1-0.67453-0.38658-0.73630-0.92021-0.05346-0.06130
   2  -2  -5 1339.77   64.96   1-0.43494-0.18669 0.55193 0.76562 0.71147 0.61559
  -2   2   5 1379.20   69.51   1-0.15430-0.40253 0.74369 0.52999 0.65046 0.74637
   2  -2  -5 1454.29   72.22   1-0.57653-0.32807 0.63088 0.84447 0.51922 0.42336
   2   2  -5 1433.45   70.20   1-0.36375-0.65131-0.87199-0.68827-0.32759-0.31948
   2  -2  -5 1441.58   70.38   1-0.07396 0.17452 0.24412 0.45802 0.96691 0.87163
  -2  -2   5 1387.72   67.34   1 0.03501 0.32340 0.33866 0.15600 0.94025 0.93331
  -2  -2   4  451.92   34.58   1-0.54422-0.26251-0.77784-0.92216 0.31428 0.28408
   2  -2  -4  442.99   33.50   1-0.59514-0.33971 0.72641 0.90076 0.34369 0.27059
   2  -2  -4  436.61   36.13   1-0.62846-0.37197 0.34325 0.51672-0.69800-0.77112
  -2  -2   4  441.17   33.45   1-0.57522-0.29420-0.80000-0.94531 0.17062 0.14077
   2   2  -4  431.50   36.44   1-0.21347-0.49448-0.85651-0.71151 0.46991 0.49923
   2  -2  -4  459.94   36.05   1-0.44080-0.18551-0.02388 0.15033-0.89728-0.97107
  -2  -2   4  453.57   37.05   1-0.33194-0.05052-0.10309-0.24760-0.93764-0.96754
   2   2  -4  434.22   36.47   1-0.06303-0.34445-0.27357-0.12906-0.95978-0.92988
   2  -2  -4  442.07   37.67   1-0.45688-0.20044 0.01157 0.18499-0.88945-0.96208
  -2  -2   4  410.69   33.44   1-0.33644-0.05502-0.46952-0.61415 0.81630 0.78726
   2  -2  -4  440.98   32.38   1-0.69610-0.44099 0.71752 0.89222-0.02442-0.09719
  -2   2   4  437.65   34.66   1-0.45904-0.71426 0.84181 0.66730-0.28393-0.21103
  -2  -2   4  441.41   34.71   1 0.13669 0.41828 0.75247 0.60857-0.64428-0.67429
  -2  -2   4  439.56   34.79   1-0.50572-0.22446-0.48505-0.62963-0.71341-0.74376
  -2  -2   4  428.55   32.75   1-0.59967-0.31812-0.78720-0.93195-0.14387-0.17395
   2  -2  -4  428.28   33.57   1-0.39527-0.14044 0.58565 0.76038 0.70765 0.63410
  -2   2   4  442.12   35.87   1-0.13349-0.38831 0.75403 0.57930 0.64312 0.71667
  -2   2   4  431.42   34.07   1-0.44050-0.69598 0.89199 0.71751-0.10152-0.02780
   2  -2  -4  440.86   33.29   1-0.53472-0.27969 0.69437 0.86903 0.48157 0.40811
   2   2  -4  433.24   34.23   1-0.31686-0.59803-0.90452-0.75982-0.28536-0.25499
   2  -2  -4  441.42   34.36   1-0.08303 0.17199 0.23596 0.41086 0.96820 0.89532
  -2  -2   4  436.97   33.59   1 0.12459 0.40645 0.41136 0.26770 0.90291 0.87357
  -2  -2   3 1811.20  111.46   1-0.44252-0.16725-0.85957-0.96476 0.25555 0.20310
   2  -2  -3 1816.10  109.94   1-0.52359-0.26192 0.79650 0.93175 0.30237 0.25144
  -2  -2   3 1924.95  117.53   1-0.43254-0.15780-0.84768-0.95395 0.30712 0.25507
   2   2  -3 1669.09  107.84   1-0.04966-0.32437-0.82454-0.71845 0.56361 0.61531
  -2  -2   3 1890.33  119.63   1-0.36857-0.09363-0.07719-0.18270-0.92638-0.97869
   2  -2  -3 1869.08  114.78   1-0.28772-0.02590-0.13343 0.00175-0.94837-0.99966
  -2  -2   3 1768.02  110.30   1-0.13818 0.13691-0.38095-0.48653 0.91421 0.86286
   2  -2  -3 1781.33  109.96   1 0.13280 0.39497-0.23242-0.09739 0.96350 0.91351
   2  -2  -3 1814.25  108.43   1-0.60433-0.34266 0.78457 0.92021-0.13864-0.18918
  -2   2   3 1805.32  110.05   1-0.34687-0.60858 0.85902 0.72345-0.37651-0.32593
  -2  -2   3 1861.40  114.49   1 0.02806 0.30315 0.79906 0.69411-0.60058-0.65292
  -2  -2   3 1866.00  116.58   1-0.49145-0.21664-0.49929-0.60486-0.71356-0.76628
  -2  -2   3 1639.60   99.46   1-0.52188-0.24665-0.82274-0.92846-0.22523-0.27768
   2  -2  -3 1743.73  106.84   1-0.35441-0.09299 0.61785 0.75362 0.70188 0.65069
  -2   2   3 1938.88  121.06   1-0.10402-0.36543 0.76784 0.63208 0.63212 0.68331
  -2   2   3 1873.09  116.67   1-0.26990-0.53195 0.93705 0.80156 0.22152 0.27298
   2  -2  -3 1787.17  108.51   1-0.48137-0.21977 0.76179 0.89747 0.43352 0.38242
  -2   2   3 1795.39  110.96   1-0.26633-0.52794 0.93355 0.79788 0.23986 0.29096
   2   2  -3 1760.87  107.48   1-0.24296-0.51772-0.94503-0.83926-0.21881-0.16610
   2  -2  -3 1862.32  114.04   1-0.09885 0.16269 0.22159 0.35750 0.97011 0.91962
  -2  -2   210580.31  609.05   1-0.32792-0.05920-0.92552-0.99166 0.18937 0.11441
   2  -2  -210577.55  586.89   1-0.43643-0.16825 0.86371 0.96006 0.25203 0.22352
  -2  -2   210884.82  610.10   1 0.07991 0.34836 0.99573 0.92954-0.04614-0.12079
   2  -2  -210255.68  571.38   1-0.42638-0.15731 0.55942 0.65485-0.71080-0.73919
  -2  -2   210570.58  597.52   1-0.24361 0.02479-0.85903-0.92622 0.45023 0.37616
   2   2  -212460.72  698.58   1 0.14386-0.12454-0.74893-0.68175 0.64683 0.72090
  -2  -2   211280.18  649.84   1-0.41620-0.14774-0.04239-0.10889-0.90828-0.98301
   2  -2  -211127.55  656.99   1-0.18460 0.08369-0.20052-0.10433-0.96213-0.99101
  -2  -2   210572.57  588.97   1 0.03843 0.30717-0.28760-0.35423 0.95697 0.88326
   2  -2  -210443.70  584.24   1 0.04688 0.31540-0.28281-0.18674 0.95802 0.93040
   2  -2  -210602.09  583.26   1-0.48198-0.21380 0.83573 0.93242-0.26314-0.29133
  -2   2   210718.90  591.96   1-0.20530-0.47351 0.85563 0.75902-0.47511-0.44684
  -2  -2   210727.54  603.89   1-0.09689 0.17169 0.83682 0.77081-0.53882-0.61348
   2   2  -210255.16  592.33   1 0.15467-0.11392 0.74350 0.80951-0.65059-0.57594
  -2  -2   210810.92  628.73   1-0.47937-0.21103-0.51103-0.57760-0.71347-0.78856
   2   2  -210909.04  663.99   1-0.21076-0.47914-0.71314-0.64656-0.66858-0.59361
   2  -2  -211254.31  695.50   1 0.08661 0.35506-0.83436-0.73852-0.54437-0.57315
   2  -2  -210132.54  570.09   1-0.31253-0.04453 0.64840 0.74520 0.69418 0.66535
   2  -2  -210542.73  579.45   1-0.48155-0.21293 0.85342 0.94994-0.19941-0.22861
   2  -2  -210824.31  607.94   1-0.41309-0.14492 0.83122 0.92797 0.37203 0.34331
  -2   2   210766.88  611.30   1-0.17964-0.44782 0.97033 0.87359 0.16178 0.19050
   2   2  -210619.20  586.63   1-0.12374-0.39209-0.98603-0.91920-0.11144-0.03639
   2  -2  -210883.82  621.37   1-0.12319 0.14489 0.19921 0.29612 0.97218 0.94409
  -2  -2   1  182.08   22.07   1-0.20633 0.05591-0.97120-0.99819 0.11915 0.02190
   2  -2  -1  191.23   19.68   1-0.33174-0.05702 0.92371 0.98101 0.19158 0.18538
  -2   2   1  161.15   18.08   1-0.06377-0.33849 0.99728 0.93998 0.03682 0.04302
  -2  -2   1  199.04   21.79   1-0.03816 0.22380 0.99902 0.97174 0.02203-0.07502
   2  -2  -1  178.65   27.95   1-0.29424-0.01895 0.66100 0.71759-0.69028-0.69620
  -2  -2   1  179.38   31.13   1-0.34314-0.08077 0.62631 0.59851-0.69998-0.79703
  -2  -2   1  169.52   28.60   1-0.02704 0.23507-0.81780-0.84608 0.57486 0.47842
   2  -2  -1  192.35   23.67   1 0.03289 0.30780-0.79726-0.74071 0.60272 0.59715
  -2  -2   1  195.29   21.64   1-0.47642-0.21449 0.00362-0.02384-0.87920-0.97643
   2   2  -1  181.67   20.47   1-0.22352-0.48549-0.17578-0.14828-0.95871-0.86157
   2  -2  -1  193.45   21.11   1-0.11553 0.15925-0.24279-0.18561-0.96317-0.96963
  -2  -2   1  193.12   22.23   1-0.47677-0.21444-0.00389-0.03206-0.87901-0.97620
   2  -2  -1  188.47   21.09   1-0.05507 0.21979-0.33864-0.28152 0.93930 0.93404
   2  -2  -1  187.23   19.87   1-0.33234-0.05763 0.85987 0.91755-0.38750-0.39342
  -2  -2   1  195.98   24.10   1-0.23136 0.03073 0.85814 0.83107-0.45832-0.55530
  -2   2   1  181.31   19.23   1-0.04141-0.31612 0.82214 0.76447-0.56776-0.56181
   2   2  -1  178.03   23.89   1 0.01362-0.24847 0.80429 0.83135-0.59407-0.49709
  -2  -2   1  207.34   21.74   1-0.47067-0.20879-0.51931-0.54689-0.71328-0.81074
   2   2  -1  191.78   22.49   1-0.17073-0.43266-0.73518-0.70759-0.65601-0.55867
   2  -2  -1  193.35   22.72   1 0.01106 0.28595-0.81270-0.75586-0.58256-0.58898
   2  -2  -1  171.00   18.10   1-0.26990 0.00468 0.67710 0.73492 0.68460 0.67812
   2  -2  -1  186.09   19.84   1-0.33660-0.06141 0.93555 0.99309 0.10692 0.09997
   2  -2  -1  189.57   18.88   1-0.32587-0.05112 0.89871 0.95652 0.29347 0.28714
  -2  -2   1  198.85   20.64   1-0.36641-0.10448-0.86997-0.89796-0.32998-0.42749
   2  -2  -1  198.18   21.02   1 0.06356 0.33855-0.99633-0.93957 0.05725 0.05090
   2   2  -1  193.35   25.30   1 0.06687-0.19506-0.99594-0.96804 0.06022 0.15761
   2  -2  -1  192.36   19.45   1-0.15838 0.11624 0.16625 0.22417 0.97328 0.96759
  -2   2   1  172.39   18.26   1 0.08285-0.19177 0.37805 0.32013 0.92206 0.92775
   2  -2   0 3070.51  177.77   1-0.21215 0.06905 0.96952 0.98791 0.12251 0.13873
  -2  -2   0 3158.67  184.10   1-0.15798 0.09749 0.98321 0.99483 0.09123-0.02823
  -2   2   0 2955.98  171.51   1 0.07917-0.20203 0.99581 0.97741-0.04572-0.06193
   2   2   0 2979.85  177.62   1 0.08715-0.16832 0.99492 0.98330-0.05033 0.06914
   2   2   0 3120.86  193.23   1-0.18406-0.44005 0.72804 0.71670-0.66035-0.54100
  -2  -2   0 5227.72  318.06   1-0.50919-0.25312 0.48154 0.49243-0.71333-0.83272
   2  -2   0 2760.40  162.43   1-0.12024 0.16096-0.84199-0.82435 0.52591 0.54270
  -2  -2   0 3094.51  182.97   1-0.54915-0.29371 0.06267 0.07421-0.83336-0.95300
   2   2   0 3143.61  193.16   1-0.28218-0.53767-0.13716-0.14867-0.94950-0.82994
   2  -2   0 3197.30  200.01   1-0.06976 0.21150-0.26969-0.25152-0.96041-0.94445
  -2  -2   0 3162.46  188.00   1-0.54331-0.28714-0.05777-0.04687-0.83753-0.95674
   2  -2   0 3042.39  179.28   1-0.17094 0.11028-0.39682-0.37866 0.90183 0.91894
  -2  -2   0 2992.36  175.98   1-0.36495-0.10935 0.85754 0.86942-0.36252-0.48180
   2  -2   0 3224.38  186.99   1-0.16941 0.11180 0.85088 0.86961-0.49727-0.48090
   2   2   0 3001.14  177.96   1-0.12698-0.38257 0.84337 0.83149-0.52210-0.40280
  -2   2   0 2932.47  170.57   1 0.12869-0.15252 0.75635 0.73762-0.64138-0.65775
  -2  -2   0 3187.43  188.83   1-0.46731-0.21189-0.52247-0.51105-0.71318-0.83301
   2   2   0 3201.13  190.47   1-0.10637-0.36184-0.76678-0.77818-0.63303-0.51332
   2  -2   0 3240.29  211.06   1-0.05691 0.22443-0.78794-0.77009-0.61310-0.59714
   2  -2   0 2904.71  171.70   1-0.22689 0.05428 0.70373 0.72259 0.67325 0.68913
  -2   2   0 3155.18  189.14   1 0.05458-0.22659 0.82593 0.80707 0.56111 0.54523
  -2  -2   0 3085.66  182.25   1 0.06444 0.31980 0.82865 0.84099 0.55604 0.43641
   2  -2   0 3124.55  181.89   1-0.21937 0.06238 0.92805 0.94661 0.30096 0.31626
   2  -2   0 3097.22  178.24   1-0.21709 0.06422 0.95637 0.97525 0.19551 0.21156
  -2  -2   0 3135.49  182.81   1-0.14257 0.11294 0.98142 0.99356 0.12839 0.00873
  -2  -2   0 3353.59  200.57   1-0.19795 0.05757-0.96386-0.95282-0.17827-0.29800
   2  -2   0 3212.90  186.85   1-0.07484 0.20654-0.99491-0.97708-0.06740-0.05141
   2  -2   0 3163.42  188.10   1-0.20743 0.07372 0.11906 0.13798 0.97097 0.98768
  -2   2   0 2925.03  176.13   1 0.06211-0.21904 0.36113 0.34222 0.93044 0.91373
   2  -2   1 2181.31  130.36   1-0.23770 0.05027-0.96158-0.98311 0.13727 0.17596
  -2  -2  -1 2306.32  138.29   1-0.27284-0.02385 0.94906 0.99959 0.15756 0.01568
   2  -2   1 2317.92  137.12   1-0.08260 0.20508 0.99544 0.97492 0.04770 0.08633
   2   2   1 2250.16  135.09   1-0.02466-0.27366 0.99959 0.94906 0.01424 0.15612
   2   2   1 2152.24  138.87   1-0.35246-0.60212 0.61933 0.56907-0.70156-0.56000
  -2  -2  -1 2324.84  146.89   1-0.63267-0.38278 0.33764 0.38749-0.69693-0.83864
   2  -2   1 2273.09  136.71   1-0.26976 0.01774-0.86032-0.88159 0.43250 0.47166
  -2  -2  -1 2223.09  136.00   1-0.63305-0.38412 0.13683 0.18760-0.76191-0.90401
   2   2   1 2303.97  144.46   1-0.34336-0.59237-0.09509-0.14561-0.93437-0.79239
   2  -2   1 2360.30  150.23   1-0.04028 0.24747-0.28655-0.30738-0.95721-0.91884
  -2  -2  -1 2306.53  145.83   1-0.59859-0.34874-0.10546-0.05554-0.79407-0.93557
   2  -2   1 2254.38  136.46   1-0.29545-0.00787-0.45274-0.47354 0.84126 0.88073
  -2   2  -1 2318.82  148.98   1-0.00570-0.29328-0.31214-0.29134 0.95001 0.91055
  -2  -2  -1 2264.94  135.12   1-0.48722-0.23811 0.83420 0.88510-0.25829-0.39985
   2   2   1 2278.46  138.84   1-0.25650-0.50559 0.85978 0.80895-0.44156-0.29995
   2  -2   1 2432.68  144.06   1-0.01172 0.27598 0.81292 0.79270-0.58225-0.54355
  -2  -2  -1 2407.87  149.43   1-0.47292-0.22396-0.51718-0.46676-0.71334-0.85555
   2  -2   1 2427.17  147.55   1-0.11822 0.16956-0.76131-0.78244-0.63751-0.59918
   2   2   1 2360.12  143.39   1-0.00228-0.25131-0.80823-0.85862-0.58885-0.44676
   2  -2   1 2177.72  129.89   1-0.18398 0.10378 0.72809 0.70798 0.66032 0.69856
  -2  -2  -1 2353.22  140.43   1-0.00117 0.24758 0.80861 0.85992 0.58833 0.44634
   2  -2   1 2161.13  129.78   1-0.13835 0.14996 0.89823 0.87791 0.41716 0.45473
  -2  -2  -1 2327.30  139.06   1-0.24066 0.00827 0.94609 0.99717 0.21674 0.07469
   2  -2   1 2421.93  143.94   1-0.19464 0.09315-0.96508-0.98618-0.17529-0.13696
  -2   2  -1 2290.07  137.86   1 0.06624-0.22155-0.99601-0.97491 0.05965 0.02132
  -2  -2  -1 2388.58  143.01   1 0.06128 0.31041-0.99659-0.94662 0.05519-0.08686
   2  -2   1 2366.57  143.19   1-0.27408 0.01361 0.05247 0.03239 0.96027 0.99938
  -2   2  -1 2188.25  134.45   1 0.04396-0.24372 0.34613 0.36621 0.93715 0.89804
   2  -2   2   45.12    9.46   1-0.38980-0.09542-0.89296-0.95346 0.22510 0.28601
  -2  -2  -2   49.37    9.96   1-0.37755-0.13505 0.89995 0.98938 0.21803 0.05374
   2   2   2   48.34   10.27   1-0.12335-0.36586 0.98980 0.90037 0.07123 0.23553
   2  -2   2   58.76   10.49   1 0.04798 0.34216 0.99846 0.93904-0.02771 0.03332
   2   2   2   62.25   14.53   1-0.47545-0.71885 0.51477 0.42591-0.71340-0.54939
  -2  -2  -2   43.35    9.36   1-0.71685-0.47301 0.21055 0.29896-0.66467-0.82878
   2  -2   2   52.16   11.06   1-0.40359-0.10978-0.85277-0.91295 0.33148 0.39302
  -2   2  -2   42.45   11.26   1-0.12288-0.41669-0.84254-0.78236 0.52442 0.46288
  -2  -2  -2   64.26   10.71   1-0.72132-0.47886 0.22518 0.31516-0.65496-0.81936
   2   2   2   48.69   10.28   1-0.40660-0.64912-0.04951-0.13903-0.91226-0.74786
   2  -2   2   48.07   11.08   1-0.02253 0.27170-0.29653-0.35637-0.95475-0.89396
  -2  -2  -2   48.30   10.85   1-0.64384-0.40017-0.14696-0.05807-0.75090-0.91459
   2  -2   2   46.37    9.38   1-0.42056-0.12661-0.50111-0.56096 0.75631 0.81809
  -2   2  -2   50.61   11.50   1-0.10934-0.40327-0.36659-0.30683 0.92393 0.86210
  -2  -2  -2   48.26    9.32   1-0.59065-0.34804 0.79211 0.88196-0.15388-0.31780
   2   2   2   50.21   10.58   1-0.36754-0.61014 0.85729 0.76751-0.36049-0.19656
   2  -2   2   59.89   10.98   1 0.12579 0.42000 0.75773 0.69857-0.64032-0.57930
  -2  -2  -2   50.57    9.99   1-0.49506-0.25256-0.49572-0.40630-0.71355-0.87813
   2  -2   2   51.22   12.19   1-0.17386 0.12037-0.73352-0.79365-0.65704-0.59634
   2  -2   2   49.56   10.31   1-0.14183 0.15252 0.74994 0.69087 0.64611 0.70670
  -2  -2  -2   59.00   11.81   1-0.06697 0.17520 0.78386 0.87414 0.61731 0.45296
  -2  -2  -2   50.29    9.80   1-0.32718-0.08481 0.89784 0.98785 0.29466 0.13022
   2   2   2   46.73    9.68   1-0.10785-0.35022 0.98941 0.89940 0.09712 0.26156
   2  -2   2   54.49   10.96   1-0.29269 0.00151-0.91915-0.97919-0.26359-0.20293
  -2   2  -2   50.00   11.21   1-0.03738-0.33158-0.99873-0.93869-0.03366-0.09433
   2  -2   2   52.56    9.35   1-0.36303-0.06888-0.04131-0.10079 0.93085 0.99251
  -2   2  -2   45.23    9.49   1 0.02963-0.26459 0.33415 0.39322 0.94205 0.88054
   2  -2   3  905.03   59.53   1-0.52490-0.22405-0.79535-0.89463 0.30312 0.38656
  -2  -2  -3  894.23   59.57   1-0.46971-0.23371 0.84011 0.96861 0.27125 0.08461
   2   2   3  911.83   62.19   1-0.20679-0.44281 0.97106 0.84273 0.11942 0.30612
   2   2   3 1692.38  118.43   1-0.56098-0.79818 0.42589 0.29812-0.70986-0.52347
  -2  -2  -3  894.42   59.59   1-0.77289-0.53535 0.10251 0.22989-0.62619-0.81273
   2  -2   3  938.25   62.27   1-0.51554-0.21523-0.82502-0.92435 0.23141 0.31503
  -2   2  -3  892.41   62.99   1-0.23306-0.53316-0.85827-0.75919 0.45721 0.37330
  -2  -2  -3  872.97   54.54   1-0.80178-0.56586 0.32360 0.45260-0.50241-0.68916
   2   2   3  909.75   61.22   1-0.47132-0.70728-0.00037-0.12891-0.88195-0.69507
   2  -2   3  924.05   65.01   1-0.01346 0.28726-0.30158-0.40042-0.95334-0.87013
  -2  -2  -3  886.37   60.91   1-0.68181-0.44445-0.18395-0.05605-0.70801-0.89404
   2  -2   3  873.09   57.51   1-0.53766-0.23732-0.53754-0.63671 0.64958 0.73366
  -2   2  -3  911.98   65.28   1-0.20640-0.50668-0.41347-0.31475 0.88681 0.80261
  -2  -2  -3  900.07   58.92   1-0.67305-0.43692 0.73751 0.86644-0.05540-0.24158
   2   2   3  867.27   59.71   1-0.45757-0.69367 0.84217 0.71345-0.28525-0.09898
  -2  -2  -3  899.07   59.64   1-0.55436-0.31838-0.43334-0.30492-0.71055-0.89758
   2  -2   3  969.45   66.83   1-0.22471 0.07597-0.70502-0.80414-0.67263-0.58956
  -2   2  -3  893.59   62.88   1 0.05973-0.24095-0.82736-0.72824-0.55847-0.64155
   2  -2   3  948.83   63.57   1-0.10125 0.19969 0.76909 0.67105 0.63105 0.71400
  -2  -2  -3  902.30   59.66   1-0.40117-0.16537 0.84173 0.97067 0.36129 0.17447
   2   2   3  918.32   62.26   1-0.17732-0.41312 0.97110 0.84217 0.15969 0.34652
   2  -2   3  950.78   62.89   1-0.37125-0.07059-0.86624-0.96529-0.33435-0.25144
  -2   2  -3  858.53   59.27   1-0.11773-0.41834-0.98736-0.88839-0.10603-0.18903
  -2   2  -3  855.41   57.10   1 0.02112-0.27963 0.32698 0.42505 0.94479 0.86088
  -2   2  -4 2036.99   92.94   1-0.27997-0.58721-0.94629-0.80746 0.16168 0.05643
   2  -2   4 2077.27   92.04   1-0.63427-0.32681-0.68082-0.81870 0.36628 0.47214
   2   2   4 2127.85   99.69   1-0.27514-0.50467 0.94818 0.78094 0.15889 0.36800
   2   2   4 2069.53   96.95   1-0.61947-0.85032 0.35504 0.18830-0.70014-0.49140
  -2  -2  -4 2192.46   97.82   1-0.80947-0.57819 0.01266 0.17897-0.58701-0.79602
   2  -2   4 2107.83   93.08   1-0.60464-0.29795-0.78439-0.92283 0.13829 0.24413
  -2   2  -4 2184.20  103.81   1-0.32185-0.62826-0.86031-0.72232 0.39530 0.28902
  -2  -2  -4 2140.92   90.22   1-0.85498-0.62530 0.42051 0.58864-0.30358-0.51233
   2   2   4 2047.44   93.22   1-0.53498-0.76444 0.05083-0.11671-0.84333-0.63403
   2  -2   4 2151.51   99.41   1-0.01099 0.29621-0.30295-0.44080-0.95294-0.84731
   2   2   4 2100.12   99.75   1-0.49776-0.72866-0.02051-0.18751-0.86706-0.65869
  -2  -2  -4 2027.08   93.20   1-0.71368-0.48264-0.21695-0.05004-0.66601-0.87438
   2  -2   4 2024.61   88.46   1-0.63891-0.33232-0.55949-0.69777 0.52797 0.63455
  -2   2  -4 2092.54  105.05   1-0.29290-0.59954-0.45167-0.31400 0.84273 0.73617
   2  -2   4 1910.01   90.22   1-0.60768-0.29969-0.37010-0.50553 0.70266 0.80908
  -2  -2  -4 2128.97   96.10   1-0.73555-0.50623 0.67663 0.84435 0.03344-0.17547
   2   2   4 2047.95   97.84   1-0.52789-0.75748 0.82050 0.65276-0.21931-0.01069
  -2  -2  -4  856.44  232.28   1-0.85103-0.62062 0.43849 0.60538-0.28890-0.49833
  -2  -2  -4 1845.36   87.53   1-0.74563-0.51593-0.15831 0.00934-0.64727-0.85657
   2  -2   4 2243.23  104.82   1-0.27153 0.03560-0.67604-0.81415-0.68500-0.57955
  -2   2  -4 2080.23   98.56   1 0.03110-0.27602-0.81905-0.68094-0.57287-0.67831
  -2  -2  -4 1833.67   86.96   1-0.19565 0.03333 0.72168 0.88990 0.66399 0.45493
   2  -2   4 2418.72  110.06   1-0.06327 0.24426 0.78537 0.64836 0.61577 0.72108
   2   2   4 2087.93   97.69   1 0.12809-0.10090 0.84359 0.67537 0.52147 0.73053
   2   2   4 2128.70  105.37   1-0.37475-0.60417 0.92644 0.75838 0.03538 0.24458
  -2  -2  -4 2071.45   93.77   1-0.46330-0.23407 0.78183 0.94970 0.41724 0.20803
   2   2   4 2176.24  103.46   1-0.23268-0.46191 0.94970 0.78183 0.20955 0.41876
  -2   2  -5  138.39   15.74   1-0.36688-0.68054-0.90581-0.72782 0.21187 0.08445
   2  -2   5  132.44   13.13   1-0.71709-0.40298-0.56060-0.73727 0.41411 0.54223
   2   2   5  129.24   15.23   1-0.32986-0.55291 0.92460 0.71846 0.19049 0.42201
   2   2   5  119.94   14.74   1-0.65933-0.88384 0.30068 0.09498-0.68910-0.45802
  -2  -2  -5  142.30   15.22   1-0.83325-0.60826-0.06254 0.14272-0.54934-0.78079
   2  -2   5  136.21   13.76   1-0.67333-0.36035-0.73728-0.91463 0.05503 0.18324
  -2   2  -5  143.81   18.44   1-0.39114-0.70384-0.85455-0.67766 0.34166 0.21301
  -2  -2  -5  132.03   12.18   1-0.86222-0.63927 0.50228 0.70894-0.06542-0.29786
   2   2   5  124.41   13.73   1-0.59590-0.81871 0.10306-0.10372-0.79641-0.56475
   2  -2   5  133.94   15.68   1-0.01365 0.30003-0.30147-0.47832-0.95337-0.82533
   2   2   5  138.52   17.60   1-0.51827-0.74285-0.03708-0.24310-0.85440-0.62374
  -2  -2  -5  131.02   15.70   1-0.74064-0.51557-0.24665-0.04125-0.62499-0.85584
   2  -2   5  135.27   12.61   1-0.71965-0.40679-0.56713-0.74437 0.40057 0.52955
  -2   2  -5  133.37   16.40   1-0.36667-0.67963-0.48133-0.30460 0.79615 0.66732
   2  -2   5  143.41   14.14   1-0.66988-0.35513-0.28529-0.45975 0.68545 0.81394
  -2  -2  -5  134.33   13.13   1-0.78125-0.55849 0.61418 0.82079 0.11144-0.11990
   2   2   5  128.78   15.54   1-0.58134-0.80443 0.79694 0.59026-0.16404 0.06692
   2  -2   5  147.91   17.84   1-0.31492-0.00134-0.64672-0.82381-0.69467-0.56685
  -2   2  -5  132.59   17.35   1 0.01126-0.30232-0.81277-0.63567-0.58247-0.71029
   2  -2   5  130.22   13.88   1-0.62469-0.31126-0.77232-0.95023-0.11520 0.01272
  -2  -2  -5  129.48   14.85   1-0.25729-0.03489 0.68514 0.89233 0.68145 0.45003
   2  -2   5  150.11   16.81   1-0.02915 0.28498 0.79866 0.62268 0.60107 0.72873
   2   2   5  133.48   15.96   1 0.10379-0.11860 0.83841 0.63123 0.53505 0.76647
  -2  -2  -5  128.08   13.18   1-0.51497-0.29231 0.72090 0.92770 0.46378 0.23218
   2   2   5  138.66   15.94   1-0.27599-0.49865 0.92846 0.72166 0.24855 0.48015
  -2   2  -6  832.42   58.21   1-0.43440-0.75458-0.86508-0.64843 0.25086 0.10068
   2  -2   6  844.56   55.34   1-0.77636-0.45562-0.44299-0.65837 0.44834 0.59912
  -2  -2  -6  720.38   50.17   1-0.66686-0.44989 0.63795 0.88338 0.38510 0.13125
   2   2   6  829.01   58.77   1-0.37292-0.58948 0.90252 0.65747 0.21536 0.46929
   2   2   6  798.35   56.90   1-0.68625-0.90493 0.26048 0.01620-0.67911-0.42525
  -2  -2  -6  873.33   58.56   1-0.84845-0.62972-0.12609 0.11805-0.51402-0.76779
   2  -2   6  839.70   54.99   1-0.72549-0.40601-0.68799-0.90414-0.01801 0.13293
  -2   2  -6  899.07   64.65   1-0.44414-0.76332-0.84526-0.62921 0.29708 0.14634
  -2  -2  -6  966.23   65.60   1-0.81329-0.59723 0.55281 0.79869 0.18149-0.07340
   2   2   6  821.10   56.28   1-0.65089-0.86717 0.15367-0.09213-0.74344-0.48940
   2   2   6  868.29   62.67   1-0.53205-0.75032-0.04840-0.29345-0.84532-0.59236
  -2  -2  -6  842.75   58.32   1-0.76367-0.54488-0.27372-0.02936-0.58470-0.83799
   2  -2   6  901.57   57.71   1-0.78010-0.46106-0.56261-0.77878 0.27367 0.42533
  -2   2  -6  841.01   61.16   1-0.42737-0.74667-0.50348-0.28780 0.75089 0.59970
   2  -2   6  875.94   58.09   1-0.71759-0.39611-0.20927-0.42266 0.66427 0.81513
  -2  -2  -6  817.40   54.09   1-0.81379-0.59758 0.55282 0.79833 0.17925-0.07450
   2   2   6  819.04   58.10   1-0.62164-0.83822 0.77423 0.52847-0.11877 0.13451
  -2   2  -6  830.85   60.76   1-0.00150-0.32154-0.80850-0.59241-0.58848-0.73868
   2  -2   6  846.69   56.69   1-0.74246-0.42245-0.66841-0.88521 0.04435 0.19472
  -2  -2  -6  790.90   55.50   1-0.31656-0.10074 0.64556 0.89172 0.69500 0.44122
   2  -2   6  919.00   64.45   1-0.00037 0.32034 0.80888 0.59393 0.58796 0.73798
   2   2   6  850.10   60.08   1 0.08627-0.12954 0.83427 0.58812 0.54455 0.79833
   2   2   6  816.65   61.08   1-0.14030-0.35646 0.89915 0.65300 0.41452 0.66822
  -2  -2  -6  824.46   56.31   1-0.55783-0.34170 0.66062 0.90639 0.50238 0.24837
   2   2   6  871.76   60.37   1-0.30939-0.52548 0.90919 0.66345 0.27863 0.53262
  -2   2  -6  751.56   54.59   1 0.09880-0.22156 0.39090 0.60596 0.91511 0.76401
  -2   2  -7 1945.95  113.56   1-0.48699-0.81362-0.82688-0.57111 0.28123 0.10881
   2  -2   7 1920.06  107.37   1-0.81659-0.48931-0.33285-0.58724 0.47157 0.64475
  -2  -2  -7 1837.88  104.41   1-0.71100-0.50050 0.57085 0.85525 0.41059 0.13432
   2   2   7 1909.15  111.95   1-0.40631-0.61638 0.88309 0.59913 0.23464 0.51098
   2   2   7 1827.74  107.84   1-0.70504-0.91742 0.23042-0.05283-0.67068-0.39438
  -2  -2  -7 1899.39  108.11   1-0.85793-0.64549-0.18125 0.10184-0.48072-0.75694
   2  -2   7 2020.44  112.88   1-0.76513-0.43935-0.63860-0.89367-0.08219 0.09117
  -2   2  -7 2025.88  120.19   1-0.48431-0.80978-0.83505-0.58010 0.26099 0.08787
  -2  -2  -7 2019.72  120.25   1-0.71549-0.50642 0.56704 0.85228 0.40807 0.13092
   2   2   7 1997.40  115.51   1-0.69787-0.90762 0.20032-0.08448-0.68763-0.41120
   2   2   7 1981.43  117.97   1-0.54063-0.75257-0.05553-0.33960-0.83942-0.56417
  -2  -2  -7 1856.22  108.41   1-0.78336-0.57084-0.29852-0.01519-0.54518-0.82091
   2  -2   7 2031.15  112.38   1-0.82175-0.49644-0.54881-0.80393 0.15337 0.32746
  -2   2  -7 1881.83  111.56   1-0.47586-0.80149-0.51953-0.26488 0.70967 0.53613
   2  -2   7 2007.09  113.11   1-0.75399-0.42573-0.14195-0.39438 0.64135 0.81437
  -2  -2  -7 1860.83  106.12   1-0.83635-0.62696 0.49366 0.77810 0.23834-0.03821
   2   2   7 1895.50  111.36   1-0.65162-0.86168 0.75401 0.46931-0.08268 0.19297
  -2   2  -7 1865.25  113.73   1-0.00852-0.33500-0.80608-0.55100-0.59173-0.76430
   2  -2   7 1877.15  105.17   1-0.82792-0.50120-0.51819-0.77383 0.21449 0.38725
  -2  -2  -7 1862.69  109.26   1-0.37320-0.16397 0.60335 0.88847 0.70475 0.42862
   2  -2   7 2060.50  120.77   1 0.02125 0.34856 0.81598 0.56206 0.57767 0.75005
   2   2   7 1854.25  110.44   1 0.07483-0.13439 0.83139 0.54626 0.55062 0.82675
   2   2   7 1955.88  114.10   1-0.33480-0.54431 0.89274 0.60807 0.30151 0.57788
  -2  -2  -7 1766.19  103.63   1 0.13276 0.34273 0.41775 0.70306 0.89880 0.62308
  -2   2  -9   48.10   10.16   1-0.55601-0.89553-0.76664-0.43262 0.32109 0.10418
   2  -2   9   49.38    7.86   1-0.85734-0.51686-0.14081-0.47229 0.49510 0.71398
   2   2   9   48.42   10.20   1-0.45103-0.64801 0.85365 0.49171 0.26047 0.58162
  -2  -2  -9   44.12    8.08   1-0.86567-0.66580-0.27277 0.08819-0.41975-0.74089
  -2   2  -9   50.12   12.71   1-0.53683-0.87489-0.81703-0.48426 0.21040-0.00745
   2  -2   9   49.13    7.74   1-0.86161-0.52363-0.50418-0.83658-0.05845 0.16105
  -2   2  -9   53.20   11.61   1-0.54292-0.88108-0.53893-0.20591 0.64403 0.42577
   2  -2   9   47.13    8.82   1-0.80435-0.46274-0.02667-0.35699 0.59354 0.81142
   2   2   9   46.43    9.87   1-0.69028-0.88730 0.72281 0.36022-0.03242 0.28797
  -2   2  -9   47.67   12.05   1-0.00910-0.34848-0.80588-0.47282-0.59200-0.80931
   2  -2   9   47.17    7.09   1-0.84459-0.50471-0.10804-0.44066 0.52438 0.74234
  -2  -2  -9   44.03    9.14   1-0.47789-0.28177 0.51245 0.87547 0.71344 0.39260
   2   2   9   44.14    9.91   1 0.06774-0.12830 0.82953 0.46647 0.55433 0.87518
   2   2   9   44.88   10.17   1-0.36759-0.56397 0.86907 0.50653 0.33104 0.65219
  -2   2 -10 5015.11  128.97   1-0.57632-0.92271-0.74637-0.37407 0.33282 0.09308
   2  -2  10 5155.03  118.50   1-0.86450-0.51749-0.05819-0.42861 0.49924 0.74060
   2   2  10 5001.61  129.71   1-0.46473-0.65520 0.84379 0.44296 0.26837 0.61195
  -2  -2 -10 4799.26  115.67   1-0.86574-0.67244-0.31226 0.08736-0.39111-0.73497
  -2   2 -10 5164.38  136.41   1-0.55316-0.89750-0.81021-0.43854 0.19380-0.04643
   2  -2  10 5344.59  145.22   1-0.42830-0.07891 0.50380 0.13353 0.75015 0.98789
  -2  -2 -10 4919.67  122.86   1-0.82694-0.63335-0.36245 0.03782-0.42987-0.77293
   2  -2  10 5242.44  124.40   1-0.86596-0.52127-0.47681-0.84855-0.15084 0.09074
  -2   2 -10 5104.62  137.38   1-0.56428-0.90875-0.54432-0.17233 0.62071 0.38009
   2  -2  10 4997.73  116.78   1-0.82151-0.47320 0.02296-0.34626 0.56972 0.81004
   2   2  10 4627.18  120.99   1-0.70218-0.89269 0.71181 0.31027-0.01593 0.32683
  -2   2 -10 4991.09  136.58   1-0.00406-0.34989-0.80762-0.43557-0.58968-0.82936
  -2  -2 -10 4981.90  133.61   1-0.52589-0.33637 0.46423 0.86622 0.71268 0.36947
   2   2  10 5205.42  138.32   1 0.07105-0.11840 0.83040 0.42838 0.55260 0.89580
   2   2  10 5105.99  129.62   1-0.37718-0.56699 0.86158 0.46012 0.33969 0.68322
  -2   2 -10 4843.63  132.43   1-0.31802-0.66349-0.90378-0.53228-0.28641-0.52578
  -2   2 -11  619.36   28.88   1-0.59154-0.94442-0.73032-0.31895 0.34161 0.07956
   2  -2  11  663.16   20.87   1-0.86583-0.51285 0.01795-0.39170 0.50001 0.76390
   2   2  11  668.08   30.19   1-0.47406-0.65803 0.83684 0.39710 0.27376 0.63976
  -2  -2 -11  640.57   22.96   1-0.86400-0.67700-0.34782 0.09071-0.36403-0.73036
  -2   2 -11  698.78   32.60   1-0.56472-0.91536-0.80501-0.39443 0.18177-0.08083
   2  -2  11  695.42   34.62   1-0.45266-0.09651 0.51205 0.10276 0.72999 0.99001
  -2  -2 -11  647.62   25.82   1-0.83727-0.64997-0.38096 0.05826-0.39221-0.75771
  -2   2 -11  634.76   31.21   1-0.57953-0.93029-0.54791-0.13695 0.60327 0.34028
   2  -2  11  676.47   22.72   1-0.83486-0.47986 0.06848-0.33963 0.54617 0.80893
  -2   2 -11  670.42   34.15   1 0.00384-0.34843-0.81031-0.39927-0.58598-0.84803
  -2  -2 -11  659.25   27.97   1-0.57095-0.38721 0.41446 0.85566 0.70868 0.34337
   2   2  11  701.22   32.47   1 0.07838-0.10448 0.83230 0.39130 0.54875 0.91430
   2   2  11  672.62   29.52   1-0.38332-0.56656 0.85667 0.41627 0.34522 0.71113
  -2   2 -11  676.16   31.91   1-0.32236-0.67425-0.90099-0.49055-0.29032-0.55203
   2  -2  12 1404.59  107.40   1-0.86273-0.50324 0.08641-0.36218 0.49822 0.78457
   2   2  12 1386.90  110.46   1-0.47975-0.65721 0.83251 0.35387 0.27705 0.66546
  -2  -2 -12 1384.78  107.28   1-0.86078-0.68009-0.38062 0.09681-0.33789-0.72670
  -2   2 -12 1385.20  111.11   1-0.57246-0.92939-0.80134-0.35185 0.17357-0.11141
   2  -2  12 1513.59  122.47   1-0.47795-0.11524 0.52019 0.07187 0.70778 0.99073
  -2  -2 -12 1337.70  104.74   1-0.84585-0.66484-0.39834 0.07984-0.35476-0.74270
  -2   2 -12 1309.55  106.14   1-0.58971-0.94678-0.55017-0.10024 0.59122 0.30586
   2  -2  12 1415.06  108.81   1-0.84516-0.48347 0.11060-0.33642 0.52293 0.80812
  -2   2 -12 1373.63  111.60   1 0.01424-0.34447-0.81374-0.36371-0.58104-0.86547
   2   2  12 1415.87  114.46   1 0.08940-0.08687 0.83504 0.35507 0.54287 0.93079
   2   2  12 1390.27  110.87   1-0.38657-0.56324 0.85402 0.37469 0.34814 0.73645
  -2   2 -12 1385.54  111.27   1-0.32393-0.68222-0.89997-0.45060-0.29173-0.57578
   2  -2  13  114.77   11.44   1-0.85625-0.49026 0.14939-0.33815 0.49447 0.80330
   2   2  13  109.78   14.71   1-0.48234-0.65330 0.83051 0.31296 0.27854 0.68937
  -2  -2 -13  113.34   12.50   1-0.85631-0.68193-0.41115 0.10519-0.31252-0.72381
  -2   2 -13  110.88   15.10   1-0.57711-0.94033-0.79907-0.31067 0.16860-0.13875
   2  -2  13  124.69   17.43   1-0.50234-0.13290 0.52761 0.04030 0.68503 0.99031
  -2  -2 -13  117.41   13.47   1-0.85280-0.67808-0.41468 0.10245-0.31742-0.72781
  -2   2 -13   97.35   14.12   1-0.59565-0.95902-0.55145-0.06254 0.58402 0.27631
   2  -2  13  114.99   12.39   1-0.85297-0.48458 0.14985-0.33605 0.49998 0.80761
  -2   2 -13  108.08   16.72   1 0.02686-0.33831-0.81774-0.32872-0.57495-0.88174
   2   2  13  121.19   16.46   1 0.10385-0.06583 0.83842 0.31949 0.53502 0.94529
   2   2  13  114.41   15.21   1-0.38737-0.55747 0.85336 0.33510 0.34886 0.75955
  -2   2 -13  106.95   15.33   1-0.32318-0.68788-0.90046-0.41215-0.29105-0.59744
   2   2  14   21.06    8.07   1-0.48227-0.64673 0.83057 0.27411 0.27850 0.71175
  -2  -2 -14   19.63    6.44   1-0.85079-0.68297-0.43962 0.11582-0.28790-0.72119
  -2   2 -14   20.74    9.03   1-0.57917-0.94869-0.79804-0.27074 0.16638-0.16334
   2  -2  14   22.85    9.93   1-0.52665-0.15046 0.53455 0.00824 0.66097 0.98858
  -2  -2 -14   18.57    6.64   1-0.85821-0.68978-0.43009 0.12600-0.28013-0.71296
  -2   2 -14   31.27    9.49   1-0.59798-0.96766-0.55194-0.02406 0.58118 0.25110
   2  -2  14   22.06    6.87   1-0.85873-0.48409 0.18712-0.33784 0.47702 0.80716
  -2   2 -14   16.27    9.57   1 0.04144-0.33017-0.82215-0.29415-0.56774-0.89691
   2   2  14   21.67    8.18   1-0.38606-0.54959 0.85444 0.29724 0.34768 0.78076
  -2   2 -14   24.59    9.97   1-0.32047-0.69158-0.90222-0.37497-0.28861-0.61733
   2   2  15   -1.25    6.16   1-0.47929-0.63794 0.83286 0.23695 0.27678 0.73272
  -2  -2 -15    1.50    5.39   1-0.84426-0.68275-0.46658 0.12778-0.26365-0.71938
  -2   2 -15   -2.00    6.96   1-0.57852-0.95477-0.79836-0.23196 0.16708-0.18600
   2  -2  15    1.54    7.95   1-0.55081-0.16789 0.54097-0.02433 0.63556 0.98550
  -2  -2 -15    0.53    4.77   1-0.86219-0.70026-0.44471 0.15037-0.24258-0.69786
  -2   2 -15   -0.73    6.11   1-0.59827-0.97391-0.55199 0.01382 0.58083 0.22647
   2  -2  15    1.32    5.64   1-0.86264-0.48134 0.22195-0.34190 0.45451 0.80709
   2   2  15    1.18    6.94   1-0.38290-0.53986 0.85701 0.26088 0.34483 0.80030
  -2   2 -15    0.30    7.40   1-0.31606-0.69357-0.90503-0.33885-0.28464-0.63570
   2   2  16  545.01   55.17   1-0.47538-0.62684 0.83584 0.20158 0.27453 0.75261
  -2  -2 -16  542.66   52.21   1-0.83683-0.68163-0.49214 0.14114-0.23978-0.71794
  -2   2 -16  453.02   48.18   1-0.57707-0.95916-0.79909-0.19397 0.16864-0.20583
   2  -2  16  567.42   57.88   1-0.57479-0.18513 0.54682-0.05748 0.60876 0.98103
  -2  -2 -16  512.07   49.69   1-0.86473-0.70910-0.45841 0.17562-0.20515-0.68287
   2  -2  16  515.47   49.22   1-0.86498-0.47703 0.25504-0.34770 0.43214 0.80717
  -2   2 -16  488.78   51.39   1 0.07584-0.30867-0.83165-0.22566-0.55009-0.92400
   2   2  16  554.47   55.77   1-0.37809-0.52848 0.86087 0.22581 0.34050 0.81836
  -2   2 -16  490.69   50.59   1-0.31016-0.69409-0.90872-0.30361-0.27932-0.65273
   2   2  17  280.60   21.03   1-0.46901-0.61396 0.84062 0.16746 0.27085 0.77136
  -2  -2 -17  257.02   15.58   1-0.82855-0.67966-0.51647 0.15574-0.21619-0.71679
  -2   2 -17  257.32   20.11   1-0.57342-0.96181-0.80088-0.15686 0.17255-0.22429
   2  -2  17  266.68   21.14   1-0.59854-0.20213 0.55205-0.09124 0.58050 0.97509
  -2  -2 -17  249.38   15.54   1-0.86589-0.71656-0.47133 0.20166-0.16756-0.66773
   2  -2  17  251.56   14.60   1-0.86593-0.47132 0.28663-0.35500 0.40987 0.80735
  -2   2 -17  230.82   20.53   1 0.09539-0.29557-0.83647-0.19149-0.53964-0.93592
   2   2  17  280.54   20.50   1-0.37179-0.51560 0.86582 0.19183 0.33483 0.83507
  -2   4  15  859.68   38.90   1-0.31821-0.77045 0.93003 0.31306 0.18376 0.55533
   2  -4 -15  836.02   31.77   1-0.86271-0.40597-0.22273 0.39275-0.45399-0.82518
   2   4 -15  856.28   44.85   1-0.30295-0.92176-0.86072-0.30188 0.40910 0.24333
   2  -4 -15  853.98   35.69   1-0.79416-0.33750-0.31297 0.30311-0.52091-0.89118
  -2  -4  15  741.43   28.05   1-0.79196-0.16735-0.05842-0.61257 0.60776 0.77249
  -2   4  15  798.06   38.74   1-0.51648-0.96846 0.82469 0.20634-0.23049 0.13960
   2   4 -15  811.17   39.33   1 0.00730-0.61330-0.81146-0.25264-0.58435-0.74834
  -2   4  15  921.45   42.81   1 0.09751-0.35309 0.83697 0.21798 0.53848 0.90983
  -2   4  15  836.59   37.52   1-0.27175-0.72292 0.93072 0.31235 0.24473 0.61628
   2   4 -15  816.13   38.24   1-0.22304-0.84317-0.95388-0.39534-0.20087-0.36435
  -2  -4  14   38.13    6.66   1-0.84403-0.22752-0.22367-0.74120 0.48741 0.63154
  -2   4  14   38.56   10.46   1-0.31195-0.77068 0.93286 0.35478 0.18015 0.52931
   2  -4 -14   32.53    8.07   1-0.85795-0.39492-0.18137 0.39518-0.48064-0.82937
   2   4 -14   40.85   12.97   1-0.28556-0.89807-0.86069-0.34075 0.42148 0.27809
   2  -4 -14   39.58    9.86   1-0.77763-0.31470-0.29113 0.28598-0.55724-0.90508
  -2  -4  14   36.87    7.81   1-0.77189-0.15399-0.10470-0.61993 0.62706 0.76938
  -2   4  14   43.98   11.60   1-0.50413-0.96262 0.82891 0.24951-0.24238 0.10536
   2   4 -14   34.29   11.22   1-0.00415-0.61832-0.80759-0.28775-0.58972-0.73134
  -2   4  14   43.52   11.46   1 0.08669-0.37050 0.83437 0.25435 0.54433 0.89332
  -2   4  14   32.80   10.07   1-0.26790-0.72564 0.93274 0.35330 0.24127 0.59043
   2   4 -14   35.51   10.89   1-0.22004-0.83376-0.95514-0.43554-0.19817-0.33931
  -2  -4  13  346.77   54.17   1-0.82853-0.21898-0.29087-0.77048 0.47846 0.59866
  -2   4  13  372.63   60.32   1-0.30300-0.76822 0.93678 0.39761 0.17498 0.50173
   2  -4 -13  311.45   49.80   1-0.85075-0.38144-0.13778 0.39982-0.50717-0.83344
   2   4 -13  382.59   63.34   1-0.26363-0.86985-0.86010-0.37907 0.43671 0.31569
   2  -4 -13  358.76   57.56   1-0.75929-0.29008-0.26843 0.26971-0.59280-0.91820
  -2  -4  13  346.08   54.20   1-0.74855-0.13736-0.15267-0.62899 0.64525 0.76517
  -2   4  13  346.26   56.60   1-0.48855-0.95355 0.83380 0.29334-0.25705 0.06834
   2   4 -13  353.24   58.16   1-0.01390-0.62162-0.80419-0.32334-0.59420-0.71346
  -2   4  13  355.52   58.92   1 0.07816-0.38561 0.83224 0.29119 0.54886 0.87550
   2   4 -13  308.46   50.58   1-0.21449-0.82180-0.95743-0.47676-0.19317-0.31198
  -2  -4  12  115.82   10.52   1-0.80830-0.20528-0.35883-0.79943 0.46678 0.56459
  -2   4  12  115.63   14.89   1-0.29107-0.76278 0.94181 0.44155 0.16809 0.47243
   2  -4 -12  118.91   13.39   1-0.84088-0.36520-0.09211 0.40670-0.53331-0.83738
   2   4 -12  110.05   40.19   1-0.23654-0.83646-0.85854-0.41641 0.45491 0.35627
  -2  -4  12  110.54   12.61   1-0.72158-0.11711-0.20234-0.63975 0.66209 0.75960
  -2   4  12  103.25   14.12   1-0.46915-0.94077 0.83925 0.33787-0.27486 0.02811
   2   4 -12  116.03   16.79   1-0.02178-0.62305-0.80136-0.35950-0.59777-0.69466
  -2   4  12  119.14   15.18   1 0.07204-0.39832 0.83066 0.32858 0.55208 0.85636
   2   4 -12  109.90   14.91   1-0.20597-0.80687-0.96081-0.51907-0.18550-0.28197
  -2  -4  11 2620.76  197.04   1-0.78297-0.18648-0.42720-0.82878 0.45216 0.52757
  -2   4  11 3240.59  245.72   1-0.27585-0.75404 0.94790 0.48655 0.15930 0.44123
   2  -4 -11 3343.62  251.56   1-0.82784-0.34586-0.04359 0.41627-0.55926-0.84088
   2   4 -11 3026.19  232.02   1-0.20360-0.79721-0.85544-0.45223 0.47618 0.39991
  -2  -4  11 3021.33  227.09   1-0.69061-0.09272-0.25366-0.65167 0.67727 0.75281
  -2   4  11 3073.20  233.77   1-0.44571-0.92383 0.84492 0.38248-0.29571-0.01506
   2   4 -11 2951.47  228.11   1-0.02760-0.62242-0.79923-0.39636-0.60038-0.67489
  -2   4  11 3144.21  245.02   1 0.06844-0.40851 0.82972 0.36660 0.55396 0.83589
   2   4 -11 2979.63  227.20   1-0.19395-0.78845-0.96533-0.56252-0.17467-0.24880
  -2  -4  10   22.38    6.58   1-0.75229-0.16258-0.49528-0.85817 0.43444 0.48692
  -2   4  10   14.93    9.21   1-0.25697-0.74164 0.95495 0.53250 0.14839 0.40791
   2  -4 -10   18.97    9.12   1-0.81125-0.32298 0.00763 0.42853-0.58463-0.84382
   2   4 -10   17.48    9.19   1-0.16409-0.75141-0.85005-0.48574 0.50047 0.44657
   2  -4 -10   18.44    9.78   1-0.69276-0.20512-0.19506 0.22687-0.69428-0.95207
  -2  -4  10   17.89    7.01   1-0.65526-0.06410-0.30649-0.66556 0.69042 0.74358
  -2   4  10   18.66    8.69   1-0.41753-0.90214 0.85049 0.42700-0.31988-0.06156
  -2   4  10   22.61   10.53   1 0.06751-0.41603 0.82947 0.40532 0.55445 0.81401
  -2   4  10   17.40    8.90   1-0.22689-0.71091 0.95224 0.52853 0.20433 0.46395
   2   4 -10   19.84    9.15   1-0.17777-0.76586-0.97096-0.60709-0.16010-0.21189
  -2  -4   9 4212.81  317.40   1-0.71600-0.13280-0.56246-0.88631 0.41348 0.44363
  -2   4   9 4401.22  333.73   1-0.23402-0.72519 0.96279 0.57924 0.13514 0.37225
   2  -4  -9 4419.50  333.98   1-0.79063-0.29607 0.06166 0.44359-0.60917-0.84590
   2   4  -9 3990.26  305.78   1-0.11736-0.69838-0.84139-0.51598 0.52753 0.49600
   2  -4  -9 4396.75  333.59   1-0.66664-0.17269-0.16890 0.21402-0.72598-0.96144
  -2  -4   9 3807.07  286.99   1-0.61535-0.03079-0.36035-0.68020 0.70106 0.73237
  -2   4   9 4030.00  306.09   1-0.38398-0.87510 0.85547 0.47093-0.34744-0.11145
  -2  -4   9 4353.88  327.39   1-0.75233-0.16982-0.65601-0.98129 0.06040 0.09065
  -2   4   9 4215.43  335.90   1 0.06943-0.42071 0.82998 0.44480 0.55345 0.79066
  -2   4   9 4138.85  313.54   1-0.20847-0.69907 0.95983 0.57505 0.18775 0.42497
   2   4  -9 4109.81  312.40   1-0.15659-0.73826-0.97754-0.65260-0.14102-0.17048
  -2  -4   8   11.49    6.04   1-0.67434-0.09782-0.62737-0.91244 0.38942 0.39732
   2  -4  -8   10.32    7.49   1-0.76543-0.26462 0.11853 0.46152-0.63250-0.84674
   2   4  -8   12.66    8.88   1-0.06289-0.63761-0.82823-0.54173 0.55684 0.54769
   2  -4  -8   14.38   10.02   1-0.63845-0.13819-0.14188 0.20203-0.75646-0.96957
  -2   4   8   10.49    7.88   1-0.34446-0.84208 0.85918 0.51358-0.37834-0.16468
   2   4  -8   11.78    9.68   1-0.03007-0.60555-0.79832-0.51242-0.60148-0.60887
  -2  -4   8   11.95    5.93   1-0.70923-0.13315-0.70494-0.99109-0.00591 0.00207
  -2   4   8    9.60    9.30   1 0.07437-0.42235 0.83127 0.48506 0.55086 0.76571
  -2   4   8   11.65    8.35   1-0.18588-0.68305 0.96820 0.62235 0.16740 0.38224
   2   4  -8    9.40    7.73   1-0.12935-0.70462-0.98473-0.69872-0.11650-0.12361
  -2  -4   7  831.02   47.10   1-0.62686-0.05683-0.68992-0.93592 0.36200 0.34759
   2  -4  -7  779.80   47.70   1-0.73512-0.22802 0.17807 0.48209-0.65412-0.84592
   2   4  -7  803.37   50.91   1-0.00051-0.56893-0.80918-0.56160 0.58754 0.60076
   2  -4  -7  877.38   54.25   1-0.60835-0.10189-0.11420 0.19067-0.78540-0.97635
  -2   4   7  817.48   49.64   1-0.29846-0.80257 0.86075 0.55410-0.41233-0.22099
   2   4  -7  832.17   53.51   1-0.02474-0.59377-0.80028-0.55338-0.59910-0.58412
  -2  -4   7  840.66   49.40   1-0.66386-0.09441-0.74482-0.99216-0.06726-0.08175
  -2   4   7  844.98   51.67   1 0.08256-0.42075 0.83335 0.52611 0.54653 0.73902
  -2   4   7  802.10   48.04   1-0.15855-0.66229 0.97697 0.67005 0.14279 0.33524
   2   4  -7  830.80   50.85   1-0.09477-0.66363-0.99183-0.74476-0.08535-0.07013
  -2  -4   6  343.30   20.57   1-0.57421-0.01066-0.74854-0.95547 0.33160 0.29487
   2  -4  -6  333.63   22.24   1-0.69915-0.18575 0.24004 0.50510-0.67347-0.84283
  -2  -4   6  350.32   20.19   1-0.60439-0.04210-0.78454-0.99389 0.13857 0.10194
   2   4  -6  414.02   30.18   1 0.06945-0.49266-0.78283-0.57415 0.61834 0.65393
   2  -4  -6  362.87   25.86   1-0.57602-0.06324-0.08562 0.18022-0.81293-0.98158
  -2   4   6  349.81   23.24   1-0.24558-0.75619 0.85916 0.59145-0.44891-0.27990
   2   4  -6  337.30   25.04   1-0.01554-0.57812-0.80360-0.59569-0.59495-0.55760
  -2  -4   6  350.30   21.33   1-0.61673-0.05368-0.77726-0.98545-0.12448-0.16120
  -2   4   6  370.46   24.79   1 0.09424-0.41567 0.83620 0.56792 0.54026 0.71040
  -2   4   6  362.40   23.09   1-0.12590-0.63621 0.98554 0.71755 0.11338 0.28345
   2   4  -6  336.40   23.42   1-0.05126-0.61371-0.99761-0.78948-0.04616-0.00860
  -2  -4   5  594.23   27.84   1-0.51755 0.03932-0.80174-0.97005 0.29888 0.23968
  -2   4   5  594.66   30.07   1-0.09307-0.61018 0.99420 0.76628 0.05374 0.20121
   2  -4  -5  557.69   29.69   1-0.65758-0.13837 0.30319 0.52987-0.68967-0.83671
  -2  -4   5  620.03   28.68   1-0.53501 0.02096-0.81775-0.98791 0.21223 0.15359
   2   4  -5  744.82   40.21   1 0.14595-0.40987-0.74790-0.57812 0.64756 0.70552
   2   4  -5  627.94   32.10   1 0.09855-0.45773-0.36113-0.19246-0.92729-0.86800
   2  -4  -5  603.10   33.52   1-0.54160-0.02250-0.05634 0.17048-0.83874-0.98510
  -2   4   5  602.19   30.27   1-0.18573-0.70284 0.85323 0.62447-0.48733-0.34064
   2   4  -5  601.05   32.65   1-0.00183-0.55796-0.80839-0.63946-0.58864-0.52891
  -2  -4   5  548.48   26.75   1-0.57009-0.01324-0.80248-0.97182-0.17609-0.23533
  -2   4   5  641.74   31.51   1 0.10965-0.40684 0.83972 0.61042 0.53182 0.67960
   2   4  -5  594.97   30.56   1 0.00298-0.55305-0.99999-0.83079 0.00268 0.06258
  -2  -4   4    1.62    5.65   1-0.45675 0.09367-0.84958-0.97876 0.26377 0.18233
  -2   4   4    0.40    9.61   1-0.04366-0.56726 0.99872 0.80970 0.02521 0.15027
   2   4  -4    2.83    6.80   1 0.07512-0.47467-0.34911-0.21944-0.93406-0.85236
  -2  -4   4    1.12    5.02   1-0.27799 0.27208-0.44534-0.57516 0.85111 0.77146
   2   4  -4    0.76    6.75   1 0.01717-0.53250-0.81468-0.68475-0.57964-0.49754
   2   4  -4    0.02    6.13   1 0.06985-0.47977-0.99557-0.86530 0.06291 0.14515
  -2  -4   3  473.42   28.15   1-0.39372 0.15012-0.89066-0.98096 0.22737 0.12321
  -2   4   3  445.73   27.05   1 0.01175-0.51832 0.99990 0.84979-0.00679 0.09585
  -2  -4   3  425.03   31.75   1-0.31341 0.23048 0.64778 0.55630-0.69436-0.79837
   2  -4  -3  855.40   56.95   1-0.55447-0.02257 0.43321 0.58196-0.71054-0.81289
  -2  -4   3  450.68   29.18   1-0.36584 0.17738-0.85745-0.94941 0.36183 0.25912
   2  -4  -3  496.80   28.83   1-0.46762 0.06251-0.00325 0.14682-0.88392-0.98718
   2   4  -3  457.62   30.15   1 0.05278-0.49052-0.33743-0.24677-0.93986-0.83575
   2  -4  -3  472.10   31.92   1-0.46724 0.06435 0.00355 0.15214-0.88412-0.98626
  -2  -4   3  455.14   31.72   1-0.45882 0.08497 0.01007-0.08191-0.88846-0.99300
  -2  -4   3  457.97   28.47   1-0.18895 0.35477-0.40535-0.49621 0.89442 0.79240
  -2   4   3  455.40   27.53   1-0.04685-0.57696 0.82373 0.67286-0.56503-0.46298
  -2  -4   3  424.76   27.00   1-0.50770 0.03549-0.48305-0.57399-0.71336-0.81808
   2  -4  -3  433.57   29.59   1-0.22929 0.30111-0.70231-0.55286-0.67393-0.77696
   2   4  -3  471.32   31.27   1 0.04249-0.50073-0.82246-0.73152-0.56722-0.46275
   2  -4  -3  443.26   27.45   1-0.01865 0.51197-0.99968-0.85062-0.01679-0.11968
  -2  -4   3  410.93   24.83   1-0.06497 0.47877 0.25217 0.16313 0.96549 0.86264
  -2  -4   2   16.36    7.48   1-0.32929 0.20813-0.92488-0.97601 0.19016 0.06383
  -2   4   2   14.31    7.69   1 0.07298-0.46359 0.99644 0.88523-0.04214 0.03808
  -2  -4   2   13.66    8.02   1-0.39524 0.14230 0.58567 0.53323-0.70764-0.83391
   2  -4  -2   16.73   11.32   1-0.49351 0.04445 0.49726 0.60688-0.71356-0.79354
  -2  -4   2   14.86    7.49   1-0.26993 0.26699-0.86033-0.91338 0.43238 0.30730
   2  -4  -2   12.95    7.14   1-0.41340 0.12328-0.04447 0.06654-0.90946-0.99013
   2   4  -2   13.43    7.50   1 0.03174-0.50508-0.32624-0.27458-0.94475-0.81822
   2  -4  -2   12.37    8.58   1-0.42733 0.11057 0.03406 0.14367-0.90345-0.98342
  -2  -4   2   12.70    7.58   1-0.49175 0.04600-0.01572-0.06867-0.87059-0.99657
  -2  -4   2   12.78    6.65   1-0.10684 0.43052-0.36533-0.41724 0.92472 0.80034
  -2   4   2   14.15    7.00   1 0.03002-0.50658 0.79833 0.68641-0.60146-0.52173
  -2  -4   2   14.32    6.28   1-0.50216 0.03457-0.48865-0.54059-0.71347-0.84057
   2   4  -2   12.24    7.84   1 0.07536-0.46142-0.83152-0.77957-0.55034-0.42350
   2  -4  -2   12.16    7.21   1-0.40632 0.13027 0.83725 0.94951 0.36592 0.28540
   2  -4  -2   12.22    6.83   1-0.09535 0.44167-0.99173-0.88160-0.08587-0.16643
  -2  -4   2   16.23    6.37   1-0.03585 0.50137 0.27794 0.22790 0.95992 0.83467
  -2  -4   1 2359.18  113.85   1-0.26505 0.26594-0.95200-0.96397 0.15306 0.00456
  -2   4   1 2312.45  110.32   1 0.13944-0.40362 0.98694 0.91464-0.08052-0.02270
   2  -4  -1 2282.61  117.74   1-0.42758 0.11671 0.55837 0.62900-0.71090-0.76858
  -2  -4   1 2171.29  111.62   1-0.47272 0.05857 0.51738 0.50346-0.71333-0.86202
  -2  -4   1 2210.38  108.05   1-0.17071 0.35992-0.85108-0.86523 0.49649 0.34904
  -2  -4   1 2475.36  122.66   1-0.52440 0.00588 0.04209 0.02950-0.85043-0.99954
   2  -4  -1 2668.66  133.21   1-0.36861 0.17455-0.07717-0.00515-0.92637-0.98463
   2   4  -1 2395.38  127.17   1 0.01224-0.51810-0.31571-0.30306-0.94877-0.79983
  -2  -4   1 2512.03  128.17   1-0.52489 0.00655-0.04250-0.05643-0.85010-0.99838
  -2  -4   1 2325.39  113.20   1-0.03291 0.49810-0.32687-0.33982 0.94449 0.79775
  -2   4   1 2313.80  110.46   1 0.10962-0.43349 0.76529 0.69232-0.63427-0.57686
   2   4  -1 2336.10  111.37   1 0.12397-0.40651 0.75860 0.77035-0.63965-0.49121
  -2  -4   1 2367.78  119.86   1-0.49947 0.03080-0.49135-0.50429-0.71351-0.86298
   2  -4  -1 2422.29  128.37   1-0.26310 0.28020-0.68146-0.60999-0.68292-0.74120
   2   4  -1 2302.74  113.83   1 0.11731-0.41302-0.84138-0.82841-0.52755-0.37834
  -2  -4   1 2173.81  109.43   1-0.15663 0.37432 0.90650 0.89524 0.39206 0.24171
   2  -4  -1 2398.44  114.01   1-0.40535 0.13856 0.91379 0.98667-0.02588-0.08526
   2  -4  -1 2338.17  109.07   1-0.36253 0.18063 0.87291 0.94623 0.32649 0.26835
   2  -4  -1 2470.64  118.91   1-0.16810 0.37533-0.97407-0.90287-0.15139-0.20961
   2  -4  -1 2458.51  117.45   1-0.19551 0.34754 0.13066 0.20420 0.97195 0.91515
  -2  -4   1 2473.25  118.04   1-0.01416 0.51652 0.29682 0.28577 0.95482 0.80717
  -2  -4   0  110.70   15.11   1-0.20242 0.32208-0.97229-0.94516 0.11689-0.05399
   2  -4   0  103.48   13.82   1-0.21197 0.33825-0.96957-0.93697 0.12241 0.08746
   2  -4   0   98.91   16.00   1-0.35784 0.19263 0.61524 0.64720-0.70243-0.73757
  -2  -4   0  733.42  101.07   1-0.54391-0.01895 0.44489 0.46995-0.71149-0.88248
   2  -4   0  101.14   14.36   1-0.19756 0.35216-0.85474-0.82296 0.47998 0.44576
  -2  -4   0  125.58   16.51   1-0.07223 0.45209-0.83071-0.80595 0.55198 0.38216
  -2  -4   0  124.02   14.94   1-0.56378-0.03998 0.07508 0.10149-0.82250-0.99403
   2  -4   0  107.10   16.69   1-0.33194 0.21771-0.10310-0.07008-0.93764-0.97349
   2   4   0  109.66   18.99   1-0.00539-0.52925-0.30605-0.33239-0.95200-0.78063
  -2  -4   0  120.75   17.30   1-0.55651-0.03138-0.06889-0.04379-0.82797-0.99854
  -2  -4   0  109.42   14.61   1 0.03237 0.55704-0.29101-0.26501 0.95617 0.78706
   2   4   0  114.16   15.01   1 0.05058-0.47340 0.79046 0.76327-0.61041-0.43965
  -2  -4   0  114.30   17.81   1-0.50041 0.02340-0.49040-0.46435-0.71350-0.88534
   2  -4   0   86.71   59.42   1-0.28241 0.26734-0.66892-0.63644-0.68759-0.72350
   2  -4   0  109.66   14.26   1-0.32684 0.22364 0.93684 0.97074 0.12447 0.08734
   2  -4   0  106.55   14.73   1-0.31528 0.23444 0.90552 0.93991 0.28394 0.24819
   2  -4   0  104.26   15.38   1-0.23520 0.31464-0.94858-0.91632-0.21182-0.24770
   2  -4   0  104.66   12.79   1-0.22282 0.32677 0.10394 0.13848 0.96930 0.93489
  -2  -4   0  114.27   15.39   1 0.00145 0.52561 0.31026 0.33821 0.95064 0.78060
   2  -4   1 4073.43  185.02   1-0.28550 0.27115-0.94408-0.95042 0.16487 0.15224
   2  -4   1 4089.67  192.61   1-0.28606 0.27077 0.66650 0.65942-0.68843-0.70131
  -2  -4  -1 4442.15  217.51   1-0.60700-0.08804 0.37096 0.43505-0.70280-0.89608
   2  -4   1 3963.82  182.47   1-0.28016 0.27586-0.86060-0.86773 0.42528 0.41343
  -2  -4  -1 4360.96  199.55   1 0.02167 0.53971-0.80140-0.73773 0.59772 0.40553
  -2  -4  -1 4121.91  189.60   1-0.60839-0.09108 0.11423 0.18011-0.78537-0.97941
   2   4   1 3855.46  193.28   1-0.02080-0.53818-0.29750-0.36285-0.95449-0.76071
  -2  -4  -1 4207.95  199.49   1-0.58651-0.06770-0.09478-0.03066-0.80437-0.99723
   2   4   1 4214.60  190.64   1-0.02087-0.53836 0.81586 0.74973-0.57786-0.38477
  -2  -4  -1 3997.16  196.55   1-0.50607 0.01127-0.48470-0.41965-0.71340-0.90761
   2  -4   1 4118.11  187.00   1-0.26404 0.29300 0.93643 0.93135 0.23103 0.21615
   2  -4   1 3994.90  180.89   1-0.26496 0.29133 0.93426 0.92971 0.23863 0.22527
   2  -4   1 4335.70  194.82   1-0.29582 0.26043-0.91734-0.92401-0.26641-0.27995
   2  -4   1 4250.67  193.09   1-0.25684 0.29928 0.06997 0.06551 0.96391 0.95191
   2  -4   2  289.48   21.72   1-0.36045 0.20263-0.90925-0.95475 0.20815 0.21769
   2  -4   2  284.63   30.21   1-0.21434 0.34883 0.71108 0.66497-0.66963-0.66039
  -2  -4  -2  263.28   21.45   1-0.66142-0.14882 0.29766 0.40072-0.68840-0.90403
  -2  -4  -2  403.37   33.26   1 0.10811 0.61985-0.76598-0.66341 0.63369 0.41912
  -2  -4  -2  270.30   18.52   1-0.65699-0.14621 0.15952 0.26440-0.73682-0.95326
   2   4   2  280.56   24.30   1-0.03351-0.54441-0.29037-0.39473-0.95632-0.74013
  -2  -4  -2  296.73   24.99   1-0.61484-0.10235-0.12008-0.01693-0.77945-0.99460
   2  -4   2  262.56   20.31   1-0.33708 0.22552-0.46978-0.51500 0.81589 0.82698
   2   4   2  279.39   22.15   1-0.08893-0.59992 0.83492 0.72984-0.54312-0.32772
   2  -4   2  243.73   19.39   1-0.23976 0.32286 0.69600 0.65252 0.67682 0.68554
   2  -4   2  257.72   21.08   1-0.21515 0.34847 0.92695 0.88289 0.30735 0.31473
   2  -4   2  267.67   20.17   1-0.21223 0.35064 0.95834 0.91487 0.19113 0.20016
   2  -4   2  301.45   22.92   1-0.35023 0.21249-0.88195-0.92772-0.31542-0.30686
   2  -4   2  281.12   19.62   1-0.29863 0.26403 0.02717-0.01627 0.95398 0.96437
   2  -4   3 4445.85  118.92   1-0.43391 0.13565-0.86540-0.94954 0.25058 0.28278
   2   4   3 4247.78  121.02   1 0.03526-0.46909 0.99917 0.85582-0.02036 0.21796
   2   4   3 4423.49  130.67   1-0.18709-0.69281 0.72640 0.58344-0.66131-0.42378
  -2  -4  -3 4318.68  119.44   1-0.70676-0.20003 0.22757 0.36885-0.66984-0.90770
  -2   4  -3 5404.15  152.25   1 0.14221-0.42641-0.74976-0.66481 0.64624 0.61334
  -2  -4  -3 4797.64  128.76   1-0.70845-0.20420 0.21139 0.35528-0.67335-0.91218
   2   4   3 4384.13  154.31   1-0.04292-0.54733-0.28506-0.42842-0.95754-0.71893
  -2  -4  -3 4729.47  135.07   1-0.64113-0.13476-0.14440-0.00226-0.75371-0.99087
   2  -4   3 4333.19  115.81   1-0.41022 0.15872-0.49744-0.58163 0.76437 0.79781
   2   4   3 4630.85  127.62   1-0.15240-0.65689 0.84812 0.70409-0.50740-0.26968
   2  -4   3 4434.86  121.24   1-0.22618 0.34303 0.70415 0.62171 0.67305 0.70412
   2  -4   3 3874.65  108.91   1-0.17752 0.39266 0.91487 0.83184 0.36260 0.39223
   2  -4   3 4254.90  112.30   1-0.15799 0.41145 0.97713 0.89472 0.14228 0.17370
   2  -4   3 4911.37  132.63   1-0.39794 0.17120-0.84451-0.92922-0.35838-0.32747
   2  -4   4    5.20    5.99   1-0.50515 0.07086-0.81223-0.93549 0.29172 0.34617
  -2  -4  -4    6.09    7.23   1-0.74487-0.24443 0.15977 0.34002-0.64778-0.90809
  -2   4  -4    7.76    9.66   1 0.07568-0.49923-0.78023-0.65637 0.62089 0.56562
   2  -4   4    4.19    4.64   1-0.48340 0.09187-0.52188-0.64502 0.70281 0.75861
   2  -4   4    6.74    5.32   1-0.21556 0.36024 0.71037 0.58896 0.66999 0.72342
   2  -4   4    5.14    6.57   1-0.14906 0.42772 0.90318 0.78136 0.40254 0.45444
   2  -4   4    4.37    4.58   1-0.10339 0.47262 0.99027 0.86893 0.09311 0.14691
  -2   4  -4    7.16    7.18   1 0.08330-0.49218-0.99369-0.87022 0.07502 0.02154
   2  -4   5  100.42   11.87   1-0.57089 0.01176-0.75192-0.91356 0.32968 0.40651
   2   4   5  103.57   13.83   1-0.05412-0.54551 0.99804 0.77689 0.03125 0.31440
  -2  -4  -5   93.63   12.22   1-0.77590-0.28175 0.09589 0.31511-0.62352-0.90626
  -2   4  -5  107.47   15.23   1 0.01400-0.56721-0.80415-0.64139 0.59425 0.51660
   2   4   5  105.22   13.76   1-0.04828-0.53973-0.28201-0.50339-0.95819-0.67474
  -2  -4  -5  105.56   14.51   1-0.68954-0.19579-0.19177 0.02838-0.69839-0.98023
   2  -4   5  100.10   11.26   1-0.55516 0.02658-0.54207-0.70488 0.63082 0.70882
  -2   4  -5  101.73   14.17   1 0.12258-0.45903-0.23858-0.07666 0.96335 0.88510
   2   4   5  107.97   14.25   1-0.26265-0.75414 0.86006 0.63814-0.43738-0.15501
  -2   4  -5  106.48   15.39   1 0.14856-0.43343-0.84745-0.68498-0.50966-0.58560
   2  -4   5   99.66   12.03   1-0.52045 0.06193-0.82326-0.98672-0.22663-0.15011
   2  -4   5   99.22   13.41   1-0.12736 0.45600 0.89285 0.73205 0.43196 0.50611
  -2   4  -5  103.12   14.12   1 0.03559-0.54629-0.99885-0.83644 0.03205-0.04375
   2  -4   6    6.59    5.99   1-0.63157-0.04242-0.68417-0.88488 0.36472 0.46386
   2   4   6    9.17    8.16   1-0.09153-0.57643 0.99439 0.73434 0.05285 0.35842
  -2  -4  -6    7.18    6.29   1-0.80079-0.31288 0.03610 0.29424-0.59784-0.90306
  -2   4  -6    3.23    8.40   1-0.04198-0.62950-0.82231-0.62064 0.56747 0.46746
   2   4   6    7.43    6.10   1-0.04147-0.52643-0.28588-0.54626-0.95736-0.65150
  -2  -4  -6    6.71    7.04   1-0.71128-0.22384-0.21439 0.04477-0.66941-0.97359
  -2   4  -6    6.09    6.76   1 0.08283-0.50514-0.26210-0.06123 0.96147 0.86085
   2  -4   6    8.06    6.05   1-0.58744 0.00237-0.39500-0.59131 0.70631 0.80643
   2   4   6    8.22    7.26   1-0.30886-0.79386 0.86065 0.59978-0.40482-0.10013
  -2   4  -6    7.81    8.82   1 0.13423-0.45420-0.84480-0.64334-0.51796-0.61628
   2  -4   6    6.92    5.79   1-0.58356 0.00498-0.79581-0.99802-0.16163-0.06259
  -2   4  -6    6.53    7.19   1-0.00472-0.59303-0.99997-0.79864-0.00425-0.10241
   2  -4   7  210.72   29.25   1-0.68479-0.08895-0.61209-0.85149 0.39546 0.51676
   2   4   7  232.66   34.13   1-0.12422-0.60263 0.98965 0.69069 0.07173 0.39971
  -2  -4  -7  219.21   31.16   1-0.82046-0.33885-0.01969 0.27741-0.57135-0.89901
  -2   4  -7  205.10   31.39   1-0.09190-0.68572-0.83564-0.59506 0.54152 0.41913
   2   4   7  216.22   31.82   1-0.02517-0.50365-0.29505-0.59444-0.95514-0.62687
  -2  -4  -7  219.24   31.86   1-0.73143-0.25030-0.23629 0.06188-0.63966-0.96618
  -2   4  -7  211.97   31.87   1 0.04566-0.54866-0.28350-0.04368 0.95788 0.83490
   2  -4   7  208.16   28.94   1-0.63282-0.03627-0.33744-0.57292 0.69689 0.81880
   2   4   7  204.46   30.48   1-0.34925-0.82776 0.85885 0.55904-0.37468-0.04766
  -2   4  -7  212.11   31.59   1-0.03837-0.63308-0.99866-0.75839-0.03456-0.15505
   2  -4   8  278.37   26.30   1-0.73109-0.12873-0.53596-0.81440 0.42219 0.56584
   2   4   8  330.86   33.49   1-0.15242-0.62434 0.98438 0.64652 0.08802 0.43840
  -2  -4  -8  343.97   33.23   1-0.83572-0.36039-0.07171 0.26435-0.54444-0.89455
  -2   4  -8  313.10   33.51   1-0.13571-0.73583-0.84508-0.56560 0.51711 0.37235
   2   4   8  272.39   28.96   1 0.00528-0.46671-0.31191-0.65030-0.95009-0.59940
  -2  -4  -8  329.41   32.73   1-0.74997-0.27466-0.25741 0.07894-0.60931-0.95829
  -2   4  -8  331.31   34.49   1 0.01155-0.58912-0.30264-0.02385 0.95303 0.80768
   2  -4   8  308.95   29.10   1-0.67280-0.06952-0.28097-0.55539 0.68439 0.82867
   2   4   8  320.46   33.00   1-0.38415-0.85616 0.85545 0.51670-0.34730 0.00204
  -2   4  -8  318.46   33.12   1-0.06611-0.66723-0.99603-0.71682-0.05954-0.20237
   2  -4   9  422.52   36.43   1-0.76973-0.16065-0.45817-0.77517 0.44451 0.61098
   2   4   9  401.71   38.26   1-0.17641-0.64185 0.97903 0.60225 0.10187 0.47467
  -2  -4  -9  418.28   37.50   1-0.84715-0.37813-0.11982 0.25511-0.51765-0.88990
  -2   4  -9  403.35   40.29   1-0.17361-0.78003-0.85152-0.53313 0.49473 0.32760
  -2  -4  -9  420.80   38.73   1-0.76712-0.29809-0.27795 0.09736-0.57814-0.94955
  -2   4  -9  423.86   40.79   1-0.01911-0.62614-0.31943-0.00169 0.94741 0.77970
   2  -4   9  404.00   35.61   1-0.70747-0.09746-0.22640-0.53976 0.66949 0.83615
   2   4   9  410.88   39.64   1-0.41398-0.87948 0.85110 0.47340-0.32285 0.04882
  -2   4  -9  411.75   40.30   1 0.11359-0.49419-0.84058-0.52215-0.52963-0.69507
   2   4   9  414.13   38.88   1-0.15125-0.61605 0.97906 0.60101 0.13622 0.50917
  -2   4  -9  387.35   38.03   1-0.08868-0.69621-0.99285-0.67471-0.07987-0.24504
   2   4  10  199.97   18.21   1-0.19649-0.65544 0.97391 0.55823 0.11347 0.50868
  -2  -4 -10  185.40   14.64   1-0.85554-0.39280-0.16522 0.24865-0.49066-0.88536
  -2   4 -10  194.01   20.83   1-0.20598-0.81869-0.85571-0.49841 0.47468 0.28517
  -2  -4 -10  195.15   16.35   1-0.78281-0.32004-0.29780 0.11647-0.54636-0.94021
  -2   4 -10  179.83   17.81   1-0.04603-0.65942-0.33386 0.02283 0.94149 0.75142
   2  -4  10  193.34   14.06   1-0.73718-0.12038-0.17426-0.52692 0.65282 0.84134
   2   4  10  202.29   19.21   1-0.43920-0.89821 0.84632 0.42968-0.30137 0.09263
  -2   4 -10  202.20   19.93   1 0.11285-0.50138-0.84042-0.48300-0.53004-0.71785
   2   4  10  197.96   17.53   1-0.16727-0.62550 0.97433 0.55735 0.15064 0.54598
  -2   4 -10  168.48   17.29   1-0.10676-0.72070-0.98962-0.63254-0.09615-0.28366
   2   4  11 1658.44  158.67   1-0.21298-0.66544 0.96928 0.51470 0.12299 0.54061
  -2  -4 -11 1629.34  153.32   1-0.86122-0.40477-0.20777 0.24504-0.46380-0.88096
  -2   4 -11 1662.26  161.48   1-0.23325-0.85226-0.85829-0.46208 0.45708 0.24520
  -2  -4 -11 1729.96  163.92   1-0.79707-0.34058-0.31697 0.13626-0.51400-0.93028
  -2   4 -11 1636.18  157.72   1-0.06902-0.68877-0.34594 0.04971 0.93571 0.72327
   2  -4  11 1638.30  153.80   1-0.76286-0.13935-0.12390-0.51548 0.63457 0.84549
   2   4  11 1700.38  163.22   1-0.46031-0.91281 0.84150 0.38591-0.28281 0.13352
   2   4  11 1638.88  156.51   1-0.18015-0.63180 0.97016 0.51425 0.16224 0.57996
  -2   4 -11 1602.32  154.87   1-0.12094-0.74129-0.98666-0.59065-0.10892-0.31876
   2   4  12   69.36   16.28   1-0.22616-0.67214 0.96529 0.47180 0.13060 0.57063
  -2  -4 -12   59.04   12.82   1-0.86458-0.41442-0.24776 0.24399-0.43714-0.87676
  -2   4 -12   66.57   17.81   1-0.25590-0.88121-0.85974-0.42463 0.44197 0.20772
   2  -4  12   64.04   13.05   1-0.78476-0.15454-0.07566-0.50615 0.61515 0.84848
   2   4  12   68.71   16.84   1-0.47773-0.92374 0.83692 0.34239-0.26704 0.17162
  -2   4 -12   64.34   16.28   1 0.11878-0.50834-0.84169-0.40628-0.52673-0.75928
   2   4  12   67.23   15.59   1-0.19018-0.63526 0.96669 0.47185 0.17127 0.61138
  -2   4 -12   64.00   15.90   1-0.13172-0.75847-0.98416-0.54922-0.11862-0.35081
   2   4  13 1339.15  133.29   1-0.23631-0.67580 0.96204 0.42965 0.13646 0.59890
  -2  -4 -13 1328.55  127.64   1-0.86593-0.42243-0.28600 0.24437-0.41032-0.87282
  -2   4 -13 1427.38  142.87   1-0.27439-0.90600-0.86047-0.38644 0.42929 0.17267
   2  -4  13 1507.90  148.39   1-0.45272 0.18562 0.51207 0.04121 0.72994 0.98175
   2  -4  13 1274.20  122.76   1-0.80337-0.16652-0.02931-0.49899 0.59475 0.85045
   2   4  13 1341.17  134.14   1-0.49199-0.93142 0.83276 0.29914-0.25384 0.20728
  -2   4 -13 1328.99  132.02   1 0.12502-0.50856-0.84297-0.36858-0.52321-0.77814
   2   4  13 1336.60  132.20   1-0.19764-0.63615 0.96397 0.43020 0.17799 0.64049
  -2   4 -13 1234.98  123.68   1-0.13953-0.77269-0.98221-0.50833-0.12566-0.38018
  -2  -6   5 1030.22   41.70   1-0.53816 0.28743-0.78344-0.93661 0.31078 0.20035
  -2   6   5  897.49   41.60   1 0.13065-0.65480 0.98855 0.74561-0.07545 0.12364
   2  -6  -5  933.73   45.88   1-0.69850 0.09036 0.24108 0.48108-0.67376-0.87200
   2  -6  -5 1047.12   48.11   1-0.61464 0.17341-0.11989 0.12113-0.77964-0.97737
  -2   6   5  943.92   44.52   1 0.05617-0.72934 0.78824 0.54418-0.61279-0.41464
  -2  -6   5 1053.62   42.39   1-0.60045 0.22491-0.78676-0.94094-0.14300-0.25306
  -2  -6   4   24.27    9.56   1-0.49598 0.32316-0.81972-0.93377 0.28642 0.15374
   2  -6  -4   23.62   10.92   1-0.66795 0.12665 0.28814 0.49010-0.68615-0.86241
   2  -6  -4   23.28   12.79   1-0.59308 0.20128-0.10057 0.10143-0.79882-0.97426
  -2   6   4   20.25    9.12   1 0.10285-0.68916 0.76837 0.56325-0.63167-0.45584
  -2  -6   4   19.31    8.22   1-0.57014 0.24920-0.80246-0.91792-0.17604-0.30872
   2  -6  -3    3.90    9.12   1-0.20809 0.59155-0.97069-0.80559 0.12017-0.03278
  -2  -6   3   11.65    7.86   1-0.45322 0.35947-0.85210-0.92702 0.26173 0.10680
   2  -6  -3    6.16    8.50   1-0.63404 0.16690 0.33580 0.49880-0.69657-0.85049
   2  -6  -3    9.56   12.29   1-0.57121 0.22947-0.08146 0.08151-0.81674-0.96989
  -2   6   3    7.59    7.85   1 0.15137-0.64714 0.74517 0.57900-0.64945-0.49594
  -2  -6   3    8.58    6.91   1-0.54070 0.27226-0.81547-0.89177-0.20651-0.36140
   2  -6  -2  528.34   56.91   1-0.25024 0.55583-0.95733-0.83117 0.14451 0.01400
  -2  -6   2  561.10   59.44   1-0.41040 0.39585-0.88056-0.91636 0.23700 0.05983
   2  -6  -2  559.01   62.79   1-0.59754 0.20975 0.38272 0.50675-0.70460-0.83618
   2  -6  -2  615.93   67.63   1-0.54913 0.25787-0.06265 0.06129-0.83338-0.96423
  -2  -6   2  523.30   55.70   1-0.51297 0.29361-0.82592-0.86305-0.23389-0.41100
   2  -6  -1  755.40   77.45   1-0.29475 0.51775-0.94029-0.85329 0.17021 0.06187
  -2  -6   1  736.40   75.82   1-0.36824 0.43145-0.90508-0.90204 0.21265 0.01279
   2  -6  -1 1455.56  153.30   1-0.55873 0.25491 0.42843 0.51350-0.71011-0.81935
   2  -6  -1  845.38   88.57   1-0.52700 0.28632-0.04424 0.04069-0.84870-0.95727
  -2  -6   0   56.04   13.86   1-0.32675 0.46652-0.92608-0.88388 0.18869-0.03333
   2  -6   0   50.30   14.22   1-0.34098 0.47795-0.91921-0.87137 0.19691 0.11074
   2  -6   0   57.80   20.06   1-0.50497 0.31466-0.02630 0.01959-0.86273-0.94900
  -2  -6   0   62.48   13.85   1-0.63407 0.16024-0.13778-0.09842-0.76089-0.98215
  -2  -6  -1 1756.10  171.13   1-0.28658 0.50026-0.94365-0.86229 0.16550-0.07870
   2  -6   1 1723.11  167.69   1-0.38841 0.43693-0.89376-0.88509 0.22430 0.16030
   2  -6   1 1959.67  194.25   1-0.48322 0.34274-0.00896-0.00208-0.87545-0.93942
  -2  -6  -1 1754.06  172.70   1-0.65033 0.13767-0.15313-0.07476-0.74405-0.98765
   2   6   1 1633.73  161.85   1 0.15567-0.63022 0.74299 0.66156-0.65094-0.40639
  -2  -6  -2   70.92   16.31   1-0.24811 0.53231-0.95807-0.83755 0.14328-0.12309
   2  -6   2   85.65   14.05   1-0.43601 0.39582-0.86399-0.89387 0.25179 0.21051
  -2  -6  -2   83.99   20.11   1-0.66656 0.11513-0.16883-0.05145-0.72607-0.99201
   2   6   2   78.90   16.09   1 0.10932-0.67007 0.76543 0.64505-0.63415-0.36729
  -2  -6  -3 1437.12   55.15   1-0.21170 0.56221-0.96965-0.81002 0.12225-0.16664
   2  -6   3 1652.36   57.60   1-0.48409 0.35418-0.82915-0.89815 0.27956 0.26052
  -2  -6  -3 1754.06   65.00   1-0.68264 0.09274-0.18479-0.02840-0.70699-0.99528
   2   6   3 1534.47   59.10   1 0.06457-0.70831 0.78484 0.62551-0.61631-0.32713
  -2  -6  -4  686.19   36.80   1-0.17745 0.59003-0.97877-0.77996 0.10247-0.20861
   2  -6   4  718.04   33.06   1-0.53150 0.31322-0.78948-0.89760 0.30694 0.31015
  -2  -6  -4  756.60   40.41   1-0.69845 0.07061-0.20093-0.00554-0.68686-0.99748
   2   6   4  668.26   35.71   1 0.02185-0.74454 0.80134 0.60306-0.59780-0.28630
  -3  -1  19   63.06    8.91   1-0.79463-0.55626 0.39746-0.33995 0.45889 0.75828
  -3   1  19   64.05   11.22   1-0.65085-0.68113 0.65963-0.09291 0.37586 0.72623
   3  -1 -19   55.48   11.41   1-0.82725-0.79346-0.52000 0.23167-0.21269-0.56278
   3   1 -19   60.98    9.42   1-0.71695-0.95190-0.69709 0.04055-0.00530-0.30370
  -3  -1  19   61.41   11.95   1-0.55211-0.30935 0.54130-0.19672 0.63416 0.93037
   3  -1 -19   56.57   11.22   1-0.86577-0.83205-0.48207 0.27044-0.13429-0.48429
  -3  -1  19   49.02    8.28   1-0.86477-0.62345 0.33616-0.40004 0.37305 0.67176
  -3   1  19   56.88   12.03   1-0.80775-0.83651 0.56580-0.18632 0.16551 0.51528
  -3   1  19   61.00   10.79   1-0.53058-0.55930 0.70010-0.05241 0.47784 0.82730
  -3  -1  18   42.56    9.55   1-0.80812-0.57623 0.35936-0.33910 0.46668 0.74361
  -3   1  18   40.97   11.24   1-0.66306-0.69982 0.64320-0.07040 0.38291 0.71083
   3  -1 -18   42.41    9.98   1-0.83597-0.79588-0.49484 0.21792-0.23721-0.56486
   3   1 -18   39.93   10.25   1-0.72658-0.95522-0.68679 0.01193-0.01965-0.29563
  -3  -1  18   42.79   12.45   1-0.51638-0.28037 0.53167-0.16734 0.67131 0.94519
   3  -1 -18   41.29    9.51   1-0.86566-0.82563-0.46715 0.24640-0.17998-0.50755
  -3  -1  18   38.38    9.69   1-0.86584-0.63118 0.30777-0.38955 0.39444 0.67071
  -3   1  18   40.25   10.65   1-0.81308-0.84840 0.55439-0.15883 0.17760 0.50496
   3   1 -18   38.25   11.78   1-0.14927-0.38014-0.74623-0.04688-0.64872-0.92373
  -3   1  18   40.12   10.87   1-0.54237-0.57760 0.68354-0.03001 0.48845 0.81576
  -3  -1  17 1931.40  181.25   1-0.82050-0.59509 0.31976-0.33975 0.47383 0.72829
  -3   1  17 2024.51  191.63   1-0.67432-0.71757 0.62740-0.04726 0.38941 0.69487
   3   1 -17 1918.84  181.13   1-0.73547-0.95781-0.67673-0.01691-0.03331-0.28688
  -3  -1  17 2165.14  207.29   1-0.47924-0.24997 0.52059-0.13942 0.70661 0.95816
   3  -1 -17 1895.02  200.44   1-0.86348-0.81716-0.45085 0.22375-0.22608-0.53120
   3   1 -17 1884.74  178.33   1-0.77263-0.99463-0.56390 0.09645 0.29162 0.03736
  -3  -1  17 1820.41  170.75   1-0.86580-0.63780 0.27814-0.38029 0.41594 0.66976
  -3   1  17 1892.78  179.26   1-0.81782-0.85970 0.54359-0.13073 0.18883 0.49377
   3   1 -17 1884.44  181.26   1-0.18029-0.40472-0.73008-0.06972-0.65913-0.91177
  -3   1  17 2114.52  200.01   1-0.55355-0.59535 0.66712-0.00751 0.49852 0.80343
  -3  -1  16   16.16    5.48   1-0.83173-0.61280 0.27842-0.34215 0.48031 0.71231
  -3   1  16   16.94    8.60   1-0.68462-0.73434 0.61235-0.02337 0.39536 0.67836
   3   1 -16   18.47    6.95   1-0.74362-0.95966-0.66700-0.04610-0.04620-0.27735
  -3  -1  16   20.66    9.16   1-0.43910-0.21620 0.50751-0.11355 0.74136 0.96972
   3  -1 -16   16.55    6.38   1-0.85907-0.80621-0.43288 0.20279-0.27313-0.55578
   3   1 -16   14.85    6.41   1-0.78180-0.99754-0.56228 0.05913 0.26948 0.03765
  -3  -1  16   15.22    6.52   1-0.86454-0.64320 0.24706-0.37248 0.43762 0.66899
  -3   1  16   19.37    7.75   1-0.82199-0.87042 0.53355-0.10188 0.19910 0.48163
   3   1 -16   15.24    8.87   1-0.21063-0.42861-0.71322-0.09185-0.66854-0.89880
  -3   1  16   18.24    8.36   1-0.56399-0.61236 0.65109 0.01538 0.50792 0.79042
  -3  -1  15 2884.09  216.72   1-0.84171-0.62926 0.23503-0.34660 0.48608 0.69562
  -3   1  15 2976.34  226.31   1-0.69393-0.75013 0.59822 0.00141 0.40073 0.66128
   3   1 -15 2880.78  218.56   1-0.75099-0.96073-0.65773-0.07575-0.05819-0.26692
   3  -1 -15 2774.80  210.49   1-0.85227-0.79312-0.41334 0.18337-0.32058-0.58079
   3   1 -15 2619.49  199.11   1-0.78947-0.99893-0.56058 0.02187 0.24995 0.04055
  -3  -1  15 2806.74  211.24   1-0.86190-0.64722 0.21427-0.36638 0.45956 0.66848
  -3   1  15 2938.54  222.27   1-0.82568-0.88019 0.52415-0.07235 0.20856 0.46906
  -3   1  15 2782.26  212.19   1-0.86481-0.92177 0.25170-0.34597-0.43444-0.17500
   3   1 -15 2719.35  210.89   1-0.24032-0.45185-0.69566-0.11328-0.67697-0.88486
   3   1 -15 2664.15  204.99   1-0.78336-0.99543-0.61074-0.02686 0.11544-0.09155
   3  -1 -15 2753.09  207.20   1-0.82547-0.76927-0.03568 0.56210 0.56331 0.30373
  -3   1  15 2797.28  215.49   1-0.26657-0.32123 0.67924 0.08203 0.68378 0.94344
  -3   1  15 3109.31  236.34   1-0.57367-0.62861 0.63559 0.03881 0.51664 0.77674
  -3  -1  14  375.92   15.98   1-0.85032-0.64436 0.18923-0.35346 0.49105 0.67812
  -3   1  14  397.77   21.33   1-0.70219-0.76487 0.58522 0.02735 0.40550 0.64360
   3   1 -14  380.66   19.27   1-0.75754-0.96098-0.64910-0.10604-0.06914-0.25545
  -3   1  14  346.90   23.19   1-0.74118-0.80177 0.56688 0.00793 0.35956 0.59757
  -3   1  14  388.26   23.30   1-0.49580-0.55842 0.01894-0.53953-0.86822-0.63012
  -3  -1  14  391.14   24.00   1-0.33079-0.12517-0.10390-0.64754-0.93796-0.75167
   3  -1 -14  381.55   20.04   1-0.84277-0.77734-0.39183 0.16592-0.36903-0.60679
   3   1 -14  340.59   18.24   1-0.79559-0.99879-0.55898-0.01547 0.23359 0.04663
  -3  -1  14  377.58   16.72   1-0.85767-0.64965 0.17942-0.36234 0.48186 0.66832
  -3   1  14  377.33   18.91   1-0.82865-0.88976 0.51620-0.04141 0.21646 0.45453
  -3   1  14  373.58   18.20   1-0.86442-0.92784 0.24505-0.31358-0.43899-0.20189
   3  -1 -14  368.12   24.26   1-0.39021-0.32701-0.58977-0.03166-0.70703-0.94449
   3   1 -14  356.87   24.52   1-0.26939-0.47447-0.67743-0.13404-0.68448-0.87000
   3   1 -14  360.22   20.07   1-0.79162-0.99723-0.59667-0.05192 0.13156-0.05314
   3  -1 -14  384.92   16.52   1-0.81196-0.74928 0.00561 0.56438 0.58367 0.34647
  -3   1  14  398.15   24.68   1-0.29693-0.35818 0.65917 0.10093 0.69087 0.92817
  -3   1  14  402.10   22.00   1-0.58257-0.64409 0.62075 0.06290 0.52466 0.76235
   3  -1 -14  348.92   19.69   1-0.22343-0.16160 0.10334 0.66205 0.96922 0.73182
  -3  -1  13  271.53   14.60   1-0.85744-0.65763 0.14002-0.36372 0.49516 0.65971
  -3   1  13  273.22   18.21   1-0.70933-0.77849 0.57363 0.05470 0.40963 0.62526
   3   1 -13  277.81   17.77   1-0.76320-0.96034-0.64132-0.13717-0.07883-0.24273
  -3   1  13  281.92   20.88   1-0.48548-0.55460 0.01075-0.50872-0.87417-0.65848
  -3  -1  13  280.47   21.14   1-0.31781-0.11867-0.11290-0.61754-0.94140-0.77753
  -3   1  13  279.98   23.08   1-0.46111-0.53275 0.00830-0.51056-0.88730-0.67490
   3  -1 -13  270.85   17.86   1-0.83019-0.75846-0.36804 0.15075-0.41871-0.63403
   3   1 -13  235.46   15.93   1-0.80004-0.99697-0.55766-0.05309 0.22120 0.05667
  -3  -1  13  269.91   15.33   1-0.85143-0.64958 0.14139-0.36141 0.50503 0.66889
  -3   1  13  276.29   17.28   1-0.83098-0.89869 0.50970-0.00902 0.22284 0.43848
  -3   1  13  271.38   16.38   1-0.86430-0.93418 0.24313-0.27647-0.44030-0.22554
   3  -1 -13  259.84   20.59   1-0.44353-0.37387-0.54428-0.02517-0.71205-0.92713
   3   1 -13  262.53   21.75   1-0.29787-0.49651-0.65853-0.15413-0.69108-0.85423
   3   1 -13  259.67   17.89   1-0.79741-0.99656-0.58616-0.08053 0.14333-0.01907
   3  -1 -13  260.75   14.62   1-0.79688-0.72771 0.04614 0.56589 0.60236 0.38754
  -3  -1  13  291.77   18.69   1-0.68108-0.48113 0.26846-0.23568 0.68121 0.84437
  -3   1  13  280.58   21.49   1-0.32519-0.39303 0.63941 0.12014 0.69669 0.91163
   3  -1 -13  247.37   17.63   1-0.20642-0.13806 0.12005 0.63976 0.97107 0.75607
   3   1 -12  356.89   31.48   1-0.76091-0.95418-0.47741-0.01177 0.43941 0.29897
  -3  -1  12  374.67   30.04   1-0.86262-0.66932 0.08784-0.37695 0.49815 0.64024
  -3   1  12  375.88   32.83   1-0.71522-0.79087 0.56377 0.08379 0.41303 0.60621
  -3  -1  12  380.65   32.01   1-0.86059-0.66967-0.20208-0.66757-0.46748-0.32538
   3   1 -12  386.98   32.83   1-0.76785-0.95869-0.63469-0.16946-0.08697-0.22845
  -3   1  12  393.35   35.87   1-0.48319-0.55880 0.00894-0.47153-0.87546-0.68219
  -3  -1  12  387.57   35.79   1-0.30765-0.11500-0.11988-0.58552-0.94391-0.80245
  -3   1  12  376.51   36.61   1-0.46214-0.54009 0.00751-0.47237-0.88677-0.69653
  -3  -1  12  364.66   34.01   1-0.69796-0.50680-0.20042-0.66645-0.68751-0.54679
   3  -1 -12  367.84   32.45   1-0.81383-0.73563-0.34136 0.13846-0.47025-0.66307
   3   1 -12  311.61   27.50   1-0.80256-0.99322-0.55685-0.09123 0.21400 0.07191
  -3  -1  12  376.44   30.85   1-0.84299-0.64783 0.10099-0.36291 0.52836 0.66977
  -3   1  12  377.34   32.00   1-0.83259-0.90690 0.50505 0.02521 0.22737 0.42058
  -3   1  12  369.31   30.94   1-0.86453-0.94087 0.24694-0.23363-0.43771-0.24529
  -3  -1  12  378.37   32.76   1-0.72054-0.52773-0.20415-0.66981-0.66266-0.52233
   3  -1 -12  357.27   33.25   1-0.49872-0.42260-0.49208-0.01197-0.71352-0.90623
   3   1 -12  354.15   34.28   1-0.32580-0.51798-0.63898-0.17357-0.69681-0.83759
   3   1 -12  345.48   30.84   1-0.80081-0.99352-0.57969-0.11318 0.15046 0.01035
   3  -1 -12  352.56   29.04   1-0.78046-0.70478 0.08561 0.56644 0.61931 0.42710
  -3  -1  12  388.42   32.76   1-0.72771-0.53471 0.19151-0.27411 0.65859 0.79933
  -3   1  12  374.32   34.80   1-0.35132-0.42574 0.62019 0.13988 0.70137 0.89396
   3  -1 -12  331.15   29.84   1-0.19147-0.11657 0.13458 0.61529 0.97222 0.77962
   3   1 -11 2436.17  173.67   1-0.75899-0.94575-0.48146-0.05487 0.43831 0.32020
  -3  -1  11 2513.34  175.90   1-0.86554-0.67874 0.03143-0.39441 0.49984 0.61946
   3  -1 -11 2228.65  156.27   1-0.86233-0.78042 0.09154 0.53277 0.49799 0.32724
  -3   1  11 2498.75  177.74   1-0.71971-0.80184 0.55610 0.11506 0.41563 0.58635
  -3   1  11 2394.52  172.37   1-0.74745-0.83200 0.15480-0.28595-0.64602-0.47539
  -3  -1  11 2462.45  173.65   1-0.86331-0.67868-0.22970-0.65626-0.44935-0.32971
   3   1 -11 2541.20  179.63   1-0.77130-0.95584-0.62960-0.20329-0.09313-0.21219
  -3   1  11 2564.92  184.31   1-0.49235-0.57446 0.01620-0.42527-0.87024-0.69938
  -3  -1  11 2529.50  182.50   1-0.30082-0.11465-0.12455-0.55118-0.94551-0.82647
  -3   1  11 2510.13  182.98   1-0.45929-0.54355 0.00971-0.43119-0.88822-0.72015
  -3  -1  11 2652.00  190.49   1-0.72009-0.53524-0.22385-0.65087-0.65677-0.53839
   3  -1 -11 2471.63  176.95   1-0.79320-0.70873-0.31165 0.12921-0.52315-0.69354
   3   1 -11 1995.21  142.47   1-0.80260-0.98700-0.55684-0.13017 0.21388 0.09423
   3   1 -11 2195.26  156.91   1-0.62161-0.81058-0.35225 0.07270 0.69964 0.58109
  -3  -1  11 2394.35  168.34   1-0.83165-0.64319 0.05680-0.36821 0.55238 0.67136
   3  -1 -11 2386.96  167.42   1-0.84209-0.76209 0.09718 0.53843 0.53049 0.35959
  -3   1  11 2475.37  175.02   1-0.83336-0.91427 0.50278 0.06183 0.22957 0.40034
  -3   1  11 2455.32  173.23   1-0.86512-0.94791 0.25777-0.18376-0.43025-0.26017
  -3  -1  11 2611.11  185.32   1-0.70880-0.52250-0.22417-0.65080-0.66883-0.55084
   3  -1 -11 2365.18  170.41   1-0.55599-0.47348-0.43151 0.00959-0.71039-0.88075
   3   1 -11 2405.51  175.25   1-0.35319-0.53893-0.61878-0.19236-0.70168-0.82009
   3   1 -11 2240.48  160.81   1-0.80176-0.98800-0.57787-0.15048 0.15246 0.03465
  -3  -1  11 2511.95  176.86   1-0.77033-0.58382 0.10808-0.31850 0.62840 0.74680
   3  -1 -11 2498.85  175.96   1-0.76247-0.68031 0.12471 0.56650 0.63488 0.46502
  -3   1  11 2648.89  191.18   1-0.37522-0.45624 0.60175 0.16041 0.70504 0.87527
   3  -1 -11 2227.03  159.41   1-0.17890-0.09747 0.14669 0.58840 0.97286 0.80266
   3   1 -10 1726.46   99.92   1-0.75451-0.93475-0.49077-0.10323 0.43572 0.33995
  -3  -1  10 1731.28   96.85   1-0.86557-0.68528-0.03017-0.41707 0.49986 0.59702
  -3   1  10 1742.52  100.22   1-0.72253-0.81114 0.55121 0.14910 0.41725 0.56552
  -3   1  10 1719.17  101.84   1-0.74142-0.83225 0.16634-0.23544-0.65009-0.50190
   3  -1 -10 1628.70   93.33   1-0.86182-0.77102-0.21346 0.18811-0.46009-0.60838
  -3  -1  10 1707.16   96.52   1-0.86516-0.68681-0.25876-0.64637-0.42956-0.33239
   3   1 -10 1784.99  101.74   1-0.77327-0.95151-0.62665-0.23925-0.09668-0.19333
  -3   1  10 1755.25  103.68   1-0.51893-0.60753 0.03762-0.36485-0.85398-0.70554
  -3  -1  10 1750.09  104.26   1-0.29798-0.11830-0.12648-0.51410-0.94615-0.84952
  -3   1  10 1735.91  105.70   1-0.45167-0.54224 0.01558-0.38633-0.89204-0.74612
  -3  -1  10 1827.26  108.53   1-0.74235-0.56381-0.24860-0.63662-0.62218-0.52614
   3  -1 -10 1717.67  101.09   1-0.76716-0.67642-0.27800 0.12389-0.57806-0.72601
   3   1 -10 1389.31   80.76   1-0.79910-0.97723-0.55796-0.17023 0.22387 0.12665
   3   1 -10 1748.31  100.67   1-0.61334-0.79571-0.36292 0.02308 0.70149 0.60523
  -3  -1  10 1665.88   93.87   1-0.81656-0.63479 0.00782-0.37829 0.57719 0.67374
   3  -1 -10 1659.89   92.90   1-0.84989-0.76320 0.13333 0.53569 0.50979 0.36132
  -3   1  10 1712.19   97.33   1-0.83307-0.92058 0.50363 0.10157 0.22875 0.37709
  -3   1  10 1700.28   96.34   1-0.86581-0.95564 0.27848-0.12350-0.41570-0.26736
  -3  -1  10 1776.49  102.56   1-0.69756-0.51777-0.24260-0.63021-0.67419-0.57856
   3  -1 -10 1647.55   97.27   1-0.61574-0.52675-0.35985 0.04226-0.70097-0.84896
   3   1 -10 1682.26  101.82   1-0.38014-0.55949-0.59786-0.21038-0.70572-0.80169
   3   1 -10 1502.31   88.18   1-0.79995-0.97974-0.58136-0.19310 0.14863 0.05312
  -3  -1  10 1709.47   96.80   1-0.80711-0.62702 0.01919-0.36824 0.59007 0.68646
   3  -1 -10 1689.32   96.83   1-0.74313-0.65447 0.16310 0.56586 0.64896 0.50146
  -3   1  10 1832.72  108.81   1-0.39678-0.48439 0.58441 0.18204 0.70783 0.85570
   3  -1 -10 1589.41   93.15   1-0.16915-0.08119 0.15602 0.55874 0.97316 0.82535
   3   1  -9 1312.97   83.92   1-0.74660-0.92033-0.50664-0.15814 0.43115 0.35773
  -3  -1   9 1237.50   76.66   1-0.86172-0.68758-0.09889-0.44675 0.49763 0.57239
  -3   1   9 1215.24   77.80   1-0.72328-0.81837 0.54989 0.18673 0.41769 0.54349
  -3   1   9 1184.20   78.37   1-0.73156-0.82869 0.18458-0.17823-0.65630-0.53056
   3  -1  -9 1257.90   80.56   1-0.85452-0.75744-0.15894 0.20368-0.49449-0.62031
  -3  -1   9 1224.74   76.75   1-0.86596-0.69376-0.29063-0.63904-0.40698-0.33214
   3   1  -9 1277.35   80.71   1-0.77326-0.94520-0.62667-0.27819-0.09666-0.17089
  -3   1   9 1172.15   76.99   1-0.64487-0.73825 0.56042 0.19616 0.51967 0.64537
  -3   1   9 1213.47   79.36   1-0.57364-0.66846 0.08356-0.28006-0.81483-0.68899
  -3  -1   9 1254.00   83.37   1-0.29999-0.12679-0.12511-0.47373-0.94569-0.87149
   3   1  -9 1298.05   86.97   1 0.11026-0.06294-0.36706-0.01844-0.92363-0.99784
  -3   1   9 1240.41   84.53   1-0.43800-0.53488 0.02601-0.33692-0.89859-0.77484
   3  -1  -9 1247.91   82.31   1-0.73382-0.63703-0.23896 0.12429-0.63592-0.76074
  -3  -1   9 1284.40   84.42   1-0.76651-0.59447-0.27720-0.62607-0.57932-0.50461
   3   1  -9 1060.89   68.28   1-0.78979-0.96165-0.56050-0.21173 0.24911 0.17433
   3   1  -9 1176.96   75.94   1-0.60006-0.77570-0.37961-0.03255 0.70414 0.63025
  -3  -1   9 1217.52   76.25   1-0.79620-0.62090-0.04788-0.39503 0.60313 0.67706
   3  -1  -9 1178.87   74.29   1-0.85690-0.76316 0.17410 0.53735 0.48517 0.35892
  -3   1   9 1217.22   77.09   1-0.83135-0.92546 0.50864 0.14547 0.22388 0.34979
  -3   1   9 1158.43   73.15   1-0.86581-0.96205 0.30915-0.05386-0.39342-0.26748
  -3  -1   9 1278.04   82.11   1-0.68708-0.51381-0.25919-0.60777-0.67877-0.60548
   3  -1  -9 1164.64   75.44   1-0.67725-0.58214-0.27428 0.08919-0.68271-0.80818
   3   1  -9 1209.25   81.66   1-0.40656-0.57945-0.57630-0.22782-0.70892-0.78251
   3   1  -9 1191.81   77.07   1-0.79483-0.96816-0.59091-0.24178 0.13803 0.06482
  -3  -1   9 1254.26   78.17   1-0.83701-0.66341-0.07665-0.42507 0.54178 0.61579
   3  -1  -9 1163.74   75.11   1-0.72246-0.62731 0.20080 0.56452 0.66160 0.53645
  -3   1   9 1297.09   86.34   1-0.41569-0.50991 0.56860 0.20521 0.70984 0.83538
   3  -1  -9 1157.14   75.43   1-0.16277-0.06827 0.16209 0.52582 0.97325 0.84785
   3   1  -8   58.48    9.66   1-0.73393-0.90115-0.53074-0.22129 0.42384 0.37275
  -3  -1   8   53.23    8.52   1-0.85262-0.68502-0.17491-0.48382 0.49238 0.54466
   3  -1  -8   48.23    6.55   1-0.84377-0.74223 0.22495 0.54924 0.48727 0.38393
  -3   1   8   49.48    8.37   1-0.72136-0.82293 0.55326 0.22903 0.41657 0.51992
  -3   1   8   50.72   10.57   1-0.71628-0.81970 0.21152-0.11232-0.66497-0.56167
   3  -1  -8  100.84   13.64   1-0.84174-0.73832-0.09570 0.22813-0.53132-0.63468
  -3  -1   8   56.60    8.12   1-0.86533-0.69943-0.32477-0.63427-0.38172-0.32936
   3   1  -8   57.47    9.46   1-0.77040-0.93603-0.63095-0.32139-0.09150-0.14331
  -3   1   8   48.88    9.96   1-0.63687-0.73699 0.55917 0.23391 0.53076 0.63413
  -3   1   8   49.39    9.33   1-0.67491-0.77626 0.17706-0.14756-0.71633-0.61289
  -3  -1   8   60.45   11.21   1-0.30795-0.14123-0.11968-0.42929-0.94384-0.89205
   3   1  -8   58.46   11.62   1 0.04861-0.11809-0.33523-0.02561-0.94088-0.99267
   3  -1  -8   52.51   10.87   1-0.69207-0.58897-0.19436 0.12987-0.69516-0.79764
  -3  -1   8   57.64    9.73   1-0.79087-0.62509-0.30848-0.61839-0.52854-0.47627
   3   1  -8   51.51    8.32   1-0.76951-0.93510-0.56437-0.25453 0.29889 0.24654
   3   1  -8   55.70    9.08   1-0.57972-0.74864-0.40420-0.09609 0.70748 0.65596
  -3  -1   8   53.13    8.95   1-0.76905-0.60047-0.11085-0.41909 0.62949 0.68102
   3  -1  -8   55.53    8.42   1-0.86234-0.76194 0.21872 0.54308 0.45664 0.35283
  -3   1   8   50.94    8.81   1-0.82749-0.92820 0.51934 0.19506 0.21335 0.31683
  -3   1   8   58.27    8.50   1-0.86356-0.96620 0.35345 0.02941-0.35962-0.25609
   3  -1  -8   53.15    8.66   1-0.73952-0.63790-0.16990 0.15454-0.65132-0.75444
   3   1  -8   53.94   11.10   1-0.43253-0.59896-0.55405-0.24456-0.71129-0.76251
   3   1  -8   53.24    9.27   1-0.78546-0.95233-0.60727-0.29725 0.11946 0.06854
  -3  -1   8   54.21    7.91   1-0.85755-0.69044-0.17854-0.48795 0.48241 0.53403
   3  -1  -8   49.36    7.92   1-0.70070-0.59949 0.23752 0.56209 0.67274 0.56978
  -3   1   8   54.95   10.98   1-0.43184-0.53264 0.55465 0.23023 0.71124 0.81441
   3  -1  -8   47.10    9.03   1-0.16049-0.05946 0.16425 0.48898 0.97327 0.87026
  -3  -1   7  620.26   41.83   1-0.83600-0.67494-0.26077-0.53074 0.48278 0.51259
   3  -1  -7  588.94   38.80   1-0.83217-0.72415 0.27664 0.56199 0.48057 0.39970
  -3   1   7  589.24   41.23   1-0.71576-0.82381 0.56287 0.27758 0.41334 0.49423
  -3   1   7  565.61   41.81   1-0.69297-0.80268 0.24994-0.03493-0.67625-0.59538
   3  -1  -7  641.80   45.19   1-0.82089-0.71118-0.02101 0.26385-0.57069-0.65161
  -3  -1   7  633.81   41.11   1-0.86265-0.70305-0.36360-0.63420-0.35159-0.32170
   3   1  -7  628.74   42.41   1-0.76303-0.92236-0.64156-0.37092-0.07854-0.10793
  -3   1   7  534.47   39.06   1-0.65607-0.76293 0.56202 0.27576 0.50367 0.58471
  -3   1   7  580.20   38.67   1-0.83712-0.94514 0.38068 0.09489-0.39280-0.31256
  -3  -1   7  619.80   45.44   1-0.32328-0.16304-0.10912-0.37973-0.93998-0.91061
   3   1  -7  603.05   45.16   1-0.01843-0.17866-0.29882-0.02821-0.95412-0.98350
   3  -1  -7  597.13   44.80   1-0.63883-0.52942-0.14224 0.14299-0.75607-0.83621
  -3  -1   7  611.03   42.31   1-0.81805-0.65856-0.34793-0.61888-0.45795-0.42811
  -3  -1   7  623.07   42.73   1-0.73186-0.56999-0.18403-0.45336 0.65612 0.68524
   3  -1  -7  578.35   39.99   1-0.86560-0.75855 0.27032 0.55579 0.42148 0.34012
  -3   1   7  585.24   41.75   1-0.82009-0.92755 0.53821 0.25286 0.19435 0.27515
  -3   1   7  602.65   40.62   1-0.85581-0.96485 0.41407 0.12900-0.31005-0.22891
   3  -1  -7  592.32   39.61   1-0.79885-0.69042-0.04113 0.24426-0.60012-0.68091
   3   1  -7  587.22   44.00   1-0.45811-0.61807-0.53104-0.26055-0.71283-0.74168
   3   1  -7  626.53   43.23   1-0.77085-0.93105-0.63028-0.35925 0.09232 0.06385
  -3  -1   7  606.64   39.97   1-0.86592-0.70529-0.28551-0.55589 0.41067 0.43992
   3  -1  -7  580.81   41.76   1-0.67754-0.56980 0.27383 0.55940 0.68259 0.60199
  -3   1   7  614.00   45.32   1-0.44468-0.55207 0.54325 0.25780 0.71212 0.79294
   3  -1  -7  578.35   40.96   1-0.16332-0.05575 0.16157 0.44730 0.97325 0.89264
  -3  -1   7  640.35   45.84   1-0.06771 0.09316 0.24973-0.02037 0.96594 0.99544
  -3   1   7  597.35   43.86   1 0.10230-0.00526 0.39369 0.10796 0.91353 0.99414
  -3  -1   6  454.93   22.94   1-0.80839-0.65409-0.35853-0.58982 0.46684 0.47357
   3  -1  -6  461.75   21.05   1-0.81616-0.70166 0.33425 0.58065 0.47132 0.41292
  -3   1   6  457.42   23.89   1-0.70483-0.81936 0.58097 0.33462 0.40703 0.46546
  -3   1   6  421.63   25.66   1-0.65749-0.77317 0.30332 0.05737-0.68970-0.63158
   3  -1  -6  470.57   25.93   1-0.78769-0.67169 0.06874 0.31464-0.61221-0.67068
  -3  -1   6  483.70   20.22   1-0.85650-0.70321-0.41004-0.64172-0.31347-0.30606
   3   1  -6  459.12   22.14   1-0.74773-0.90076-0.66189-0.43017-0.05284-0.05982
   3   1  -6  447.21   26.78   1-0.09185-0.24560-0.25682-0.02521-0.96208-0.96904
  -3  -1   6  441.80   21.49   1-0.84907-0.69572-0.40558-0.63748-0.33848-0.33102
  -3  -1   6  465.80   24.70   1-0.67945-0.52410-0.27094-0.50122 0.68185 0.68854
   3  -1  -6  439.71   19.46   1-0.86498-0.75127 0.33218 0.57876 0.37609 0.31718
  -3   1   6  464.55   24.32   1-0.80657-0.92059 0.56825 0.32179 0.16288 0.22126
  -3   1   6  468.57   22.68   1-0.83682-0.95220 0.49219 0.24610-0.23973-0.18095
   3  -1  -6  450.75   19.81   1-0.84610-0.73103 0.11491 0.36128-0.52047-0.57885
  -3  -1   6  469.87   24.30   1-0.66458-0.51107-0.29308-0.52456-0.68733-0.68090
   3   1  -6  448.06   26.70   1-0.48334-0.63684-0.50721-0.27572-0.71352-0.72000
   3   1  -6  476.00   24.10   1-0.74796-0.90174-0.66159-0.42971 0.05323 0.04703
  -3  -1   6  439.65   18.78   1-0.85880-0.70467-0.39538-0.62672 0.32576 0.33263
  -3   1   6  463.56   27.03   1-0.45355-0.56752 0.53522 0.28873 0.71261 0.77106
  -3   1   6  470.14   27.64   1 0.05213-0.06195 0.35291 0.10617 0.93420 0.99241
  -3  -1   510232.93  239.77   1-0.76437-0.61669-0.46998-0.66230 0.44141 0.42548
   3  -1  -510120.57  206.16   1-0.79364-0.67265 0.40009 0.60755 0.45831 0.42237
  -3   1   510081.11  249.75   1-0.68563-0.80664 0.61085 0.40344 0.39594 0.43192
  -3   1   510962.78  153.21   1-0.60274-0.72477 0.37628 0.16929-0.70363-0.66785
   3  -1  -5 9674.60  124.62   1-0.73518-0.61289 0.17796 0.38490-0.65408-0.69007
  -3  -1   510876.78  100.72   1-0.84368-0.69687-0.46875-0.66154-0.26166-0.27697
   3   1  -510222.47  106.68   1-0.71638-0.86311-0.69768-0.50488-0.00446 0.01097
   3   1  -5 9711.73  158.24   1-0.17266-0.31993-0.20797-0.01537-0.96277-0.94731
  -3  -1   510198.61  139.67   1-0.86307-0.71595-0.49929-0.69216-0.07624-0.09120
  -3  -1   5 9293.91  190.97   1-0.60485-0.45610-0.37365-0.56491 0.70323 0.68763
   3  -1  -510146.54  217.28   1-0.85653-0.73602 0.40987 0.61749 0.31361 0.27743
  -3   1   510050.95  250.76   1-0.78089-0.90147 0.61476 0.40720 0.11076 0.14673
  -3   1   510195.45  113.64   1-0.79733-0.91914 0.58630 0.37917-0.14317-0.10680
   3  -1  -5 9863.55   93.65   1-0.86597-0.74410 0.29625 0.50336-0.40290-0.43923
  -3  -1   510435.27  124.68   1-0.66253-0.51548-0.29606-0.48855-0.68803-0.70397
   3   1  -5 9921.07  156.43   1-0.50829-0.65534-0.48245-0.28996-0.71335-0.69745
   3   1  -510420.60  114.74   1-0.71444-0.86179-0.69968-0.50694 0.00163 0.01770
  -3  -1   510254.20  118.62   1-0.83314-0.68563-0.50344-0.69609 0.22893 0.21295
  -3   1   5 9916.70  207.62   1-0.45747-0.57802 0.53163 0.32410 0.71280 0.74889
  -3   1   510498.38  173.04   1-0.00207-0.12270 0.30724 0.09950 0.95162 0.98744
   3   1  -4  939.42   36.68   1-0.56975-0.71086-0.75307-0.59977 0.32902 0.36734
  -3  -1   4  933.58   37.19   1-0.69602-0.55486-0.59496-0.74823 0.40194 0.36367
   3  -1  -4  906.07   32.38   1-0.76067-0.63317 0.47791 0.64638 0.43928 0.42576
  -3   1   4  920.55   37.82   1-0.65262-0.78013 0.65729 0.48884 0.37688 0.39042
   3  -1  -4  907.50   38.69   1-0.65284-0.52447 0.30992 0.47794-0.69118-0.70462
  -3  -1   4 1030.42   30.85   1-0.81356-0.67307-0.55331-0.70718-0.17872-0.21648
   3   1  -4  944.32   35.46   1-0.64735-0.78760-0.75709-0.60316 0.08797 0.12598
   3  -1  -4  936.15   28.84   1-0.85780-0.73014 0.51346 0.68228-0.02276-0.03704
  -3  -1   4  962.92   40.92   1-0.43373-0.29295-0.02923-0.18282-0.90056-0.93848
   3   1  -4  905.09   38.86   1-0.26172-0.40250-0.15081 0.00277-0.95328-0.91541
  -3  -1   4  984.97   38.09   1-0.62262-0.48204-0.55673-0.71073 0.54989 0.51234
   3  -1  -4  925.81   28.17   1-0.83055-0.70344 0.51093 0.67966 0.22165 0.20789
  -3   1   4  899.15   32.26   1-0.72896-0.85610 0.68415 0.51549 0.02328 0.03683
   3  -1  -4  950.12   31.73   1-0.83884-0.71062 0.48564 0.65380-0.24594-0.25992
  -3  -1   4  962.95   34.59   1-0.66536-0.52464-0.29194-0.44538-0.68706-0.72551
   3   1  -4  923.97   37.73   1-0.53321-0.67378-0.45647-0.30298-0.71226-0.67395
  -3  -1   4  990.18   34.37   1-0.78616-0.64512-0.60608-0.75960 0.12083 0.08255
   3  -1  -4  915.54   36.01   1-0.60139-0.47404 0.37796 0.54652 0.70389 0.69035
  -3   1   4  941.93   39.27   1-0.45492-0.58207 0.53396 0.36540 0.71268 0.72641
   3  -1  -4  926.87   38.31   1-0.21807-0.09090 0.10862 0.27737 0.96986 0.95645
  -3   1   4  983.34   39.31   1-0.06113-0.18830 0.25560 0.08686 0.96484 0.97826
   3   1  -325907.42  352.00   1-0.46531-0.59982-0.84337-0.72912 0.26871 0.32951
  -3  -1   326413.08 1448.00   1-0.59324-0.45863-0.72848-0.84270 0.34259 0.28196
   3  -1  -325507.81  505.93   1-0.71029-0.57631 0.57204 0.70156 0.41018 0.41912
  -3   1   323545.50  254.48   1-0.38874-0.52333 0.59096 0.46191-0.70685-0.71606
   3   1  -324812.65  833.84   1-0.46570-0.59973-0.84014-0.72518 0.27797 0.33827
   3  -1  -325740.46  892.01   1-0.70640-0.57238 0.56671 0.69679 0.42405 0.43226
  -3  -1   326100.61 1481.34   1-0.49974-0.36545 0.02210-0.09247-0.86588-0.92622
   3   1  -326094.07 1524.19   1-0.35924-0.49354-0.08386 0.03072-0.92946-0.86917
  -3  -1   328551.74 1555.46   1-0.56618-0.43192-0.07714-0.19207-0.82066-0.88121
   3  -1  -326075.18 1436.22   1 0.06624 0.20038-0.27173-0.14234 0.96009 0.96932
   3  -1  -326179.70 1467.17   1-0.76078-0.62709 0.64468 0.77445 0.07466 0.08353
  -3   1   324156.05  228.51   1-0.61558-0.74937 0.77796 0.64825-0.12580-0.13493
  -3  -1   326932.18 1539.76   1-0.67543-0.54123-0.27701-0.39143-0.68340-0.74421
   3   1  -325658.89  296.13   1-0.55808-0.69218-0.42917-0.31468-0.71017-0.64949
  -3  -1   326415.62 1488.01   1-0.71832-0.58382-0.69566-0.81013 0.00732-0.05328
   3  -1  -326061.72 1484.21   1-0.57410-0.44021 0.41080 0.54036 0.70827 0.71709
  -3   1   326216.79 1480.60   1-0.44352-0.57725 0.54429 0.41470 0.71205 0.70341
   3  -1  -326791.43 1554.53   1-0.25981-0.12611 0.06697 0.19671 0.96333 0.97231
  -3   1   328796.43 1620.48   1-0.12601-0.25971 0.19660 0.06686 0.97235 0.96336
   3   1  -2    4.90    7.53   1-0.31497-0.44293-0.93150-0.85645 0.18189 0.26513
  -3  -1   2    6.37    7.13   1-0.44754-0.31948-0.85609-0.93121 0.25845 0.17540
   3  -1  -2    7.46    5.29   1-0.62795-0.48748 0.68860 0.77917 0.36263 0.39400
  -3   1   2    5.47   11.11   1-0.20536-0.34629 0.71623 0.62624-0.66696-0.69849
  -3  -1   2    7.23   11.06   1-0.40877-0.28104-0.85196-0.92802 0.32719 0.24452
  -3  -1   2    4.83   10.09   1-0.58227-0.45448 0.09107 0.01549-0.80787-0.89061
   3   1  -2    7.36    6.57   1-0.46407-0.59186-0.00601 0.06955-0.88577-0.80303
  -3  -1   2    8.62   11.69   1-0.67996-0.55192-0.18210-0.25804-0.71026-0.79296
   3  -1  -2   15.21    9.53   1-0.08452 0.05597-0.35396-0.26353 0.93142 0.96302
  -3   1   2   14.61    8.45   1 0.06312-0.07737-0.27352-0.36395 0.95979 0.92819
   3  -1  -2    6.09    5.62   1-0.58131-0.44094 0.79696 0.88767-0.16407-0.13265
  -3   1   2    7.19   11.57   1-0.37035-0.51076 0.85701 0.76633-0.35828-0.38967
  -3  -1   2    5.81   12.72   1-0.01133 0.11664 0.81279 0.73742-0.58243-0.66528
   3   1  -2    7.59    7.28   1 0.13828 0.01029 0.75169 0.82707-0.64484-0.56200
  -3  -1   2    5.14    5.20   1-0.69661-0.56891-0.24413-0.31952-0.67463-0.75778
   3   1  -2    4.33    7.08   1-0.51942-0.64744-0.82363-0.74825-0.22763-0.14464
  -3  -1   2    5.73    5.46   1-0.63290-0.50487-0.76701-0.84237-0.10549-0.18841
   3  -1  -2    7.09    5.96   1-0.54594-0.40562 0.44267 0.53330 0.71132 0.74232
  -3   1   2    6.65    6.12   1-0.41932-0.55964 0.56550 0.47487 0.71018 0.67918
  -3   1   2    6.46    6.62   1-0.44427-0.58505 0.88910 0.79865-0.11004-0.14092
   3  -1  -2    8.35    8.90   1-0.31892-0.17869 0.00594 0.09669 0.94776 0.97914
  -3   1   2    8.27    7.45   1-0.19767-0.33790 0.12857 0.03782 0.97179 0.94041
  -3  -1   1 1757.35   51.92   1-0.26200-0.14047-0.95313-0.98901 0.15130 0.04589
   3  -1  -1 1685.12   48.59   1-0.48512-0.33819 0.82835 0.87990 0.28015 0.33375
  -3  -1   1 1812.64   53.63   1 0.12382 0.24518 0.98972 0.95324-0.07150-0.17667
   3   1  -1 1739.04   58.90   1-0.28183-0.40337 0.66930 0.70589-0.68745-0.58224
   3  -1  -1 1525.72   51.66   1-0.01983 0.12717-0.81553-0.76430 0.57836 0.63219
  -3   1   1 2034.63   67.22   1 0.12280-0.02420-0.75915-0.81039 0.63921 0.58539
   3  -1  -1 1674.75   77.54   1-0.52118-0.37390 0.53303 0.58530 0.66651 0.71945
  -3  -1   1 1819.94   47.21   1-0.67702-0.55569 0.17916 0.14269-0.71381-0.81904
   3   1  -1 1693.10   48.71   1-0.57150-0.69279 0.08171 0.11828-0.81652-0.71136
  -3  -1   1 1835.01   50.87   1-0.73341-0.61167-0.23849-0.27543-0.63657-0.74161
   3  -1  -1 1714.09   67.36   1-0.25648-0.10962-0.43601-0.38454 0.86261 0.91657
  -3   1   1 1693.68   53.56   1-0.11651-0.26336-0.37019-0.42166 0.92161 0.86765
  -3  -1   1 1736.62   50.23   1-0.24378-0.12230 0.85904 0.82262-0.45011-0.55528
   3  -1  -1 1717.29   51.02   1-0.22541-0.07849 0.85764 0.90937-0.46221-0.40850
   3   1  -1 1757.98   52.61   1-0.10137-0.22285 0.83786 0.87429-0.53638-0.43121
  -3   1   1 1547.00   45.96   1 0.03159-0.11532 0.79775 0.74602-0.60215-0.65586
  -3  -1   1 1838.30   44.39   1-0.73500-0.61382-0.17829-0.21465-0.65419-0.75970
  -3  -1   1 1574.85   46.34   1-0.53688-0.41523-0.81700-0.85322-0.21035-0.31556
   3  -1  -1 1682.03   52.09   1-0.51758-0.37068 0.47291 0.52458 0.71305 0.76642
   3  -1  -1 1692.12   49.38   1-0.40365-0.25631 0.91463 0.96610-0.02237 0.03076
   3  -1  -1 1689.40   45.40   1-0.51526-0.36829 0.72053 0.77230 0.46404 0.51759
  -3   1   1 1649.31   48.31   1-0.33133-0.47832 0.89508 0.84334 0.29840 0.24490
   3  -1  -1 1897.82   62.21   1-0.39885-0.25202-0.08089-0.02932 0.91343 0.96727
   3  -1   0 1779.49   51.36   1-0.24461-0.09114 0.95927 0.97185 0.14126 0.21721
  -3  -1   0 1827.08   52.58   1-0.09094 0.02392 0.99447 0.99689 0.05252-0.07505
  -3   1   0 1697.09   51.07   1 0.01969-0.13377 0.99974 0.98715-0.01137-0.08732
   3   1   0 1799.47   54.58   1 0.06536-0.04951 0.99714 0.99472-0.03774 0.08983
   3   1   0 1787.12   53.53   1-0.64462-0.75993 0.32139 0.31931-0.69365-0.56616
  -3  -1   0 1985.27   51.86   1-0.79568-0.68023 0.04917 0.05095-0.60370-0.73122
   3  -1   0 1727.72   55.71   1-0.24899-0.09569-0.85937-0.84704 0.44663 0.52283
  -3   1   0 1628.60   53.35   1-0.10276-0.25606-0.83818-0.85050 0.53562 0.45942
   3  -1   0 1749.93   82.11   1-0.48412-0.33009 0.52210 0.53538 0.70216 0.77743
  -3  -1   0 2065.93   48.76   1-0.77035-0.65550 0.28194 0.28459-0.57189-0.69951
  -3  -1   0 1888.80   50.63   1-0.76477-0.64919-0.27507-0.27327-0.58261-0.70983
   3  -1   0 1730.21   76.29   1-0.42857-0.27534-0.50390-0.49143 0.74993 0.82624
  -3   1   0 1691.78   66.80   1-0.28827-0.44147-0.44971-0.46223 0.84537 0.76904
  -3  -1   0 1819.15   50.33   1-0.46023-0.34524 0.84152 0.84404-0.28288-0.41036
   3   1   0 1854.10   55.19   1-0.32572-0.44071 0.86017 0.85764-0.39244-0.26495
  -3  -1   0 1889.16   42.02   1-0.79724-0.68242-0.04522-0.04267-0.60195-0.72970
   3   1   0 1932.18   49.23   1-0.63885-0.75356-0.32930-0.33180-0.69528-0.56749
   3  -1   0 1766.26   50.45   1-0.48948-0.33600 0.50122 0.51392 0.71356 0.78929
   3  -1   0 1849.72   55.10   1-0.27578-0.12187 0.93757 0.95006 0.21188 0.28727
   3  -1   0 1865.30   51.55   1-0.30973-0.15617 0.90898 0.92179 0.27894 0.35483
   3  -1   0 1826.17   55.20   1-0.01100 0.14262-0.99989-0.98757-0.00990 0.06594
  -3   1   0 1826.68   55.57   1 0.12120-0.03241-0.98660-0.99891 0.10915 0.03330
   3  -1   1 2113.48   54.23   1-0.40890-0.24888-0.88149-0.90892 0.23613 0.33452
   3   1   1 2224.65   60.48   1-0.11777-0.22616 0.99070 0.94938 0.06801 0.21800
   3  -1   1 2102.90   54.01   1 0.07980 0.23976 0.99574 0.96942-0.04608 0.05227
   3   1   1 2092.46   57.77   1-0.75937-0.86852 0.13109 0.09032-0.63730-0.48734
  -3  -1  -1 2294.82   61.76   1-0.84470-0.73553-0.10851-0.06776-0.52412-0.67408
   3  -1   1 2294.95   61.78   1-0.43958-0.27979-0.84624-0.87298 0.30105 0.39950
  -3   1  -1 2237.58   65.54   1-0.28950-0.44910-0.86073-0.83415 0.41870 0.32013
   3  -1   1 2086.50   99.80   1-0.46565-0.30491 0.51628 0.49059 0.71876 0.81629
  -3  -1  -1 2242.61   44.19   1-0.84016-0.73169 0.38655 0.42830-0.38040-0.53026
   3   1   1 1925.43   65.17   1-0.69950-0.80862-0.20202-0.24310-0.68547-0.53575
  -3  -1  -1 2203.03   66.58   1-0.78702-0.67771-0.30334-0.26257-0.53719-0.68684
   3  -1   1 2165.12   53.06   1-0.57795-0.41830-0.54755-0.57422 0.60510 0.70376
   3  -1   1 2089.33   65.72   1-0.60584-0.44586-0.37240-0.39782 0.70303 0.80183
  -3  -1  -1 2252.83   53.27   1-0.62316-0.51459 0.77329 0.81487-0.11700-0.26680
   3   1   1 2203.25   56.51   1-0.49669-0.60521 0.83130 0.78980-0.24942-0.09960
  -3  -1  -1 2093.86   49.73   1-0.86438-0.75564 0.24445 0.28554-0.43940-0.58946
   3  -1   1 2345.03   67.96   1 0.08299 0.24305-0.83346-0.86030-0.54630-0.44811
   3  -1   1 2145.06   53.14   1-0.46275-0.30267 0.52674 0.50048 0.71302 0.81111
  -3   1  -1 2151.96   57.30   1-0.16811-0.32820 0.73656 0.76284 0.65514 0.55709
   3  -1   1 2134.48   58.34   1-0.17970-0.01922 0.91568 0.88919 0.35948 0.45713
  -3  -1  -1 2337.68   61.41   1-0.30622-0.19797 0.93831 0.98014 0.16063 0.01055
  -3  -1  -1 2303.95   56.97   1-0.23606-0.12778 0.94819 0.98982 0.21260 0.06252
   3  -1   1 2249.78   59.53   1-0.17644-0.01641-0.97139-0.99801-0.15890-0.06071
  -3   1  -1 2186.94   60.30   1-0.03466-0.19469-0.99891-0.97228-0.03121-0.12940
  -3   1  -2 1416.10   44.60   1-0.37784-0.54429-0.89978-0.83319 0.21820 0.09764
   3  -1   2 1422.14   40.96   1-0.67121-0.50468-0.63183-0.69766 0.38762 0.50848
   3   1   2 1452.46   46.91   1-0.26380-0.36570 0.95246 0.87223 0.15234 0.32474
   3   1   2 1446.50   52.77   1-0.80126-0.90413 0.03487-0.04482-0.59729-0.42488
  -3  -1  -2 1406.28   37.95   1-0.86012-0.75719-0.19811-0.11843-0.47003-0.64236
   3  -1   2 1439.78   42.94   1-0.57796-0.41178-0.79864-0.86442 0.16768 0.28845
  -3   1  -2 1495.25   51.00   1-0.42429-0.59037-0.84927-0.78362 0.31416 0.19333
   3  -1   2 1409.79   56.98   1-0.45886-0.29135 0.51408 0.44938 0.72467 0.84448
  -3  -1  -2 1462.11   40.77   1-0.86597-0.76395 0.47529 0.55583-0.15553-0.32775
   3   1   2 1331.79   38.76   1-0.81860-0.92054 0.34879 0.26800-0.45632-0.28418
   3   1   2 1448.29   49.82   1-0.71497-0.81778-0.21833-0.29842-0.66418-0.49211
  -3  -1  -2 1447.48   48.13   1-0.80383-0.70079-0.32653-0.24681-0.49721-0.66930
   3  -1   2 1409.53   37.27   1-0.69168-0.52576-0.56582-0.63149 0.44879 0.56990
   3  -1   2 1553.57   50.19   1-0.71008-0.54329-0.22203-0.28640 0.66818 0.78917
  -3  -1  -2 1443.09   40.12   1-0.72887-0.62681 0.68426 0.76478 0.02313-0.14902
   3   1   2 1430.58   44.75   1-0.61037-0.71238 0.78106 0.70062-0.13178 0.04039
   3   1   2 1331.86   37.30   1-0.73923-0.84111-0.17044-0.25106-0.65151-0.47905
   3  -1   2 1576.27   54.59   1-0.02322 0.14328-0.80084-0.86666-0.59842-0.47786
   3  -1   2 1460.01   46.29   1-0.43972-0.27306 0.54769 0.48247 0.71180 0.83226
   3   1   2 1586.89   49.15   1-0.33824-0.43991 0.93529 0.85448 0.10396 0.27629
  -3  -1  -2 1327.73   42.61   1-0.36390-0.26218 0.87187 0.95244 0.32772 0.15526
   3   1   2 1496.50   48.91   1-0.21005-0.31176 0.95921 0.87864 0.18917 0.36163
   3  -1   2 1490.75   46.34   1-0.30236-0.13592-0.91346-0.97902-0.27230-0.15177
  -3   1  -2 1440.12   47.78   1-0.14895-0.31539-0.97970-0.91414-0.13414-0.25467
  -3   1  -3  338.65   21.22   1-0.55526-0.72814-0.76737-0.66201 0.32065 0.17762
   3  -1   3  341.81   17.76   1-0.79558-0.62239-0.39489-0.49931 0.45944 0.60275
   3   1   3  338.87   22.59   1-0.37059-0.46600 0.90380 0.78466 0.21401 0.40882
   3   1   3  335.06   21.40   1-0.81923-0.91581-0.01589-0.13456-0.57323-0.37837
  -3  -1  -3  325.24   17.06   1-0.86517-0.76852-0.25891-0.14029-0.42946-0.62424
   3  -1   3  366.99   20.22   1-0.67229-0.49981-0.73813-0.84283 0.05639 0.19954
  -3   1  -3  344.32   23.22   1-0.51542-0.68779-0.82506-0.72051 0.23153 0.08832
   3  -1   3  336.39   24.19   1-0.45989-0.28562 0.51442 0.41070 0.72378 0.86587
  -3  -1  -3  321.29   18.36   1-0.84154-0.74640 0.53508 0.65438 0.07414-0.12107
   3   1   3  340.16   19.12   1-0.85216-0.94758 0.41306 0.29324-0.32123-0.12682
   3   1   3  348.34   23.12   1-0.72184-0.81833-0.22574-0.34484-0.65420-0.45979
  -3  -1  -3  341.59   20.13   1-0.81721-0.72045-0.34660-0.22791-0.46046-0.65498
   3  -1   3  355.36   17.27   1-0.76969-0.59753-0.56434-0.66892 0.29847 0.44213
  -3   1  -3  308.78   20.16   1-0.62072-0.79292-0.55639-0.45175 0.55238 0.40887
  -3   1  -3  326.51   19.95   1-0.61672-0.79015-0.35859-0.25527 0.70076 0.55721
   3  -1   3  352.69   19.25   1-0.76657-0.59292-0.11613-0.21943 0.63156 0.77478
  -3  -1  -3  333.04   18.34   1-0.79263-0.69732 0.59488 0.71414 0.13358-0.06116
   3   1   3  373.06   22.44   1-0.68181-0.77735 0.73020 0.61074-0.04383 0.15070
   3   1   3  315.10   17.24   1-0.86593-0.96179 0.30097 0.18194-0.39945-0.20455
   3   1   3  346.25   23.91   1-0.41110-0.50640-0.57249-0.69198-0.70939-0.51450
  -3   1  -3  329.42   24.30   1 0.10855-0.06439-0.83948-0.73466-0.53243-0.67536
   3  -1   3  321.42   21.83   1-0.42625-0.25301 0.55953 0.45534 0.71079 0.85360
  -3  -1  -3  381.46   25.51   1-0.05825 0.03674 0.78741 0.90723 0.61366 0.41902
   3   1   3  347.29   24.22   1-0.21450-0.30961 0.92678 0.80698 0.30831 0.50291
   3   1   3  350.74   22.48   1-0.29262-0.38777 0.91919 0.79969 0.26354 0.45839
   3  -1   3  352.86   22.22   1-0.39508-0.22218-0.84693-0.95146-0.35581-0.21297
  -3   1  -3  330.79   22.81   1-0.22829-0.40113-0.95163-0.84714-0.20559-0.34846
  -3   1  -4 2539.06  147.50   1-0.65146-0.83097-0.65883-0.51485 0.37621 0.21072
   3  -1   4 2604.92  148.86   1-0.84570-0.66597-0.21508-0.35791 0.48838 0.65450
  -3  -1  -4 2549.34  149.83   1-0.66194-0.57270 0.64474 0.80299 0.38226 0.16496
   3   1   4 2542.48  152.59   1-0.44570-0.53460 0.85737 0.69924 0.25738 0.47461
  -3  -1  -4 2490.54  142.13   1-0.86588-0.77566-0.30537-0.14797-0.39621-0.61355
   3  -1   4 2650.43  151.19   1-0.73567-0.55682-0.67650-0.82005-0.03362 0.13213
  -3   1  -4 2499.90  146.60   1-0.57596-0.75472-0.79963-0.65602 0.16983 0.00431
   3   1   4 2722.69  166.25   1-0.86477-0.95380 0.45873 0.30016-0.20426 0.01256
   3   1   4 2629.95  154.78   1-0.72347-0.81365-0.22752-0.38563-0.65177-0.43503
  -3  -1  -4 2573.45  149.95   1-0.82819-0.73772-0.36458-0.20690-0.42564-0.64260
   3  -1   4 2679.76  151.08   1-0.81887-0.64045-0.55026-0.69379 0.16324 0.32933
  -3   1  -4 2555.31  148.43   1-0.67361-0.85208-0.56415-0.42056 0.47746 0.31156
  -3   1  -4 2579.88  151.81   1-0.65486-0.83511-0.30706-0.16481 0.69055 0.52481
   3  -1   4 2620.24  157.59   1-0.80054-0.62017-0.03676-0.17897 0.59814 0.76377
  -3  -1  -4 2479.71  147.10   1-0.82978-0.74124 0.51309 0.67123 0.21952 0.00216
   3   1   4 2618.77  156.37   1-0.72627-0.81529 0.68713 0.52872 0.01918 0.23609
   3   1   4 2722.30  159.05   1-0.60885-0.69768-0.36862-0.52711-0.70243-0.48517
  -3   1  -4 2493.19  151.09   1 0.06867-0.11072-0.82978-0.68597-0.55384-0.71915
   3  -1   4 2473.79  140.85   1-0.84230-0.66294-0.47377-0.61808 0.25702 0.42246
   3  -1   4 2461.83  144.67   1-0.44340-0.26357 0.54440 0.40125 0.71204 0.87722
  -3  -1  -4 2528.38  149.14   1-0.16805-0.07965 0.73659 0.89537 0.65512 0.43812
   3   1   4 2452.28  146.84   1-0.13852-0.22698 0.89831 0.73945 0.41694 0.63378
   3   1   4 2612.47  154.98   1-0.35053-0.43910 0.88174 0.72331 0.31568 0.53292
  -3   1  -4 2520.36  150.04   1-0.28246-0.46171-0.92493-0.78151-0.25438-0.41958
  -3   1  -5 7128.87  395.03   1-0.70413-0.89031-0.58209-0.39933 0.40663 0.21880
   3  -1   5 7417.06  413.73   1-0.86297-0.67670-0.08311-0.26488 0.49836 0.68695
  -3  -1  -5 7108.14  401.55   1-0.72335-0.64056 0.54978 0.74699 0.41772 0.17797
   3   1   5 7007.27  397.90   1-0.49727-0.57967 0.81868 0.62164 0.28717 0.52681
  -3  -1  -5 6891.69  380.16   1-0.86436-0.78045-0.34267-0.14636-0.36803-0.60784
   3  -1   5 7566.43  415.79   1-0.77877-0.59363-0.61814-0.80061-0.10679 0.08139
  -3   1  -5 6838.62  381.16   1-0.61614-0.80120-0.77762-0.59509 0.12515-0.06275
  -3  -1  -5 6890.24  414.74   1-0.69343-0.61198 0.56594 0.76357 0.44593 0.20599
   3   1   5 7379.75  427.98   1-0.86500-0.94753 0.48970 0.29212-0.10936 0.12978
   3   1   5 7327.96  409.72   1-0.72161-0.80548-0.22549-0.42260-0.65454-0.41545
  -3  -1  -5 6658.80  369.64   1-0.83730-0.75313-0.38102-0.18438-0.39209-0.63150
   3  -1   5 7301.95  399.95   1-0.84719-0.66249-0.52930-0.71137 0.04579 0.23459
  -3   1  -5 7173.06  396.82   1-0.70906-0.89381-0.56683-0.38427 0.41944 0.23114
  -3   1  -5 7255.59  409.42   1-0.67709-0.86405-0.27452-0.09333 0.68277 0.49466
   3  -1   5 7292.11  411.44   1-0.82234-0.63527 0.02559-0.15551 0.56841 0.75646
  -3  -1  -5 7015.82  402.49   1-0.85047-0.76853 0.44106 0.63809 0.28662 0.04683
   3   1   5 7413.13  433.89   1-0.75432-0.83651 0.65340 0.45635 0.06371 0.30329
   3   1   5 7683.63  439.59   1-0.66057-0.74269-0.29889-0.49670-0.68869-0.44909
   3  -1   5 7437.51  417.81   1-0.26050-0.07465-0.68311-0.86591-0.68226-0.49459
  -3   1  -5 6935.95  392.32   1 0.04189-0.14395-0.82229-0.63949-0.56752-0.75519
  -3  -1  -5 6915.14  386.03   1-0.26803-0.18622 0.67830 0.87606 0.68414 0.44478
   3   1   5 7209.42  406.46   1 0.12444 0.04262 0.84285 0.64510 0.52354 0.76290
   3   1   5 7241.44  411.49   1-0.39065-0.47265 0.85065 0.65328 0.35181 0.59144
  -3   1  -5 7146.13  401.80   1-0.31930-0.50496-0.90297-0.72061-0.28756-0.47510
  -3   1  -6   38.65    9.15   1-0.73421-0.92690-0.53024-0.30843 0.42399 0.21383
   3  -1   6   42.42    8.38   1-0.86582-0.67334 0.01863-0.20226 0.50000 0.71111
  -3  -1  -6   36.90    7.42   1-0.76717-0.69087 0.46384 0.69999 0.44303 0.18083
   3   1   6   36.72    9.41   1-0.53252-0.60841 0.78857 0.55262 0.30752 0.56958
  -3  -1  -6   43.46    8.94   1-0.86149-0.78388-0.37462-0.13940-0.34276-0.60505
   3  -1   6   45.08    8.34   1-0.80844-0.61699-0.56437-0.78574-0.16703 0.04374
  -3   1  -6   36.49    9.86   1-0.64297-0.83432-0.76018-0.53873 0.09333-0.11695
   3  -1   6   38.56   11.06   1-0.49006-0.29560 0.52392 0.30322 0.69666 0.90591
  -3  -1  -6   39.15    9.28   1-0.60062-0.52635 0.55248 0.78940 0.57793 0.31589
   3   1   6   39.88    8.78   1-0.85934-0.93468 0.51013 0.27391-0.03591 0.22656
   3   1   6   40.02   11.26   1-0.71720-0.79476-0.22072-0.45684-0.66097-0.39955
   3  -1   6   45.05    7.87   1-0.86145-0.67047-0.50466-0.72564-0.05667 0.15459
  -3   1  -6   38.25   11.28   1-0.73261-0.92363-0.56713-0.34561 0.37635 0.16566
  -3   1  -6   38.63    8.77   1-0.68981-0.88350-0.25493-0.03480 0.67761 0.46713
   3  -1   6   38.10    9.26   1-0.83709-0.64333 0.07696-0.14303 0.54161 0.75210
  -3  -1  -6   47.54    7.62   1-0.86114-0.78580 0.37760 0.61351 0.34035 0.07813
   3   1   6   42.44    9.38   1-0.77220-0.84783 0.62827 0.39232 0.09474 0.35673
   3   1   6   39.17    8.44   1-0.69113-0.76674-0.25285-0.48968-0.67705-0.41510
   3  -1   6   43.55   11.97   1-0.32030-0.12800-0.64291-0.86470-0.69574-0.48569
  -3   1  -6   36.89   13.00   1 0.02516-0.16713-0.81721-0.59543-0.57578-0.78582
  -3  -1  -6   40.11    9.68   1-0.35778-0.28255 0.61529 0.85201 0.70242 0.44071
   3   1   6   35.42   10.44   1 0.09956 0.02433 0.83744 0.60072 0.53737 0.79908
   3   1   6   37.60    9.74   1-0.41821-0.49364 0.82658 0.59028 0.37663 0.63865
  -3   1  -6   36.00   12.26   1-0.34418-0.53625-0.88626-0.66497-0.30996-0.51984
  -3   1  -7 3953.31  234.61   1-0.75137-0.95058-0.49714-0.23628 0.43391 0.20140
   3  -1   7 4625.96  272.90   1-0.86175-0.66278 0.09854-0.16130 0.49765 0.73123
  -3  -1  -7 4335.73  259.36   1-0.79871-0.72883 0.38640 0.66152 0.46124 0.17657
   3   1   7 4382.26  262.11   1-0.55629-0.62568 0.76637 0.49151 0.32125 0.60573
  -3  -1  -7 4369.44  255.85   1-0.85765-0.78635-0.40298-0.12885-0.31942-0.60418
   3  -1   7 4801.39  280.13   1-0.82907-0.63132-0.51507-0.77536-0.21758 0.01563
   3  -1   7 4628.19  278.33   1-0.50498-0.30379 0.52838 0.26868 0.68248 0.91406
  -3  -1  -7 4324.68  261.04   1-0.51055-0.44301 0.53000 0.80592 0.67706 0.39270
   3   1   7 4251.54  258.53   1-0.85242-0.92116 0.52262 0.24743 0.01547 0.30038
   3  -1   7 4888.01  291.85   1 0.15063 0.34954-0.38703-0.64765-0.90967-0.67702
   3   1   7 4499.54  268.52   1-0.71082-0.78206-0.21390-0.48903-0.67005-0.38628
   3  -1   7 4666.87  272.48   1-0.86593-0.66837-0.47837-0.73864-0.14597 0.08758
  -3   1  -7 4456.62  262.92   1-0.74803-0.94533-0.56652-0.30604 0.34567 0.11259
  -3   1  -7 4568.68  269.15   1-0.69658-0.89700-0.24418 0.01487 0.67464 0.44178
   3  -1   7 4496.24  262.44   1-0.84738-0.64692 0.12090-0.13799 0.51703 0.74996
  -3  -1  -7 4271.21  250.48   1-0.86550-0.79729 0.32035 0.59523 0.38505 0.10006
   3   1   7 4574.81  270.08   1-0.78366-0.85273 0.61025 0.33540 0.11601 0.40042
   3   1   7 4401.46  259.73   1-0.71487-0.78396-0.21393-0.48980-0.66572-0.38143
   3  -1   7 4573.46  274.44   1-0.37368-0.17480-0.60297-0.86383-0.70482-0.47246
  -3   1  -7 4240.79  257.37   1 0.01620-0.18253-0.81437-0.55360-0.58011-0.81252
  -3  -1  -7 4467.81  265.93   1-0.43750-0.36880 0.54967 0.82532 0.71165 0.42756
   3   1   7 4459.56  267.64   1 0.08444 0.01581 0.83382 0.55813 0.54552 0.82960
   3   1   7 4323.38  257.42   1-0.43682-0.50568 0.80896 0.53373 0.39339 0.67779
  -3   1  -7 4500.46  268.90   1-0.36060-0.55913-0.87435-0.61410-0.32475-0.55698
  -3   1  -8  298.88   24.16   1-0.76094-0.96666-0.47734-0.17743 0.43943 0.18459
   3  -1   8  392.67   26.34   1-0.85409-0.64861 0.16504-0.13374 0.49323 0.74927
  -3  -1  -8  362.58   25.16   1-0.82154-0.75815 0.31618 0.63024 0.47443 0.16730
   3   1   8  366.40   28.91   1-0.57132-0.63464 0.75148 0.43748 0.32993 0.63705
  -3  -1  -8  373.00   26.14   1-0.85305-0.78805-0.42879-0.11575-0.29738-0.60462
   3  -1   8  398.69   27.34   1-0.84343-0.63938-0.46965-0.76887-0.26083-0.00518
   3  -1   8  384.33   32.06   1-0.52138-0.31344 0.53308 0.23438 0.66631 0.92022
   3   1   8  357.29   26.26   1-0.84632-0.90847 0.53027 0.21610 0.05040 0.35773
   3  -1   8  415.58   33.57   1 0.12041 0.32581-0.37215-0.67176-0.92032-0.66526
   3   1   8  398.28   32.13   1-0.70280-0.76774-0.20546-0.51959-0.68106-0.37494
  -3  -1  -8  359.16   26.22   1-0.85621-0.79090-0.42400-0.11049-0.29514-0.60187
   3  -1   8  389.42   27.37   1-0.86362-0.65976-0.45157-0.75080-0.22413 0.03186
  -3   1  -8  362.20   27.17   1-0.75788-0.96138-0.56574-0.26642 0.32486 0.06902
  -3   1  -8  394.36   29.32   1-0.69937-0.90651-0.23968 0.05831 0.67336 0.41813
   3  -1   8  393.66   26.80   1-0.85469-0.64776 0.15998-0.13786 0.49386 0.74925
  -3  -1  -8  371.86   25.25   1-0.86558-0.80404 0.26968 0.58344 0.42193 0.11449
   3   1   8  381.13   28.00   1-0.79089-0.85341 0.59795 0.28421 0.13011 0.43693
   3   1   8  379.63   28.22   1-0.73527-0.79786-0.17779-0.49268-0.65402-0.34738
   3  -1   8  387.99   32.08   1-0.42148-0.21615-0.56365-0.86351-0.71038-0.45565
  -3   1  -8  361.43   31.40   1 0.01338-0.19181-0.81346-0.51369-0.58146-0.83625
  -3  -1  -8  348.14   29.91   1 0.13522 0.19844-0.84499-0.53060-0.51739-0.82406
  -3  -1  -8  371.07   29.14   1-0.50827-0.44616 0.48247 0.79709 0.71335 0.40690
   3   1   8  385.57   31.34   1 0.07764 0.01560 0.83211 0.51745 0.54914 0.85556
   3   1   8  371.29   28.81   1-0.44892-0.51121 0.79687 0.48271 0.40430 0.71108
  -3   1  -8  387.54   31.13   1-0.37094-0.57589-0.86648-0.56730-0.33407-0.58865
  -3   1  -9  380.53   33.27   1-0.76569-0.97793-0.46709-0.12814 0.44218 0.16500
   3  -1   9  530.95   40.87   1-0.84416-0.63245 0.22301-0.11473 0.48749 0.76605
  -3  -1  -9  491.29   37.95   1-0.83802-0.78111 0.25200 0.60501 0.48395 0.15435
   3   1   9  505.23   42.82   1-0.58084-0.63768 0.74168 0.38874 0.33543 0.66500
   3  -1   9  536.37   41.99   1-0.85324-0.64282-0.42784-0.76576-0.29821-0.01971
  -3  -1  -9  519.03   40.98   1-0.84780-0.78929-0.45261-0.10049-0.27633-0.60573
   3  -1   9  552.19   47.75   1-0.53885-0.32417 0.53785 0.20015 0.64833 0.92457
   3   1   9  504.36   41.00   1-0.84196-0.89751 0.53468 0.18154 0.07212 0.40187
   3  -1   9  568.41   48.85   1 0.08969 0.30157-0.35661-0.69523-0.92993-0.65245
   3   1   9  539.87   46.43   1-0.69338-0.75200-0.19570-0.54885-0.69348-0.36502
   3  -1   9  497.30   39.90   1-0.85642-0.64635-0.42461-0.76288-0.29365-0.01524
  -3  -1  -9  506.91   40.59   1-0.86020-0.80130-0.43683-0.08436-0.26309-0.59227
  -3   1  -9  506.82   41.35   1-0.76356-0.97332-0.56514-0.22687 0.31237 0.03410
  -3   1  -9  534.82   43.66   1-0.69932-0.91319-0.23976 0.09717 0.67338 0.39577
   3  -1   9  534.02   41.39   1-0.85973-0.64615 0.19492-0.14180 0.47207 0.74991
   3   1   9  515.74   42.05   1-0.79521-0.85116 0.59022 0.23758 0.13880 0.46804
   3   1   9  506.01   41.29   1-0.75360-0.80967-0.14274-0.49666-0.64164-0.31265
   3  -1   9  518.11   44.68   1-0.46486-0.25307-0.52477-0.86363-0.71310-0.43599
  -3   1  -9  492.79   44.21   1 0.01546-0.19617-0.81413-0.47538-0.58046-0.85762
  -3  -1  -9  455.82   41.15   1 0.12277 0.17954-0.84252-0.48913-0.52448-0.85352
  -3  -1  -9  519.15   43.22   1-0.57066-0.51450 0.41480 0.76867 0.70872 0.38002
   3   1   9  528.28   45.58   1 0.07795 0.02249 0.83219 0.47856 0.54898 0.87776
   3   1   9  487.94   40.93   1-0.45618-0.51190 0.78937 0.43628 0.41083 0.74000
  -3   1  -9  517.63   44.64   1-0.37675-0.58810-0.86193-0.52382-0.33930-0.61622
  -3   1 -10  294.53   27.38   1-0.76704-0.98593-0.46414-0.08665 0.44295 0.14289
  -3  -1 -10  409.15   32.24   1-0.84973-0.79929 0.19276 0.58472 0.49071 0.13864
   3  -1  10  446.25   35.56   1-0.83289-0.61470 0.27374-0.10295 0.48098 0.78200
   3   1  10  427.58   37.38   1-0.58580-0.63616 0.73646 0.34457 0.33829 0.69033
  -3  -1 -10  439.36   35.59   1-0.84193-0.78973-0.47506-0.08402-0.25583-0.60767
   3  -1  10  448.82   40.62   1-0.55712-0.33570 0.54256 0.16586 0.62867 0.92724
   3   1  10  405.62   34.04   1-0.83956-0.88852 0.53683 0.14472 0.08323 0.43541
   3  -1  10  459.11   41.47   1 0.05848 0.27685-0.34043-0.71805-0.93844-0.63854
   3  -1  10  411.38   34.42   1-0.84569-0.62933-0.39798-0.77521-0.35555-0.05469
  -3  -1 -10  408.65   33.89   1-0.86311-0.81051-0.44894-0.05752-0.23126-0.58288
  -3   1 -10  409.09   34.72   1-0.76620-0.98222-0.56481-0.18760 0.30645 0.00574
   3  -1  10  443.81   35.59   1-0.86309-0.64284 0.22702-0.14859 0.45114 0.75144
   3   1  10  404.42   34.05   1-0.79742-0.84681 0.58614 0.19461 0.14334 0.49500
   3   1  10  424.14   35.56   1-0.77120-0.82128-0.10621-0.49910-0.62766-0.27637
   3  -1  10  427.57   38.34   1-0.50455-0.28630-0.48624-0.86409-0.71343-0.41396
  -3   1 -10  404.68   38.26   1 0.02157-0.19651-0.81608-0.43834-0.57752-0.87706
  -3  -1 -10  381.32   36.10   1 0.12232 0.17264-0.84242-0.45005-0.52473-0.87615
  -3  -1 -10  403.91   34.68   1-0.62569-0.57607 0.34691 0.73978 0.69868 0.34763
   3   1  10  428.85   38.72   1 0.08440 0.03553 0.83381 0.44121 0.54555 0.89669
   3   1  10  416.76   36.31   1-0.45971-0.50886 0.78565 0.39362 0.41401 0.76557
  -3   1 -10  427.22   38.49   1-0.37907-0.59683-0.86009-0.48304-0.34138-0.64066
  -3   1 -11  717.08   31.82   1-0.76611-0.99153-0.46619-0.04968 0.44242 0.11996
   3  -1  11  976.30   33.65   1-0.82053-0.59586 0.31967-0.09596 0.47384 0.79733
   3   1  11  952.71   39.53   1-0.58721-0.63108 0.73497 0.30414 0.33910 0.71359
  -3  -1 -11  963.01   34.05   1-0.83548-0.78958-0.49636-0.06639-0.23576-0.61003
   3  -1  11  995.32   43.45   1-0.57596-0.34781 0.54709 0.13139 0.60741 0.92831
   3   1  11  875.88   33.48   1-0.83901-0.88137 0.53731 0.10622 0.08573 0.46032
   3  -1  11  861.35   33.88   1-0.83221-0.60956-0.37163-0.78781-0.41147-0.08817
  -3  -1 -11  906.34   33.27   1-0.86500-0.81870-0.46046-0.03008-0.19935-0.57342
  -3   1 -11  912.50   35.22   1-0.76644-0.98874-0.56478-0.14862 0.30589-0.01724
   3  -1  11  970.22   32.67   1-0.86508-0.63817 0.25692-0.15758 0.43084 0.75358
   3   1  11  897.88   34.08   1-0.79803-0.84087 0.58499 0.15456 0.14462 0.51869
   3   1  11  916.19   34.44   1-0.78658-0.83019-0.07139-0.50331-0.61334-0.23970
   3  -1  11  927.88   39.74   1-0.54107-0.31624-0.44799-0.86482-0.71171-0.38996
  -3   1 -11  885.70   42.04   1 0.03101-0.19352-0.81902-0.40229-0.57291-0.89482
  -3  -1 -11  862.04   33.79   1-0.67408-0.63099 0.27905 0.71092 0.68391 0.31051
   3   1  11  928.15   41.20   1 0.09625 0.05397 0.83667 0.40510 0.53917 0.91267
   3   1  11  905.52   37.26   1-0.46031-0.50289 0.78501 0.35406 0.41455 0.78850
  -3   1 -11  909.00   39.92   1-0.37863-0.60281-0.86043-0.44446-0.34099-0.66262
  -3   1 -11  852.51   35.67   1 0.06132-0.16385 0.36048 0.77669 0.93074 0.60818
  -3  -1 -11  830.86   34.72   1 0.10754 0.15080 0.39787 0.82970 0.91111 0.53744
  -3   1 -12    7.19    5.56   1-0.76341-0.99518-0.47206-0.01597 0.44086 0.09666
   3  -1  12    8.84    5.47   1-0.80724-0.57609 0.36199-0.09258 0.46617 0.81212
   3   1  12    6.85    6.30   1-0.58574-0.62314 0.73653 0.26676 0.33826 0.73520
  -3  -1 -12    7.74    5.68   1-0.82847-0.78887-0.51670-0.04781-0.21597-0.61268
   3  -1  12   10.74    7.99   1-0.59520-0.36031 0.55135 0.09666 0.58458 0.92781
   3   1  12    6.29    5.18   1-0.84004-0.87580 0.53642 0.06636 0.08106 0.47807
   3   1  12    6.40    6.34   1 0.13347 0.09643-0.37863-0.84911-0.91587-0.51933
   3  -1  12    8.58    5.27   1-0.81638-0.58761-0.34530-0.80059-0.46291-0.11727
  -3  -1 -12    7.79    5.82   1-0.86589-0.82589-0.47141-0.00208-0.16730-0.56381
  -3   1 -12    6.17    5.31   1-0.76473-0.99329-0.56500-0.10989 0.30976-0.03581
   3  -1  12    7.10    6.16   1-0.86592-0.63236 0.28509-0.16829 0.41097 0.75617
   3   1  12    8.27    6.51   1-0.79738-0.83366 0.58621 0.11687 0.14327 0.53975
   3   1  12    8.42    4.46   1-0.80078-0.83791-0.03613-0.50709-0.59786-0.20186
  -3   1 -12    8.40    7.55   1 0.04330-0.18768-0.82270-0.36697-0.56681-0.91109
  -3  -1 -12   12.48    5.36   1-0.71608-0.67883 0.21187 0.68309 0.66508 0.26938
   3   1  12    7.79    6.40   1-0.45852-0.49453 0.78691 0.31702 0.41294 0.80927
  -3   1 -12    9.38    7.62   1-0.37597-0.60655-0.86254-0.40764-0.33860-0.68257
  -3   1 -12    7.06    4.98   1-0.01007-0.24178 0.30036 0.75556 0.95377 0.60881
  -3  -1 -12    6.44    5.10   1 0.07292 0.10965 0.36998 0.84081 0.92617 0.53010
   3  -1  13  418.61   36.43   1-0.79310-0.55547 0.40150-0.09202 0.45801 0.82642
   3   1  13  403.93   37.54   1-0.58190-0.61281 0.74058 0.23187 0.33604 0.75544
  -3  -1 -13  402.25   34.87   1-0.82090-0.78761-0.53624-0.02843-0.19637-0.61551
   3  -1  13  409.51   39.04   1-0.61469-0.37306 0.55526 0.06157 0.56020 0.92576
   3   1  13  363.86   47.20   1-0.84235-0.87152 0.53431 0.02528 0.07026 0.48970
   3   1  13  418.18   39.86   1 0.06862 0.03806-0.34573-0.85521-0.93581-0.51686
  -3  -1 -13  370.87   28.78   1-0.86579-0.83209-0.48183 0.02644-0.13504-0.55400
  -3   1 -13  370.78   29.88   1-0.76133-0.99616-0.56539-0.07134 0.31733-0.05068
   3  -1  13  392.08   33.72   1-0.86575-0.62554 0.31187-0.18040 0.39140 0.75904
   3   1  13  366.77   29.38   1-0.79568-0.82540 0.58935 0.08112 0.13978 0.55867
  -3   1 -13  362.91   49.73   1 0.05804-0.17939-0.82690-0.33218-0.55934-0.92599
  -3  -1 -13  369.29   28.62   1-0.75286-0.72211 0.14421 0.65446 0.64218 0.22412
   3   1  13  398.50   36.78   1-0.45474-0.48418 0.79087 0.28205 0.40953 0.82825
  -3   1 -13  380.76   32.99   1-0.37147-0.60845-0.86607-0.37224-0.33454-0.70086
   3  -1  14  676.54   55.00   1-0.77828-0.53412 0.43847-0.09398 0.44945 0.84016
   3   1  14  654.64   55.61   1-0.57601-0.60044 0.74669 0.19905 0.33264 0.77449
  -3  -1 -14  624.18   51.78   1-0.81276-0.78578-0.55509-0.00835-0.17686-0.61844
  -3   1 -14  578.90   49.13   1-0.67718-0.91885-0.73411-0.20132 0.04998-0.33936
   3  -1  14  658.54   57.09   1-0.63558-0.38807 0.55896 0.02625 0.53253 0.92125
   3   1  14  547.72   45.58   1-0.84561-0.86818 0.53104-0.01696 0.05409 0.49595
  -3  -1 -14  614.38   49.84   1-0.86468-0.83729-0.49173 0.05550-0.10252-0.54392
  -3   1 -14  623.34   51.76   1-0.75641-0.99750-0.56588-0.03288 0.32804-0.06240
   3  -1  14  646.85   51.88   1-0.86469-0.61781 0.33752-0.19364 0.37200 0.76210
   3   1  14  627.06   51.95   1-0.79307-0.81624 0.59408 0.04695 0.13448 0.57579
  -3   1 -14  592.44   53.04   1 0.07495-0.16893-0.83142-0.29771-0.55056-0.93958
   3   1  14  633.39   53.69   1-0.44925-0.47211 0.79654 0.24878 0.40459 0.84569
  -3   1 -14  610.04   53.09   1-0.36538-0.60878-0.87075-0.33798-0.32906-0.71774
   3   1  15  460.77   48.81   1-0.56832-0.58627 0.75450 0.16792 0.32820 0.79251
  -3  -1 -15  458.42   46.52   1-0.80406-0.78338-0.57333 0.01232-0.15740-0.62141
  -3   1 -15  409.16   43.18   1-0.67195-0.91992-0.73840-0.16669 0.05683-0.35489
  -3  -1 -15  435.36   44.01   1-0.86259-0.84116-0.50101 0.08427-0.07003-0.53417
  -3   1 -15  434.41   44.97   1-0.74998-0.99748-0.56639 0.00577 0.34162-0.07060
   3  -1  15  469.52   46.99   1-0.86278-0.60925 0.36221-0.20784 0.35270 0.76525
   3   1  15  432.31   44.82   1-0.78965-0.80626 0.60011 0.01408 0.12766 0.59138
  -3   1 -15  412.81   45.97   1 0.09379-0.15653-0.83609-0.26340-0.54050-0.95190
   3   1  15  464.29   48.95   1-0.44225-0.45855 0.80360 0.21691 0.39829 0.86178
  -3   1 -15  411.12   44.83   1-0.35793-0.60774-0.87633-0.30463-0.32235-0.73337
   3   1  16  148.28   26.79   1-0.55978-0.57064 0.76298 0.13798 0.32326 0.80952
  -3  -1 -16  132.59   22.91   1-0.79486-0.78045-0.59085 0.03361-0.13810-0.62430
  -3   1 -16  126.29   22.84   1-0.66560-0.91986-0.74346-0.13284 0.06504-0.36906
   3  -1  16  138.55   25.68   1-0.67479-0.41393 0.56428-0.04639 0.47563 0.90912
  -3  -1 -16  128.35   21.77   1-0.85945-0.84429-0.50987 0.11432-0.03692-0.52353
  -3   1 -16  122.43   21.68   1-0.74225-0.99603-0.56683 0.04429 0.35742-0.07720
   3  -1  16  139.61   23.50   1-0.86000-0.60090 0.38673-0.22231 0.33290 0.76778
   3   1  16  128.61   22.91   1-0.78548-0.79553 0.60723-0.01769 0.11951 0.60565
   3   1  16  150.56   27.02   1-0.43390-0.44363 0.81180 0.18618 0.39077 0.87665
  -3   1 -16  127.87   24.15   1-0.34937-0.60553-0.88257-0.27194-0.31464-0.74791
   3   1  17 1077.28   42.58   1-0.54900-0.55336 0.77335 0.10945 0.31704 0.82571
  -3  -1 -17 1182.64   38.88   1-0.78500-0.77689-0.60803 0.05534-0.11858-0.62719
  -3   1 -17 1075.73   40.04   1-0.65820-0.91876-0.74914-0.09959 0.07444-0.38204
   3  -1  17 1335.53   49.24   1-0.69420-0.42665 0.56600-0.08366 0.44466 0.90053
  -3  -1 -17 1094.28   34.93   1-0.85525-0.84636-0.51820 0.14489-0.00341-0.51250
  -3   1 -17 1138.78   39.86   1-0.73314-0.99319-0.56712 0.08297 0.37531-0.08169
   3  -1  17 1189.35   37.67   1-0.85652-0.59082 0.40991-0.23802 0.31358 0.77088
   3   1  17 1206.49   42.38   1-0.78059-0.78408 0.61524-0.04857 0.11019 0.61875
   3   1  17 1128.91   42.96   1-0.42431-0.42747 0.82093 0.15638 0.38213 0.89040
  -3   1 -17 1076.55   42.97   1-0.33962-0.60219-0.88944-0.23988-0.30586-0.76146
  -3  -3  17 1025.64   33.63   1-0.86536-0.37083 0.03732-0.60683 0.49974 0.70301
  -3   3  17 1011.58   46.50   1-0.45655-0.76777 0.84973 0.16054 0.26365 0.62028
   3  -3 -17 1035.37   35.25   1-0.86570-0.55014-0.31411 0.37362-0.38973-0.74682
   3   3 -17 1009.84   46.59   1-0.48998-0.98074-0.83337-0.18764 0.25572 0.05412
   3  -3 -17  997.15   38.09   1-0.82415-0.50849-0.35778 0.33104-0.43903-0.79487
  -3  -3  17  967.06   32.29   1-0.83523-0.33815 0.06988-0.57227 0.54543 0.74709
  -3   3  17 1050.67   44.17   1-0.64965-0.96063 0.75544 0.06500-0.08512 0.27008
   3   3 -17 1001.45   44.48   1-0.06595-0.55879-0.78428-0.13854-0.61689-0.81765
  -3   3  17 1106.45   43.02   1-0.38281-0.69309 0.85708 0.16691 0.34476 0.70125
   3   3 -17  979.11   41.23   1-0.33618-0.82843-0.89180-0.24648-0.30276-0.50293
  -3  -3  16   78.27   14.18   1-0.86575-0.37772-0.02237-0.62758 0.49996 0.68077
  -3   3  16   79.65   17.44   1-0.45822-0.77595 0.84852 0.19824 0.26462 0.59883
   3  -3 -16   65.56   13.10   1-0.86576-0.54390-0.27625 0.37257-0.41729-0.75190
   3   3 -16   75.74   18.02   1-0.48593-0.97040-0.83458-0.22776 0.25948 0.08026
   3  -3 -16   72.42   14.92   1-0.80994-0.48777-0.33549 0.31425-0.48107-0.81444
  -3  -3  16   69.93   13.39   1-0.82287-0.33248 0.02728-0.57598 0.56756 0.74679
  -3   3  16   69.10   15.91   1-0.64649-0.96398 0.75770 0.10621-0.08903 0.24381
   3   3 -16   72.35   17.10   1-0.08493-0.57132-0.77628-0.16954-0.62463-0.80302
  -3   3  16   90.40   19.69   1-0.01843-0.33477 0.80257 0.15079 0.59626 0.93015
  -3   3  16   81.72   17.37   1-0.38596-0.70281 0.85451 0.20328 0.34760 0.68170
   3   3 -16   77.72   16.83   1-0.34174-0.82758-0.88796-0.28157-0.30777-0.48560
  -3  -3  15  661.70   64.29   1-0.86282-0.38058-0.08525-0.65120 0.49827 0.65657
  -3   3  15  689.07   70.04   1-0.45784-0.78206 0.84880 0.23742 0.26440 0.57618
   3  -3 -15  679.58   66.52   1-0.86377-0.53525-0.23562 0.37462-0.44538-0.75707
   3   3 -15  695.91   72.55   1-0.47884-0.95701-0.83662-0.26870 0.26603 0.10918
   3  -3 -15  685.25   68.59   1-0.79352-0.46507-0.31208 0.29870-0.52242-0.83335
  -3  -3  15  635.65   61.83   1-0.80778-0.32407-0.01737-0.58173 0.58922 0.74602
  -3   3  15  619.71   63.99   1-0.64119-0.96520 0.76141 0.14886-0.09550 0.21497
   3   3 -15  654.44   68.30   1-0.10262-0.58256-0.76848-0.20072-0.63158-0.78760
  -3   3  15  736.70   77.92   1-0.03542-0.35835 0.79631 0.18350 0.60384 0.91537
  -3   3  15  720.08   72.47   1-0.38750-0.71092 0.85325 0.24095 0.34898 0.66070
   3   3 -15  686.84   69.88   1-0.34583-0.82526-0.88509-0.31764-0.31145-0.46694
  -3  -3  14 3280.09  243.50   1-0.85621-0.38051-0.14970-0.67672 0.49445 0.63028
  -3   3  14 3374.53  254.29   1-0.45516-0.78589 0.85072 0.27825 0.26285 0.55222
   3  -3 -14 3416.42  255.08   1-0.85948-0.52467-0.19291 0.37839-0.47335-0.76258
   3   3 -14 3487.76  266.56   1-0.46812-0.94000-0.83952-0.31051 0.27579 0.14131
   3  -3 -14 3305.59  248.63   1-0.77468-0.43996-0.28737 0.28445-0.56327-0.85177
  -3  -3  14 2933.15  218.14   1-0.78939-0.31213-0.06468-0.58989 0.61047 0.74470
  -3   3  14 3324.69  251.69   1-0.63339-0.96392 0.76668 0.19307-0.10489 0.18321
   3   3 -14 3266.34  248.79   1-0.11893-0.59243-0.76097-0.23221-0.63778-0.77142
  -3   3  14 3458.49  262.60   1-0.05009-0.37961 0.79065 0.21681 0.61020 0.89938
  -3   3  14 3387.54  255.68   1-0.38723-0.71722 0.85348 0.28011 0.34873 0.63806
   3   3 -14 3240.54  245.49   1-0.34823-0.82125-0.88339-0.35486-0.31361-0.44676
  -3  -3  13    1.47    4.23   1-0.84541-0.37626-0.21657-0.70465 0.48822 0.60157
  -3   3  13    2.10    6.63   1-0.44988-0.78711 0.85446 0.32089 0.25980 0.52675
   3  -3 -13    0.98    6.62   1-0.85252-0.51143-0.14735 0.38500-0.50148-0.76825
   3   3 -13   -0.58    7.54   1-0.45265-0.91866-0.84334-0.35310 0.28961 0.17714
   3  -3 -13    1.44    7.25   1-0.75327-0.41228-0.26128 0.27157-0.60357-0.86963
   3   3 -13    0.83    5.21   1-0.10076-0.56741-0.36226 0.12726 0.92661 0.81353
  -3  -3  13   -0.15    5.62   1-0.76756-0.29664-0.11402-0.59985 0.63074 0.74308
  -3   3  13    1.43    7.36   1-0.62262-0.95966 0.77363 0.23896-0.11763 0.14810
   3   3 -13    1.68    8.62   1-0.13376-0.60080-0.75390-0.26413-0.64322-0.75449
  -3   3  13    1.77    8.67   1-0.06235-0.39845 0.78575 0.25087 0.61539 0.88220
  -3   3  13    0.42    7.11   1-0.38490-0.72146 0.85539 0.32095 0.34663 0.61358
   3   3 -13   -1.02    6.79   1-0.34876-0.81535-0.88300-0.39331-0.31409-0.42485
  -3  -3  12  347.12   44.46   1-0.82985-0.36763-0.28577-0.73571 0.47923 0.56883
  -3   3  12  363.42   49.04   1-0.44164-0.78538 0.86017 0.36550 0.25504 0.49957
   3  -3 -12  406.32   37.41   1-0.84244-0.49506-0.09864 0.39478-0.52968-0.77398
   3   3 -12  380.98   35.79   1-0.43266-0.89196-0.84766-0.39646 0.30702 0.21729
   3  -3 -12  355.14   47.78   1-0.72892-0.38205-0.23351 0.26100-0.64353-0.88651
   3   3 -12  365.62   33.32   1-0.05864-0.51893-0.34051 0.11005 0.93840 0.84769
  -3  -3  12  366.16   29.35   1-0.74164-0.27781-0.16592-0.61331 0.64994 0.73936
  -3   3  12  372.73   33.11   1-0.60804-0.95173 0.78243 0.28690-0.13444 0.10899
   3   3 -12  342.50   47.57   1-0.14695-0.60754-0.74740-0.29661-0.64791-0.73681
  -3   3  12  428.63   42.08   1-0.07205-0.41475 0.78175 0.28584 0.61940 0.86387
  -3   3  12  328.43   44.32   1-0.38020-0.72333 0.85918 0.36368 0.34240 0.58696
   3   3 -12  328.87   44.75   1-0.34677-0.80697-0.88442-0.43377-0.31230-0.40077
  -3  -3  11   10.22    5.32   1-0.80890-0.35321-0.35700-0.76793 0.46713 0.53433
  -3   3  11    9.84    7.09   1-0.42998-0.78021 0.86802 0.41226 0.24830 0.47042
   3  -3 -11    9.21    6.67   1-0.82874-0.47498-0.04664 0.40798-0.55768-0.77970
   3   3 -11    9.33    8.27   1-0.40576-0.85877-0.85244-0.44040 0.32969 0.26181
   3  -3 -11    8.56    6.82   1-0.70184-0.34865-0.20445 0.25106-0.68236-0.90299
   3   3 -11   11.67    6.84   1-0.00877-0.46272-0.31382 0.09778 0.94944 0.88109
  -3  -3  11    7.63    5.69   1-0.71086-0.25354-0.22073-0.62884 0.66779 0.73502
  -3   3  11   11.20    7.05   1-0.58927-0.93947 0.79284 0.33625-0.15540 0.06568
   3   3 -11    9.38    8.89   1-0.15833-0.61248-0.74163-0.32984-0.65185-0.71838
  -3  -3  11    9.24    4.49   1-0.85235-0.39718-0.43223-0.84334 0.29438 0.36196
  -3   3  11   14.39    9.92   1-0.07902-0.42831 0.77881 0.32187 0.62225 0.84435
   3   3 -11   10.63    7.37   1-0.34205-0.79584-0.88775-0.47603-0.30804-0.37418
  -3  -3  10   71.22    8.91   1-0.78184-0.33267-0.42995-0.80187 0.45150 0.49631
  -3   3  10   70.77   11.92   1-0.41393-0.77087 0.87835 0.46171 0.23904 0.43882
   3  -3 -10   71.67   11.37   1-0.81063-0.45059 0.00938 0.42505-0.58547-0.78504
  -3  -3  10   73.60    8.17   1-0.81740-0.37019-0.54457-0.91799-0.18782-0.14228
   3   3 -10   70.42   13.52   1-0.37076-0.81747-0.85696-0.48383 0.35796 0.31246
   3   3 -10   70.60   11.83   1 0.15042-0.29763-0.38693-0.01415-0.90975-0.95457
   3   3 -10   71.16   11.80   1 0.04784-0.39974-0.28226 0.09038 0.95814 0.91215
  -3  -3  10   66.19    9.21   1-0.67470-0.22410-0.27812-0.64730 0.68368 0.72854
  -3   3  10   66.28   11.76   1-0.56512-0.92184 0.80482 0.38717-0.18134 0.01739
   3   3 -10   66.31   13.04   1-0.16768-0.61537-0.73678-0.36398-0.65500-0.69915
  -3  -3  10   67.63    8.17   1-0.82989-0.38135-0.51279-0.88589 0.21982 0.26411
  -3   3  10   74.78   13.31   1-0.08306-0.43893 0.77709 0.35911 0.62388 0.82362
   3   3 -10   70.72   11.96   1-0.33383-0.78122-0.89339-0.52061-0.30065-0.34445
  -3  -3   9    9.10    6.35   1-0.74799-0.30555-0.50390-0.83702 0.43195 0.45389
  -3   3   9    9.48    7.86   1-0.39358-0.75701 0.89074 0.51300 0.22729 0.40466
   3  -3  -9   10.23    7.76   1-0.78736-0.42102 0.06954 0.44625-0.61255-0.78968
  -3  -3   9   12.62    5.57   1-0.79260-0.35180-0.59492-0.92949-0.13353-0.11073
   3   3  -9    7.46   10.69   1-0.32574-0.76616-0.86016-0.52594 0.39242 0.36929
   3   3  -9    9.67    8.66   1 0.11503-0.32655-0.36945-0.03567-0.92210-0.94450
   3   3  -9   10.26    7.37   1 0.10957-0.33165-0.24635 0.08734 0.96296 0.93934
  -3  -3   9    8.81    6.16   1-0.63227-0.18840-0.33818-0.66842 0.69703 0.71951
  -3   3   9    9.20    6.86   1-0.53437-0.89760 0.81800 0.43929-0.21286-0.03647
   3  -3  -9    8.24    4.21   1-0.86092-0.49643 0.20499 0.58313-0.46560-0.64304
   3   3  -9   13.59   10.92   1-0.17470-0.61595-0.73308-0.39926-0.65732-0.67910
  -3  -3   9   11.50    5.40   1-0.79754-0.35545-0.58592-0.91990 0.14360 0.16558
  -3   3   9    8.96    9.29   1-0.08389-0.44635 0.77673 0.39772 0.62421 0.80160
   3   3  -9   10.27    8.36   1-0.32121-0.76219-0.90174-0.56789-0.28928-0.31074
   3   3  -8 2448.04  177.26   1-0.31361-0.74882-0.93212-0.63709 0.18110 0.18269
  -3  -3   8 2644.36  188.45   1-0.70668-0.27076-0.57796-0.87204 0.40810 0.40769
  -3   3   8 2573.71  186.32   1-0.36773-0.73764 0.90535 0.56652 0.21236 0.36732
   3  -3  -8 2575.54  186.01   1-0.75792-0.38531 0.13406 0.47181-0.63841-0.79304
  -3  -3   8 2611.19  184.85   1-0.75854-0.32404-0.64776-0.94341-0.07083-0.07044
   3   3  -8 2627.99  192.51   1-0.26847-0.70259-0.86028-0.56497 0.43338 0.43263
   3   3  -8 2630.42  191.82   1 0.07937-0.35572-0.35130-0.05653-0.93288-0.93287
   3  -3  -8 2598.28  189.79   1-0.60092-0.22887-0.10754 0.23091-0.79203-0.94567
  -3  -3   8 2602.83  184.87   1-0.70475-0.27022-0.56664-0.86238 0.42689 0.42811
  -3  -3   8 2224.17  160.01   1-0.58287-0.14558-0.40046-0.69155 0.70702 0.70750
   3  -3  -8 2457.47  173.60   1-0.81214-0.44289 0.55645 0.89633 0.17543 0.02082
  -3   3   8 2514.83  182.27   1-0.49555-0.86528 0.83166 0.49190-0.25050-0.09646
   3  -3  -8 2018.64  145.13   1-0.86069-0.48902 0.38130 0.71968-0.33734-0.49285
  -3  -3   8 2565.35  182.83   1-0.75765-0.32231-0.64895-0.94411 0.06933 0.06893
  -3   3   8 2786.17  214.95   1-0.08120-0.45026 0.77788 0.43785 0.62313 0.77817
  -3   3   8 2622.76  189.48   1-0.32794-0.69735 0.89734 0.55756 0.29534 0.45034
   3   3  -8 2573.20  186.66   1-0.30289-0.73746-0.91315-0.61823-0.27278-0.27190
   3   3  -7 2422.68  174.57   1-0.26756-0.69635-0.95106-0.69520 0.15451 0.17828
  -3  -3   7 2455.17  175.25   1-0.65771-0.22844-0.65049-0.90569 0.37982 0.35710
  -3   3   7 2285.98  167.66   1-0.38536-0.76336 0.59368 0.29412-0.70641-0.57511
   3  -3  -7 2413.79  174.65   1-0.72130-0.34240 0.20283 0.50162-0.66224-0.79443
  -3  -3   7 2512.86  177.78   1-0.71234-0.28415-0.70182-0.95855 0.00141-0.02061
   3   3  -7 2473.23  180.99   1-0.19664-0.62446-0.85463-0.59822 0.48055 0.50217
   3  -3  -7 2283.31  166.87   1-0.53090-0.15531 0.53571 0.83819 0.65661 0.52279
   3  -3  -7 2971.39  210.67   1-0.75401-0.37771 0.26214 0.56315-0.60228-0.73497
   3   3  -7 2477.80  181.05   1 0.04349-0.38512-0.33251-0.07674-0.94209-0.91966
   3  -3  -7 2665.19  194.56   1-0.56005-0.18168-0.07190 0.22752-0.82532-0.95667
  -3  -3   7 2427.52  173.39   1-0.59180-0.16343-0.55063-0.80711 0.58869 0.56731
   3  -3  -7 2572.76  181.71   1-0.78230-0.40649 0.61247 0.91346 0.11343-0.01876
  -3   3   7 2462.82  178.02   1-0.44678-0.82310 0.84468 0.54397-0.29477-0.16308
   3  -3  -7 2506.37  180.83   1-0.82296-0.44497 0.53114 0.83061-0.20154-0.33476
  -3  -3   7 2584.77  184.24   1-0.71122-0.28230-0.70296-0.95898-0.00304-0.02571
  -3   3   7 2757.83  204.36   1-0.07463-0.45027 0.78067 0.47960 0.62046 0.75314
  -3   3   7 2529.47  181.84   1-0.40756-0.78422 0.91266 0.61196-0.03045 0.10237
  -3   3   7 2630.65  188.91   1-0.30278-0.67876 0.91321 0.61237 0.27268 0.40530
   3   3  -7 2352.17  170.60   1-0.27705-0.70521-0.92789-0.67190-0.24951-0.22629
  -3  -3   7 2481.42  178.06   1-0.12406 0.30524 0.19841-0.05607 0.97223 0.95062
   3   3  -6  464.14   38.63   1-0.21463-0.63692-0.96879-0.75194 0.12395 0.17000
  -3  -3   6  491.54   39.03   1-0.60046-0.17767-0.72055-0.93669 0.34676 0.30173
   3  -3  -6  509.54   39.28   1-0.64518-0.26203 0.66702 0.92854 0.37258 0.26294
  -3   3   6  460.21   40.85   1-0.33211-0.71647 0.63442 0.37388-0.69800-0.58896
   3  -3  -6  451.16   38.05   1-0.67672-0.29198 0.27508 0.53528-0.68291-0.79260
  -3  -3   6  497.97   38.42   1-0.65082-0.22929-0.75460-0.97257 0.08368 0.03890
   3   3  -6  457.42   40.37   1-0.10841-0.52993-0.83945-0.62195 0.53250 0.57649
   3  -3  -6  472.27   37.55   1-0.59830-0.21551 0.10520 0.36692-0.79433-0.90494
  -3  -3   6  519.57   42.59   1-0.39592 0.02620-0.05737-0.27414-0.91648-0.96133
   3   3  -6  475.07   40.23   1 0.00744-0.41468-0.31309-0.09632-0.94969-0.90485
   3  -3  -6  505.12   43.79   1-0.51525-0.13056-0.03462 0.22578-0.85633-0.96538
  -3  -3   6  461.10   38.15   1-0.45836-0.03622-0.51392-0.73087 0.72511 0.68154
   3  -3  -6  480.87   39.95   1 0.13410 0.51782-0.23163 0.02934 0.96351 0.85498
   3  -3  -6  484.90   36.86   1-0.74233-0.35996 0.66856 0.93065 0.04414-0.06563
  -3   3   6  479.07   39.69   1-0.38680-0.76962 0.85512 0.59335-0.34517-0.23581
  -3  -3   6  480.83   39.45   1 0.06622 0.48860 0.78416 0.56831-0.61700-0.66202
  -3  -3   6  495.90   39.97   1-0.56342-0.14153-0.42311-0.63996-0.70959-0.75525
   3   3  -6  460.03   40.71   1-0.17759-0.59950-0.73153-0.51469-0.65826-0.61293
   3  -3  -6  479.78   42.16   1 0.12729 0.51062-0.84343-0.58271-0.52192-0.63222
  -3  -3   6  498.47   39.56   1-0.66101-0.23869-0.74701-0.96414-0.07089-0.11600
   3  -3  -6  458.91   36.87   1-0.45644-0.07418 0.53257 0.79467 0.71275 0.60248
  -3   3   6  547.26   48.92   1-0.06372-0.44596 0.78519 0.52309 0.61596 0.72628
  -3   3   6  509.08   42.05   1-0.28911-0.67233 0.93830 0.67658 0.18974 0.30032
   3  -3  -6  499.34   39.05   1-0.57771-0.19516 0.62893 0.89091 0.52028 0.41009
  -3   3   6  497.29   40.58   1-0.27059-0.65314 0.93133 0.66942 0.24369 0.35393
   3   3  -6  468.03   39.70   1-0.24106-0.66281-0.94591-0.72886-0.21709-0.17154
   3  -3  -6  489.23   38.84   1-0.14283 0.23969 0.18091 0.44326 0.97307 0.86374
  -3  -3   6  489.09   39.19   1-0.02057 0.40221 0.29128 0.07578 0.95641 0.91240
  -3  -3   5 3314.59  214.46   1-0.53589-0.11977-0.78552-0.96287 0.30947 0.24192
   3  -3  -5 3268.92  212.00   1-0.60143-0.21180 0.71947 0.94205 0.34732 0.26013
  -3  -3   5 3233.75  209.18   1 0.15393 0.56959 0.98407 0.80697-0.08889-0.15605
  -3   3   5 3264.08  215.48   1-0.26856-0.65927 0.67796 0.45646-0.68427-0.59749
   3  -3  -5 3240.80  212.84   1-0.62261-0.23152 0.35095 0.57218-0.69941-0.78676
  -3  -3   5 3207.26  206.55   1-0.56884-0.15358-0.80307-0.98193 0.17741 0.11053
   3   3  -5 3158.70  212.01   1-0.00347-0.41869-0.81019-0.63159 0.58615 0.65251
   3  -3  -5 3328.63  215.74   1-0.46621-0.07678-0.00435 0.21797-0.88465-0.97292
  -3  -3   5 3491.64  231.84   1-0.41633-0.00068-0.04229-0.22005-0.90822-0.97548
   3  -3  -5 3306.55  218.85   1-0.46639-0.07542 0.00421 0.22536-0.88456-0.97135
  -3  -3   5 3031.96  200.95   1-0.31771 0.09808-0.46196-0.63995 0.82803 0.76212
   3  -3  -5 3114.75  203.11   1 0.09118 0.48125-0.25722-0.03519 0.96204 0.87587
   3  -3  -5 3300.55  211.20   1-0.69003-0.30086 0.72303 0.94614-0.03276-0.11955
  -3   3   5 3247.82  211.24   1-0.31402-0.70334 0.86054 0.63772-0.40106-0.31403
  -3  -3   5 3315.82  216.90   1-0.00169 0.41419 0.80959 0.63268-0.58699-0.65433
  -3  -3   5 3347.55  216.44   1-0.55360-0.13818-0.43418-0.61203-0.71063-0.77866
   3   3  -5 3279.47  217.16   1-0.17037-0.58583-0.73537-0.55751-0.65589-0.58819
   3  -3  -5 3203.75  220.16   1 0.08303 0.47281-0.83347-0.61174-0.54628-0.63420
  -3  -3   5 3023.19  195.17   1-0.60804-0.19212-0.78243-0.96040-0.13443-0.20177
   3  -3  -5 3259.76  210.61   1-0.42791-0.03907 0.55809 0.78122 0.71092 0.62302
  -3   3   5 3563.24  232.30   1-0.04797-0.43680 0.79149 0.56835 0.60929 0.69726
  -3   3   5 3263.35  213.30   1-0.16661-0.55630 0.91064 0.68775 0.37809 0.46639
   3  -3  -5 3245.67  215.12   1-0.54614-0.15701 0.67809 0.90115 0.49184 0.40406
  -3   3   5 3361.90  220.48   1-0.22983-0.61895 0.95096 0.72798 0.20698 0.29483
   3   3  -5 3245.66  211.19   1-0.19113-0.60647-0.96635-0.78823-0.17213-0.10424
   3  -3  -5 3356.54  218.31   1-0.15059 0.23847 0.17361 0.39697 0.97323 0.88630
  -3  -3   5 3294.52  212.97   1 0.04606 0.46231 0.34787 0.17138 0.93640 0.86999
  -3  -3   4 1546.85   93.00   1-0.46411-0.05443-0.84425-0.98248 0.26802 0.17822
   3  -3  -4 1538.34   91.48   1-0.55093-0.15517 0.77151 0.95494 0.31816 0.25297
  -3   3   4 1519.43   92.47   1-0.18812-0.58398 0.97611 0.79290 0.10863 0.17395
  -3  -3   4 1540.54   92.33   1 0.08726 0.49643 0.99491 0.85671-0.05039-0.13995
  -3   3   4 1526.75   96.64   1-0.19416-0.59119 0.72251 0.53997-0.66353-0.59909
  -3  -3   4 1614.53   97.18   1-0.46491-0.05594-0.84035-0.98029 0.27869 0.18942
   3   3  -4 1902.74  120.98   1 0.11558-0.29333-0.76254-0.62285 0.63652 0.72525
  -3  -3   4 1619.21  100.64   1-0.44241-0.03327-0.02265-0.16136-0.89652-0.98633
   3  -3  -4 1586.55   96.18   1-0.36212 0.03385-0.08181 0.10146-0.92853-0.99426
  -3  -3   4 1473.21   91.15   1-0.18052 0.22893-0.40137-0.54028 0.89794 0.80974
   3  -3  -4 1417.53   87.04   1 0.04067 0.43710-0.28633-0.10326 0.95726 0.89346
   3  -3  -4 1528.03   90.21   1-0.62433-0.22864 0.77255 0.95671-0.11563-0.18004
  -3   3   4 1535.90   93.36   1-0.22791-0.62372 0.85785 0.67398-0.46058-0.39586
  -3  -3   4 1565.30   95.42   1-0.07762 0.33176 0.83210 0.69414-0.54915-0.63881
  -3  -3   4 1511.49   92.26   1-0.54568-0.13672-0.44296-0.58181-0.71134-0.80174
   3   3  -4 1522.45   96.37   1-0.15744-0.56645-0.74209-0.60322-0.65154-0.56147
   3  -3  -4 1462.46   98.27   1 0.03905 0.43528-0.82145-0.63871-0.56893-0.63448
  -3  -3   4 1449.37   87.20   1-0.55496-0.14531-0.80942-0.94842-0.19193-0.28172
   3  -3  -4 1465.06   88.05   1-0.39963-0.00421 0.58206 0.76622 0.70816 0.64255
  -3   3   4 1492.46   92.06   1-0.02678-0.42220 0.79953 0.61537 0.60001 0.66562
   3  -3  -4 1495.49   88.67   1-0.50905-0.11336 0.72848 0.91252 0.45845 0.39298
  -3   3   4 1512.41   90.97   1-0.17876-0.57446 0.97062 0.78658 0.16099 0.22645
   3   3  -4 1481.86   90.49   1-0.12184-0.53078-0.98646-0.84728-0.10973-0.01950
   3  -3  -4 1571.92   94.73   1-0.16280 0.23280 0.16206 0.34642 0.97325 0.90872
  -3  -3   4 1448.70   87.13   1 0.09055 0.50027 0.38427 0.24678 0.91876 0.82995
  -3  -3   3 5793.88  319.81   1-0.38721 0.01587-0.89446-0.99367 0.22361 0.11116
   3  -3  -3 5837.53  315.29   1-0.49408-0.09182 0.82125 0.96577 0.28533 0.24256
  -3   3   3 5775.07  315.35   1-0.11863-0.52098 0.99057 0.84626 0.06850 0.11141
  -3  -3   3 5993.47  325.68   1 0.01497 0.41765 0.99985 0.90056-0.00864-0.12062
  -3  -3   3 5667.13  324.43   1-0.24636 0.15671 0.69196 0.59170-0.67859-0.79077
   3  -3  -3 7217.28  398.94   1-0.48430-0.08070 0.50627 0.64943-0.71353-0.75612
  -3  -3   3 5961.57  325.84   1-0.33881 0.06381-0.85953-0.96031 0.38263 0.27153
   3  -3  -3 7427.64  405.91   1 0.10895 0.51187-0.76560-0.62242 0.63401 0.59208
  -3  -3   3 6098.47  348.32   1-0.47422-0.07157 0.00189-0.09781-0.88040-0.99262
   3  -3  -3 6199.44  338.32   1-0.28250 0.11995-0.13695 0.00732-0.94943-0.99275
   3   3  -3 5648.18  333.60   1-0.10094-0.50362-0.25146-0.15171-0.96258-0.85049
  -3  -3   3 5832.70  334.18   1-0.47624-0.07329-0.00347-0.10422-0.87930-0.99185
  -3  -3   3 5634.62  311.65   1-0.05552 0.34758-0.33887-0.43882 0.93918 0.82862
   3  -3  -3 5843.46  319.31   1-0.01777 0.38500-0.31871-0.17460 0.94768 0.90624
   3  -3  -3 5772.13  312.17   1-0.54430-0.14204 0.81398 0.95902-0.20286-0.24513
  -3  -3   3 6041.53  332.60   1-0.16017 0.24271 0.84942 0.75041-0.50280-0.61479
  -3   3   3 5874.00  320.29   1-0.12936-0.53168 0.84385 0.69892-0.52075-0.47835
  -3  -3   3 5909.68  339.25   1-0.54022-0.13774-0.44891-0.54877-0.71177-0.82454
   3   3  -3 5990.52  357.02   1-0.13726-0.53982-0.75219-0.65232-0.64448-0.53203
   3  -3  -3 5841.51  360.87   1-0.00425 0.39841-0.80756-0.66381-0.58976-0.63294
   3  -3  -3 5507.58  301.70   1-0.37200 0.03000 0.60429 0.74949 0.70458 0.66133
  -3  -3   3 5994.25  329.22   1 0.12300 0.52580 0.84256 0.74417 0.52435 0.41197
   3  -3  -3 5702.37  314.02   1-0.46577-0.06351 0.77916 0.92427 0.41947 0.37639
  -3   3   3 5664.61  307.54   1-0.11559-0.51785 0.98782 0.84271 0.10410 0.14717
   3   3  -3 5832.95  318.45   1-0.02594-0.42846-0.99939-0.89914-0.02336 0.08920
   3  -3  -3 5837.23  318.33   1 0.13406 0.53692-0.98359-0.84004 0.12073 0.07771
   3  -3  -3 5872.59  323.31   1-0.18020 0.22192 0.14544 0.29080 0.97281 0.93068
  -3  -3   3 5731.63  314.01   1 0.12034 0.52352 0.40801 0.30951 0.90500 0.79380
  -3  -3   2 7255.25  430.10   1-0.30707 0.08957-0.93501-0.99506 0.17733 0.04272
   3  -3  -2 7062.87  412.99   1-0.43037-0.02160 0.86775 0.97337 0.24854 0.22819
  -3  -3   2 7454.74  438.84   1-0.06143 0.33475 0.99747 0.93709 0.03547-0.09890
  -3   3   2 7075.57  415.54   1-0.03794-0.44677 0.99904 0.89363 0.02191 0.04240
  -3  -3   2 6398.26  392.48   1-0.37123 0.02548 0.60489 0.54366-0.70447-0.83891
   3  -3  -2 6626.56  393.42   1-0.40122 0.00854 0.58075 0.68515-0.70834-0.72834
  -3  -3   2 6830.32  405.19   1-0.19716 0.19916-0.85469-0.91656 0.48023 0.34675
   3  -3  -2 6881.72  405.71   1 0.01488 0.42410-0.80384-0.69957 0.59465 0.57509
  -3  -3   2 7363.47  450.44   1-0.51232-0.11617 0.03224-0.02845-0.85818-0.99282
   3  -3  -2 7320.66  453.78   1-0.22206 0.18688-0.17672-0.07145-0.95888-0.97978
   3   3  -2 7039.71  442.19   1-0.13679-0.53298-0.23000-0.16926-0.96352-0.82901
  -3  -3   2 7089.86  428.93   1-0.52044-0.12354-0.03885-0.10056-0.85301-0.98723
   3  -3  -2 7126.06  418.93   1-0.08416 0.32496-0.35378-0.24863 0.93153 0.91245
  -3  -3   2 6860.03  409.01   1 0.05292 0.44969-0.27936-0.34035 0.95872 0.82579
   3  -3  -2 7078.27  414.10   1-0.45157-0.04275 0.84359 0.94957-0.29056-0.31060
  -3  -3   2 7314.67  432.41   1-0.24705 0.14933 0.85925 0.79918-0.44793-0.58223
  -3   3   2 6999.03  411.50   1-0.02126-0.43008 0.81599 0.71000-0.57767-0.55759
  -3  -3   2 6948.03  427.11   1-0.53803-0.14201-0.45129-0.51214-0.71193-0.84707
   3   3  -2 7183.65  465.38   1-0.10771-0.50382-0.76617-0.70528-0.63354-0.49872
   3  -3  -2 7507.57  486.22   1-0.04665 0.36246-0.79200-0.68724-0.60872-0.62953
   3  -3  -2 6770.67  401.14   1-0.34524 0.06334 0.62475 0.73097 0.70035 0.67945
  -3   3   2 7172.34  427.44   1 0.03463-0.37396 0.82012 0.71389 0.57113 0.59203
  -3  -3   2 6947.96  409.65   1 0.08501 0.48122 0.83396 0.77454 0.54522 0.41049
   3  -3  -2 6988.22  409.19   1-0.45362-0.04412 0.88143 0.98722-0.13153-0.15308
   3  -3  -2 6846.21  399.24   1-0.41520-0.00636 0.82932 0.93551 0.37392 0.35324
   3  -3  -2 7206.32  422.98   1 0.03849 0.44775-0.99865-0.89404 0.03466 0.01397
   3   3  -2 7139.49  419.95   1 0.10461-0.29150-0.99003-0.92872 0.09421 0.22912
   3  -3  -2 6999.96  416.30   1-0.20369 0.20497 0.12270 0.22907 0.97131 0.95158
  -3  -3   1    5.60    8.34   1-0.22632 0.16382-0.96524-0.98613 0.13070-0.02626
   3  -3  -1    1.96    5.25   1-0.35959 0.05572 0.90970 0.97620 0.20766 0.20957
  -3  -3   1   13.79   11.91   1-0.14006 0.24964 0.98683 0.96535 0.08088-0.07591
   3  -3  -1    6.92   16.34   1-0.31142 0.10469 0.64917 0.71455-0.69395-0.69170
  -3  -3   1   20.30   14.02   1-0.48455-0.09412 0.50603 0.48338-0.71353-0.87033
   3  -3  -1   11.12   16.34   1-0.08539 0.33012-0.83406-0.76869 0.54502 0.54784
  -3  -3   1    9.98    9.98   1-0.05030 0.33972-0.82472-0.84768 0.56329 0.40744
  -3  -3   1    6.45    6.63   1-0.55684-0.16718 0.06917 0.04747-0.82773-0.98478
   3   3  -1   14.21   11.45   1-0.17224-0.56195-0.20824-0.18650-0.96279-0.80586
   3  -3  -1    2.97   12.10   1-0.17670 0.23872-0.20546-0.13919-0.96258-0.96105
  -3  -3   1   12.42   10.99   1-0.56176-0.17119-0.07336-0.09604-0.82403-0.98054
   3  -3  -1   11.63   13.64   1-0.15798 0.25750-0.39059-0.32440 0.90690 0.91019
  -3  -3   1   15.33    8.60   1 0.14381 0.53421-0.22574-0.24777 0.96351 0.80822
   3  -3  -1    2.73    6.66   1-0.34963 0.06568 0.85882 0.92586-0.37439-0.37210
  -3  -3   1   11.04    9.63   1-0.33516 0.05473 0.85973 0.83861-0.38538-0.54197
   3  -3  -1    7.01    9.61   1-0.08798 0.32758-0.77496-0.70919-0.62584-0.62428
   3  -3  -1    4.33    7.97   1-0.31970 0.09547 0.64333 0.71059 0.69562 0.69709
  -3  -3   1    9.05   11.15   1 0.04448 0.43410 0.82304 0.80259 0.56622 0.40913
  -3   3   1    2.41    7.49   1 0.07636-0.33882 0.83178 0.76452 0.54982 0.54835
   3  -3  -1    5.12    7.14   1-0.35650 0.05890 0.87739 0.94464 0.32106 0.32276
  -3  -3   1    5.75   10.49   1-0.12823 0.26160 0.98499 0.96427 0.11548-0.04162
   3  -3  -1    6.42    7.01   1-0.05526 0.36040-0.99722-0.93155-0.04977-0.04812
   3  -3   0    3.62    5.07   1-0.28375 0.13805 0.94479 0.97238 0.16386 0.18819
  -3  -3   0    2.98    6.15   1-0.21882 0.16440 0.96754 0.98497 0.12636-0.05284
  -3   3   0    2.84    5.60   1 0.15323-0.26857 0.98422 0.95662-0.08849-0.11281
   3   3   0    3.27    5.40   1 0.14889-0.23432 0.98510 0.96767-0.08598 0.09322
   3  -3   0   14.75    8.53   1-0.21809 0.20437 0.70890 0.73523-0.67073-0.64626
  -3  -3   0    4.79    7.41   1-0.58086-0.19650 0.40285 0.41918-0.70732-0.88638
   3  -3   0    4.72    5.44   1-0.18796 0.23384-0.85353-0.82707 0.48595 0.51114
  -3  -3   0   10.38    9.32   1 0.08955 0.47328-0.77428-0.75834 0.62647 0.44824
  -3  -3   0    3.85    4.80   1-0.60765-0.22447 0.11357 0.13121-0.78603-0.96560
   3   3   0    2.30    5.78   1-0.20708-0.59031-0.18631-0.20357-0.96041-0.78107
   3  -3   0   10.68    6.01   1-0.14324 0.27866-0.22608-0.19882-0.96351-0.93958
  -3  -3   0    2.80    7.62   1-0.59893-0.21467-0.10576-0.08942-0.79378-0.97258
   3  -3   0    4.08    5.27   1-0.23798 0.18385-0.42782-0.40059 0.87196 0.89762
  -3  -3   0    4.28    5.69   1-0.42120-0.03780 0.84984 0.86766-0.31678-0.49570
   3  -3   0    4.50    5.54   1-0.24354 0.17827 0.85903 0.88712-0.45027-0.42571
   3  -3   0    5.02    5.62   1-0.12815 0.29386-0.75660-0.72982-0.64118-0.61724
   3   3   0    5.05    6.27   1-0.00686-0.39008-0.80666-0.82375-0.59097-0.41141
   3  -3   0    4.39    4.18   1-0.29577 0.12599 0.65996 0.68825 0.69062 0.71444
  -3  -3   0    2.53    5.01   1 0.00183 0.38486 0.80963 0.82815 0.58692 0.40747
  -3   3   0    5.54    6.55   1 0.12644-0.29532 0.84326 0.81497 0.52240 0.49859
   3  -3   0    4.78    5.60   1-0.28530 0.13733 0.93815 0.96599 0.19612 0.21907
   3  -3   0    3.49    4.52   1-0.28931 0.13266 0.92109 0.94941 0.26055 0.28463
  -3  -3   0    3.76    4.81   1-0.19688 0.18638 0.96426 0.98247 0.17731-0.00218
  -3  -3   0    4.15    4.81   1-0.33945 0.04382-0.88955-0.87313-0.30571-0.48549
   3  -3   0    5.64    6.02   1-0.14307 0.27901-0.98128-0.95454-0.12884-0.10486
   3  -3   0    4.09    4.71   1-0.27324 0.14849 0.05333 0.08170 0.96046 0.98553
  -3   3   0    4.65    5.28   1 0.13107-0.29065 0.41644 0.38806 0.89966 0.87459
   3  -3   1   27.90    7.61   1-0.26129 0.16742-0.95339-0.96581 0.15089 0.19791
  -3  -3  -1   31.07    8.31   1-0.29569 0.08104 0.93989 0.99623 0.17075-0.03086
   3  -3   1   28.33    7.79   1-0.20403 0.22426 0.97184 0.96053 0.11782 0.16456
   3   3   1   29.88    8.19   1 0.07451-0.30221 0.99629 0.93995-0.04303 0.15858
   3   3   1   30.95   10.15   1-0.21597-0.59358 0.71014 0.65407-0.67011-0.46887
  -3  -3  -1   24.45    7.57   1-0.65824-0.28023 0.30224 0.35753-0.68946-0.89086
   3  -3   1   34.77    9.05   1-0.28850 0.13961-0.86072-0.87317 0.41941 0.46698
  -3   3  -1   37.04   12.70   1 0.12376-0.30434-0.75869-0.74625 0.63957 0.59201
  -3  -3  -1   27.70    6.52   1-0.66305-0.28640 0.16540 0.22205-0.73006-0.93202
   3   3   1   30.46    8.79   1-0.24106-0.61781-0.16440-0.22066-0.95648-0.75472
   3  -3   1   33.62    8.98   1-0.11923 0.30915-0.24058-0.25233-0.96327-0.91692
  -3  -3  -1   30.07    9.51   1-0.63190-0.25377-0.13576-0.08044-0.76306-0.96391
   3  -3   1   26.18    8.04   1-0.32225 0.10597-0.46381-0.47567 0.82524 0.87321
  -3   3  -1   32.68    9.81   1 0.10213-0.32605-0.25076-0.23904 0.96264 0.91462
  -3  -3  -1   28.59    7.57   1-0.50206-0.12513 0.82959 0.88648-0.24435-0.44552
   3  -3   1   33.17    8.95   1-0.13903 0.28928 0.84571 0.83486-0.51520-0.46831
  -3  -3  -1   27.02    7.24   1-0.56494-0.18833-0.42137-0.36524-0.70941-0.91166
   3  -3   1   28.10   16.39   1-0.16713 0.26133-0.73707-0.74928-0.65482-0.60850
   3   3   1   27.25    8.42   1 0.07554-0.30121-0.83157-0.88766-0.55024-0.34831
   3  -3   1   28.23    7.07   1-0.27388 0.15447 0.67451 0.66383 0.68557 0.73174
  -3  -3  -1   29.25    8.19   1-0.04251 0.33392 0.79360 0.85109 0.60693 0.40513
   3  -3   1   27.85    8.17   1-0.22397 0.20524 0.92919 0.91805 0.29397 0.33919
  -3  -3  -1   24.28    7.48   1-0.27442 0.10257 0.93746 0.99465 0.21412 0.01159
  -3  -3  -1   32.82    8.39   1-0.26218 0.11451 0.93568 0.99283 0.23612 0.03423
   3  -3   1   29.66    7.28   1-0.21411 0.21442 0.95758 0.94697 0.19283 0.23930
   3  -3   1   33.91    8.52   1-0.22241 0.20608-0.95415-0.96634-0.20030-0.15397
  -3  -3  -1   32.39    8.50   1-0.20289 0.17400-0.96200-0.90651-0.18272-0.38464
   3  -3   1   32.34    7.39   1-0.32175 0.10651 0.00295-0.00766 0.94681 0.99428
  -3   3  -1   26.51    7.56   1 0.12723-0.30104 0.41342 0.42404 0.90160 0.85413
   3  -3   2 1381.19   83.95   1-0.36721 0.06792-0.90563-0.95722 0.21206 0.28125
  -3  -3  -2 1427.47   86.96   1-0.36894 0.00129 0.90469 0.99993 0.21306-0.01096
   3  -3   2 1424.45   86.08   1-0.12272 0.31206 0.98990 0.93968 0.07087 0.14001
   3   3   2 1425.00   87.94   1 0.00587-0.36437 0.99997 0.90473-0.00339 0.22063
   3   3   2 1311.93   84.35   1-0.31816-0.68947 0.64444 0.54953-0.69532-0.47184
  -3  -3  -2 1267.97   78.51   1-0.71736-0.34532 0.20966 0.30331-0.66439-0.88811
   3  -3   2 1459.04   89.46   1-0.38306 0.05134-0.85558-0.90694 0.34818 0.41811
  -3   3  -2 1526.07   96.34   1 0.03454-0.39986-0.79664-0.74529 0.60345 0.53352
  -3  -3  -2 1755.43  103.57   1-0.72083-0.35060 0.22465 0.32060-0.65568-0.87993
   3   3   2 1381.81   89.01   1-0.27386-0.64412-0.14274-0.23801-0.95111-0.72694
   3  -3   2 1502.35   93.60   1-0.10282 0.33205-0.25035-0.30110-0.96267-0.89390
  -3  -3  -2 1464.21   91.47   1-0.66205-0.29024-0.16442-0.07009-0.73119-0.95438
   3  -3   2 1397.40   84.74   1-0.40799 0.02658-0.49665-0.54747 0.76608 0.83640
  -3   3  -2 1469.29   92.93   1 0.03733-0.39720-0.28822-0.23754 0.95683 0.88645
  -3  -3  -2 1415.78   85.57   1-0.57508-0.20466 0.80006 0.89590-0.17077-0.39429
   3  -3   2 1535.63   93.05   1-0.04123 0.39358 0.82209 0.77229-0.56785-0.49864
  -3  -3  -2 1363.80   83.00   1-0.59389-0.22375-0.38719-0.29206-0.70524-0.92985
   3  -3   2 1544.17   95.70   1-0.20493 0.22998-0.71647-0.76767-0.66683-0.59815
   3  -3   2 1369.55   82.97   1-0.25456 0.18038 0.68686 0.63721 0.68074 0.74927
  -3  -3  -2 1389.15   85.06   1-0.08815 0.28169 0.77489 0.87134 0.62591 0.40175
   3  -3   2 1336.88   82.42   1-0.17703 0.25874 0.91469 0.86456 0.36331 0.43078
  -3  -3  -2 1468.86   88.75   1-0.32299 0.04713 0.90058 0.99666 0.29088 0.06661
   3  -3   2 1373.04   82.22   1-0.13270 0.30241 0.98392 0.93437 0.11951 0.18836
   3  -3   2 1525.63   92.16   1-0.29237 0.14252-0.91934-0.97046-0.26330-0.19464
  -3  -3  -2 1516.87   93.80   1-0.02290 0.34758-0.99952-0.90510-0.02062-0.24488
  -3   3  -2 1454.95   89.11   1 0.09569-0.33920-0.99167-0.94055 0.08618 0.01752
   3  -3   2 1471.51   88.34   1-0.38172 0.05303-0.06182-0.11204 0.92220 0.99228
  -3   3  -2 1227.79   76.12   1 0.12835-0.30645 0.41430 0.46392 0.90104 0.83117
   3  -3   3  327.53   29.16   1-0.46765-0.02605-0.84164-0.93186 0.27006 0.36186
  -3  -3  -3  328.29   29.09   1-0.43772-0.07397 0.86284 0.99723 0.25278 0.00644
   3   3   3  333.93   30.76   1-0.05599-0.41975 0.99790 0.86376 0.03233 0.27877
   3  -3   3  322.09   28.89   1-0.04249 0.39877 0.99879 0.90967 0.02454 0.11609
   3   3   3  300.70   29.99   1-0.40045-0.76541 0.58138 0.44744-0.70825-0.46252
  -3  -3  -3  334.88   29.93   1-0.76238-0.39662 0.12491 0.25752-0.63495-0.88111
   3  -3   3  336.17   30.55   1-0.46912-0.02810-0.83925-0.92989 0.27488 0.36675
  -3   3  -3  306.44   30.38   1-0.04774-0.48845-0.82399-0.73373 0.56458 0.47227
  -3  -3  -3  329.53   26.85   1-0.77698-0.41328 0.29029 0.42525-0.55859-0.80520
   3   3   3  325.24   30.32   1-0.30510-0.66888-0.12163-0.25590-0.94451-0.69792
   3  -3   3  341.92   31.53   1-0.09259 0.34876-0.25639-0.34614-0.96212-0.87094
  -3  -3  -3  331.69   30.78   1-0.68917-0.32367-0.19140-0.05806-0.69885-0.94438
   3  -3   3  320.32   28.38   1-0.49264-0.05158-0.52471-0.61501 0.69424 0.78682
  -3   3  -3  346.99   33.46   1-0.02533-0.46623-0.32280-0.23316 0.94612 0.85338
  -3  -3  -3  327.43   28.24   1-0.63907-0.27512 0.76286 0.89784-0.09806-0.34378
   3  -3   3  334.25   30.16   1 0.04643 0.48775 0.79209 0.70334-0.60863-0.51710
  -3  -3  -3  317.86   27.61   1-0.64222-0.27855-0.32470-0.19056-0.69434-0.94132
   3  -3   3  353.66   33.65   1-0.24155 0.19980-0.69491-0.78510-0.67730-0.58625
   3  -3   3  309.28   27.91   1-0.23841 0.20312 0.69682 0.60821 0.67645 0.76734
   3  -3   3  311.35   29.10   1-0.14189 0.30046 0.89990 0.81094 0.41235 0.50208
  -3  -3  -3  335.05   29.23   1-0.37867-0.01511 0.86041 0.99542 0.34102 0.09437
   3  -3   3  354.25   31.22   1-0.35345 0.08793-0.87962-0.96980-0.31832-0.22748
  -3   3  -3  314.37   30.00   1 0.02979-0.41151-0.99919-0.90913 0.02683-0.06417
   3  -3   4 6663.84  463.24   1-0.55862-0.11041-0.76410-0.89277 0.32260 0.43675
   3   3   4 6706.37  470.39   1-0.11062-0.46789 0.99180 0.81875 0.06388 0.33273
   3  -3   4 6404.81  445.19   1 0.03402 0.48178 0.99922 0.87119-0.01964 0.09431
   3   3   4 7135.40  500.17   1-0.46441-0.82317 0.52519 0.35291-0.71308-0.44478
  -3  -3  -4 6948.33  482.71   1-0.79565-0.43615 0.04926 0.22080-0.60374-0.87236
   3  -3   4 6475.17  449.44   1-0.54447-0.09716-0.81391-0.94345 0.20269 0.31693
  -3   3  -4 6355.48  445.28   1-0.12126-0.56827-0.84220-0.71303 0.52534 0.41066
  -3  -3  -4 6368.48  441.53   1-0.82487-0.46730 0.35897 0.53311-0.43671-0.70527
   3   3   4 6693.93  472.18   1-0.33432-0.69161-0.10144-0.27472-0.93698-0.66797
   3  -3   4 6843.69  475.93   1-0.08745 0.36039-0.25940-0.38816-0.96180-0.84820
  -3  -3  -4 6543.48  457.77   1-0.71358-0.35439-0.21684-0.04449-0.66616-0.93403
   3  -3   4 6399.66  443.97   1-0.57215-0.12478-0.54620-0.67548 0.61179 0.72674
  -3   3  -4 6989.57  496.40   1-0.08457-0.53182-0.35399-0.22539 0.93141 0.81630
  -3  -3  -4 6634.34  464.87   1-0.69324-0.33580 0.72014 0.89406-0.02836-0.29645
   3  -3   4 6502.77  451.75   1 0.12240 0.57022 0.75934 0.63165-0.63907-0.52522
  -3  -3  -4 6356.49  439.99   1-0.72519-0.36817-0.19599-0.02231-0.66005-0.92948
   3  -3   4 7349.29  512.52   1-0.27704 0.17076-0.67245-0.80163-0.68632-0.57290
   3  -3   4 6505.09  453.21   1-0.22613 0.22199 0.70418 0.57660 0.67304 0.78628
  -3  -3  -4 6663.62  466.74   1-0.42896-0.07197 0.81654 0.99048 0.38632 0.11727
   3   3   4 6525.30  460.64   1-0.09586-0.45285 0.99164 0.81770 0.08633 0.35537
   3  -3   4 7364.65  512.16   1-0.40591 0.04187-0.83761-0.96672-0.36556-0.25237
  -3   3  -4 6591.09  460.56   1-0.02536-0.47308-0.99941-0.87042-0.02284-0.13618
   3  -3   5 1857.31  134.71   1-0.63861-0.18390-0.67540-0.84314 0.36879 0.50525
   3   3   5 2051.18  152.51   1-0.15798-0.50877 0.98321 0.77126 0.09123 0.38249
   3  -3   5 1876.28  137.24   1 0.10468 0.55892 0.99266 0.82573-0.06045 0.07592
   3   3   5 3421.86  255.29   1-0.51427-0.86669 0.47634 0.26507-0.71317-0.42257
  -3  -3  -5 2078.79  151.22   1-0.81995-0.46674-0.01809 0.19240-0.57214-0.86321
   3  -3   5 1982.91  143.76   1-0.60937-0.15562-0.78166-0.95039 0.13293 0.26930
  -3   3  -5 1933.52  144.82   1-0.18523-0.63854-0.85316-0.68509 0.48763 0.35058
  -3  -3  -5 2022.40  144.06   1-0.85728-0.50600 0.42718 0.63983-0.28735-0.57842
   3   3   5 2007.83  149.46   1-0.36096-0.71177-0.08263-0.29492-0.92891-0.63748
  -3  -3  -5 1913.01  140.74   1-0.73554-0.38266-0.24089-0.02953-0.63319-0.92341
   3  -3   5 1919.38  138.54   1-0.64464-0.19103-0.56039-0.72884 0.51999 0.65748
  -3   3  -5 2045.86  153.48   1-0.13928-0.59289-0.38149-0.21394 0.91381 0.77634
   3  -3   5 1846.08  134.33   1-0.61789-0.16264-0.35707-0.52127 0.70049 0.83774
  -3   3  -5 1913.66  143.05   1 0.12331-0.33094-0.84263-0.67446-0.52418-0.65998
   3  -3   5 1777.96  130.97   1-0.51764-0.06330-0.82427-0.99362-0.22937-0.09329
   3  -3   5 1924.02  141.48   1-0.21859 0.23612 0.70861 0.54206 0.67087 0.80648
   3   3   5 1974.33  145.35   1-0.13511-0.48552 0.98333 0.77045 0.12168 0.41310
  -3   3  -5 1959.97  144.99   1-0.07069-0.52482-0.99546-0.82753-0.06366-0.19934
  -3   3  -6   14.87    6.42   1-0.17309-0.63397-0.97982-0.77117 0.09995-0.05790
   3  -3   6   14.25    5.72   1-0.70434-0.24295-0.58176-0.78820 0.40675 0.56542
   3   3   6   13.46    9.04   1-0.19841-0.54271 0.97339 0.72253 0.11458 0.42825
   3   3   6   21.72   13.53   1-0.55228-0.89857 0.43566 0.18555-0.71075-0.39765
  -3  -3  -6   15.44    7.47   1-0.83741-0.49050-0.07821 0.17125-0.54093-0.85444
  -3   3  -6   18.16    9.93   1-0.23974-0.69935-0.85877-0.65179 0.45279 0.29337
   3   3   6   11.46    6.82   1-0.38439-0.72871-0.06578-0.31708-0.92082-0.60698
  -3  -3  -6    9.35    6.86   1-0.75521-0.40821-0.26357-0.01392-0.60014-0.91278
   3  -3   6   14.45    5.82   1-0.70712-0.24724-0.56675-0.77416 0.42280 0.58269
  -3   3  -6   15.94    8.61   1-0.18868-0.64863-0.40522-0.19871 0.89453 0.73469
   3  -3   6   14.03    6.14   1-0.66701-0.20496-0.28953-0.49281 0.68648 0.84565
  -3   3  -6   17.35    9.97   1 0.10921-0.35149-0.83962-0.63246-0.53206-0.69024
   3  -3   6   15.36    6.46   1-0.61249-0.15193-0.77981-0.98795-0.12935 0.02918
   3  -3   6   13.75    6.54   1-0.21688 0.24442 0.70961 0.50409 0.67038 0.82833
   3   3   6   10.01    7.39   1-0.16797-0.51182 0.97411 0.72230 0.15127 0.46509
  -3   3  -6   14.89    8.37   1-0.10742-0.56795-0.98949-0.78263-0.09674-0.25475
  -3   3  -7 5668.12  248.74   1-0.22830-0.69562-0.96461-0.71678 0.13184-0.04819
   3  -3   7 5802.78  255.90   1-0.75714-0.28923-0.48533-0.73082 0.43724 0.61825
   3   3   7 6098.18  268.15   1-0.23241-0.57022 0.96331 0.67354 0.13421 0.47029
  -3  -3  -7 6299.05  273.29   1-0.84959-0.50893-0.13176 0.15657-0.51071-0.84644
  -3   3  -7 6179.32  277.07   1-0.28544-0.75134-0.86069-0.61480 0.42157 0.23978
   3   3   7 5833.58  258.72   1-0.40378-0.74162-0.05159-0.34189-0.91339-0.57714
  -3  -3  -7 5659.86  248.87   1-0.77299-0.43225-0.28524 0.00336-0.56667-0.90174
   3  -3   7 6009.08  256.91   1-0.75915-0.29312-0.56562-0.81199 0.32210 0.50472
  -3   3  -7 5701.99  256.20   1-0.23229-0.69860-0.42527-0.17980 0.87474 0.69254
   3  -3   7 6094.76  263.14   1-0.70791-0.23914-0.22567-0.46788 0.66927 0.85081
  -3   3  -7 5780.39  258.69   1 0.09969-0.36746-0.83747-0.59132-0.53730-0.71784
   3  -3   7 5827.52  252.37   1-0.70405-0.23688-0.71002-0.95695-0.01329 0.16772
   3   3   7 6055.51  264.36   1-0.19510-0.53238 0.96491 0.67417 0.17571 0.51191
  -3   3  -7 5922.31  261.74   1-0.13680-0.60374-0.98290-0.73711-0.12320-0.30355
  -3   3  -8  124.23   13.71   1-0.27474-0.74844-0.94833-0.66176 0.15866-0.04354
   3  -3   8  122.68   10.86   1-0.79732-0.32273-0.39021-0.67427 0.46044 0.66422
   3   3   8  129.37   15.07   1-0.26057-0.59189 0.95365 0.62498 0.15048 0.50897
  -3  -3  -8  122.28   11.54   1-0.85784-0.52346-0.18059 0.14669-0.48113-0.83932
  -3   3  -8  137.87   17.98   1-0.32321-0.79541-0.86026-0.57546 0.39430 0.19013
   3   3   8  137.53   14.98   1-0.41812-0.74948-0.04096-0.37026-0.90746-0.54879
  -3  -3  -8  126.75   13.30   1-0.78890-0.45444-0.30584 0.02173-0.53300-0.89051
   3  -3   8  140.93   10.56   1-0.79993-0.32763-0.55770-0.84302 0.22153 0.42658
  -3   3  -8  133.09   16.18   1-0.26998-0.74264-0.44189-0.15746 0.85547 0.65091
   3  -3   8  133.98   12.12   1-0.74131-0.26569-0.16655-0.44791 0.65016 0.85368
  -3   3  -8  135.83   17.31   1 0.09416-0.37943-0.83618-0.55104-0.54030-0.74322
   3   3   8  133.96   15.02   1-0.39210-0.72310 0.91991 0.58986 0.00111 0.35942
   3   3   8  130.12   14.58   1-0.21717-0.54788 0.95633 0.62666 0.19558 0.55417
  -3   3  -8  130.08   15.94   1-0.15999-0.63334-0.97654-0.69182-0.14408-0.34678
  -3   3  -9  510.73   34.80   1-0.31402-0.79414-0.93193-0.60620 0.18134-0.04303
   3  -3   9  515.09   29.96   1-0.82665-0.34553-0.29790-0.62097 0.47738 0.70356
   3   3   9  533.58   36.32   1-0.28351-0.60834 0.94488 0.57731 0.16372 0.54462
  -3  -3  -9  430.55   54.97   1-0.86292-0.53483-0.22508 0.14114-0.45243-0.83308
  -3   3  -9  573.62   41.66   1-0.35404-0.83254-0.85849-0.53478 0.37100 0.14446
  -3  -3  -9  514.70   33.15   1-0.80307-0.47489-0.32545 0.04108-0.49914-0.87908
  -3   3  -9  511.76   36.66   1-0.30181-0.78083-0.45540-0.13202 0.83756 0.61063
   3  -3   9  510.84   30.93   1-0.76899-0.28666-0.11098-0.43125 0.62955 0.85547
  -3   3  -9  504.85   36.78   1 0.09213-0.38791-0.83569-0.51156-0.54140-0.76669
   3   3   9  527.74   35.48   1-0.23481-0.55895 0.94875 0.58015 0.21147 0.59244
  -3   3  -9  519.32   36.59   1-0.17797-0.65773-0.97089-0.64723-0.16028-0.38531
  -3   3 -10 3171.78  242.57   1-0.34617-0.83271-0.91662-0.55172 0.19991-0.04663
   3  -3  10 3333.51  250.45   1-0.84671-0.35889-0.20969-0.57063 0.48897 0.73863
   3   3  10 3436.19  262.77   1-0.30181-0.62016 0.93729 0.53081 0.17429 0.57760
  -3  -3 -10 3148.88  237.89   1-0.86545-0.54365-0.26592 0.13924-0.42457-0.82767
  -3   3 -10 3629.98  279.67   1-0.37888-0.86369-0.85608-0.49346 0.35152 0.10260
   3  -3  10 3361.06  258.82   1-0.43767 0.05259 0.50702 0.14668 0.74253 0.98778
   3   3  10 3419.21  261.38   1-0.42593-0.74414-0.03511-0.44245-0.90407-0.50047
  -3   3 -10 3399.90  260.94   1-0.32804-0.81332-0.46615-0.10366 0.82163 0.57250
   3  -3  10 3284.38  247.66   1-0.79167-0.30264-0.05912-0.41831 0.60807 0.85640
  -3   3 -10 3259.13  252.64   1 0.09318-0.39331-0.83594-0.47283-0.54083-0.78849
   3   3  10 3425.76  261.74   1-0.29010-0.60795 0.93833 0.53031 0.18807 0.59088
   3   3  10 3484.37  265.19   1-0.24857-0.56614 0.94238 0.53485 0.22386 0.62722
  -3   3 -10 3362.12  258.30   1-0.19158-0.67775-0.96619-0.60360-0.17253-0.41990
   3   3  11  279.26   29.31   1-0.31600-0.62786 0.93104 0.48565 0.18249 0.60821
  -3  -3 -11  237.49   22.65   1-0.86590-0.55071-0.30423 0.13955-0.39705-0.82294
  -3   3 -11  299.13   33.15   1-0.39859-0.88969-0.85352-0.45200 0.33559 0.06430
   3  -3  11  301.52   32.35   1-0.45832 0.03871 0.51391 0.11455 0.72514 0.99266
  -3   3 -11  277.62   30.03   1-0.34904-0.84066-0.47450-0.07306 0.80808 0.53660
   3  -3  11  267.51   24.62   1-0.81025-0.31455-0.01048-0.40873 0.58598 0.85672
  -3   3 -11  279.59   30.73   1 0.09695-0.39599-0.83684-0.43473-0.53879-0.80882
   3   3  11  261.57   27.93   1-0.26524-0.57652 0.93656 0.48957 0.22909 0.65416
   3   3  11  281.64   29.11   1-0.25895-0.56994 0.93731 0.49084 0.23321 0.65896
  -3   3 -11  284.54   30.74   1-0.20148-0.69406-0.96253-0.56101-0.18145-0.45115
   3   3  12  713.46   72.64   1-0.32655-0.63192 0.92617 0.44188 0.18858 0.63671
  -3  -3 -12  668.13   65.51   1-0.86457-0.55570-0.33938 0.14332-0.37057-0.81893
  -3   3 -12  739.95   77.60   1-0.41390-0.91130-0.85111-0.41069 0.32292 0.02925
   3  -3  12  739.96   76.45   1-0.48005 0.02358 0.52084 0.08236 0.70588 0.99632
  -3  -3 -12  675.25   67.21   1-0.83628-0.52703-0.37908 0.10445-0.39614-0.84340
  -3   3 -12  659.03   68.62   1-0.36518-0.86314-0.48076-0.04036 0.79718 0.50334
   3  -3  12  673.31   66.12   1-0.82529-0.32291 0.03509-0.40205 0.56361 0.85678
  -3   3 -12  671.80   70.14   1 0.10317-0.39622-0.83827-0.39717-0.53539-0.82780
   3   3  12  712.04   72.26   1-0.26635-0.57078 0.93354 0.44814 0.23988 0.68801
[truncated: 9,635,582 more chars]
