# Supplementary material for: Consistent zincophosphite 4-ring ‘ladder’ chain structural motif with isomeric ligands
Source: Acta Crystallogr E Crystallogr Commun. 2023 Mar 10;79(Pt 4):272–9. doi: 10.1107/S2056989023002062 (PMC10088307; doi:10.1107/S2056989023002062)
Supplement: Supplementary file 2 [file e-79-00272-Isup2.hkl]

data_I                                                                          
_shelx_title ' 103_a.res in C2/c'                                               
_shelx_refln_list_code          4                                               
_shelx_F_calc_maximum      341.68                                               
_exptl_crystal_F_000      1064.00                                               
_reflns_d_resolution_high  0.8303                                               
                                                                                
loop_                                                                           
 _space_group_symop_operation_xyz                                               
 'x, y, z'                                                                      
 '-x, y, -z+1/2'                                                                
 'x+1/2, y+1/2, z'                                                              
 '-x+1/2, y+1/2, -z+1/2'                                                        
 '-x, -y, -z'                                                                   
 'x, -y, z-1/2'                                                                 
 '-x+1/2, -y+1/2, -z'                                                           
 'x+1/2, -y+1/2, z-1/2'                                                         
                                                                                
_cell_length_a    23.2820                                                       
_cell_length_b     5.1926                                                       
_cell_length_c    17.7380                                                       
_cell_angle_alpha  90.000                                                       
_cell_angle_beta  117.974                                                       
_cell_angle_gamma  90.000                                                       
                                                                                
_shelx_F_squared_multiplier     1.000                                           
                                                                                
loop_                                                                           
 _refln_index_h                                                                 
 _refln_index_k                                                                 
 _refln_index_l                                                                 
 _refln_F_squared_calc                                                          
 _refln_F_squared_meas                                                          
 _refln_F_squared_sigma                                                         
 _refln_observed_status                                                         
   2   0   0      53086.38      59367.12      2135.78 o                         
   4   0   0      18391.99      19468.82       243.04 o                         
   6   0   0      81921.63      83024.16       599.31 o                         
   8   0   0      31098.29      30648.34       129.48 o                         
  10   0   0         11.63         11.09         5.92 o                         
  12   0   0      40627.80      40688.64       663.75 o                         
  14   0   0      52675.45      51766.24       958.22 o                         
  16   0   0      10981.58      10641.33       144.04 o                         
  18   0   0       2690.62       2498.23        53.91 o                         
  20   0   0      19825.83      18992.45       751.99 o                         
  22   0   0       5448.62       5540.18       306.21 o                         
  24   0   0        109.76        107.90        20.48 o                         
   1   1   0        295.16        303.76        11.80 o                         
   3   1   0       7767.16       8292.65        75.31 o                         
   5   1   0       2686.80       2764.96        26.81 o                         
   7   1   0        300.18        273.91         8.34 o                         
   9   1   0        743.70        745.63        14.36 o                         
  11   1   0       3458.16       3743.05        49.25 o                         
  13   1   0         48.66         27.95         5.21 o                         
  15   1   0        348.17        365.28        11.10 o                         
  17   1   0         19.04         21.32         6.55 o                         
  19   1   0          9.47          8.14         6.73 o                         
  21   1   0        692.17        676.25        20.22 o                         
  23   1   0        684.59        680.44        41.85 o                         
   0   2   0      67706.80      68865.30       620.65 o                         
   2   2   0      13936.70      14145.92       155.52 o                         
   4   2   0       2347.11       2369.21        35.33 o                         
   6   2   0      26009.40      26575.01       223.38 o                         
   8   2   0      14354.72      13527.51       159.30 o                         
  10   2   0       1127.90       1071.16        18.65 o                         
  12   2   0      10668.48      10624.01       170.03 o                         
  14   2   0      18675.56      18429.25       216.09 o                         
  16   2   0       2614.82       2425.48        46.34 o                         
  18   2   0       5706.79       5447.49       128.25 o                         
  20   2   0       5924.08       5817.19       178.42 o                         
  22   2   0       2343.98       2423.60        91.50 o                         
   1   3   0      13092.50      13549.25       151.47 o                         
   3   3   0         17.24         21.09         4.82 o                         
   5   3   0       1060.61       1060.28        19.65 o                         
   7   3   0       5774.07       5960.93        78.61 o                         
   9   3   0        969.18        973.70        22.09 o                         
  11   3   0       1695.45       1658.08        30.39 o                         
  13   3   0       1062.91       1026.24        33.27 o                         
  15   3   0        812.01        932.37        58.58 o                         
  17   3   0       1246.94       1278.80        65.16 o                         
  19   3   0        391.93        392.03        20.92 o                         
  21   3   0       1365.88       1421.40        31.97 o                         
   0   4   0       2302.07       2549.08        47.25 o                         
   2   4   0        420.10        523.75        43.92 o                         
   4   4   0        670.48        734.28        20.65 o                         
   6   4   0          6.06         15.03         8.14 o                         
   8   4   0         14.84         16.48        11.47 o                         
  10   4   0        693.91        662.12        44.24 o                         
  12   4   0        554.78        565.39        24.21 o                         
  14   4   0       1286.55       1307.23        45.29 o                         
  16   4   0        486.94        448.81        26.29 o                         
  18   4   0        191.47        216.90        73.84 o                         
   1   5   0       4418.24       4757.33       290.83 o                         
   3   5   0       1935.83       1868.43        69.03 o                         
   5   5   0         27.15         38.93        12.93 o                         
   7   5   0       8775.33       8687.38       259.18 o                         
   9   5   0       1859.24       1866.87        84.40 o                         
  11   5   0          3.62          8.10        10.97 o                         
  13   5   0       4252.15       4038.88       137.69 o                         
   0   6   0       1013.43       1055.84        68.60 o                         
   2   6   0        238.85        257.50        33.84 o                         
   4   6   0        226.57        217.54        28.33 o                         
   6   6   0        341.44        324.84        32.94 o                         
 -25   1   1       3296.21       3413.28        65.97 o                         
 -23   1   1        353.96        362.03        25.68 o                         
 -21   1   1       2481.76       2476.96        70.80 o                         
 -19   1   1      12507.23      12361.91       237.81 o                         
 -17   1   1        397.96        389.50        11.22 o                         
 -15   1   1       7023.84       6849.42       101.39 o                         
 -13   1   1      24090.95      23285.66       274.01 o                         
 -11   1   1      17183.29      17017.23       143.08 o                         
  -9   1   1       5617.38       6126.35        75.13 o                         
  -7   1   1      13302.50      13357.68        92.14 o                         
  -5   1   1        752.50        951.59        17.48 o                         
  -3   1   1       7596.05       7804.15        78.35 o                         
  -1   1   1      10502.08      11185.60       100.72 o                         
   1   1   1      18026.70      18883.40       131.16 o                         
   3   1   1       9630.95       9907.07        74.73 o                         
   5   1   1        161.35        176.13         7.40 o                         
   7   1   1        326.70        283.21         9.02 o                         
   9   1   1       1825.30       1552.66        21.26 o                         
  11   1   1      11942.87      12335.87       133.72 o                         
  13   1   1        776.57        885.97        18.63 o                         
  15   1   1       3748.27       3554.80        44.53 o                         
  17   1   1       5029.12       4938.10        65.14 o                         
  19   1   1        827.93        781.67        24.10 o                         
  21   1   1         60.93         62.93        10.41 o                         
  23   1   1       2198.17       2276.06       102.44 o                         
 -24   2   1        969.53        979.47        34.01 o                         
 -22   2   1         55.98         54.10        13.72 o                         
 -20   2   1        934.94        823.36        34.30 o                         
 -18   2   1       3616.41       3570.90        83.81 o                         
 -16   2   1         16.46         22.50         7.53 o                         
 -14   2   1       3324.87       3235.77        70.08 o                         
 -12   2   1      23887.00      23770.14       313.66 o                         
 -10   2   1       5728.94       5590.01        65.17 o                         
  -8   2   1       2507.13       2750.70        33.42 o                         
  -6   2   1       7273.68       7233.85        89.70 o                         
  -4   2   1        632.69        479.87        12.95 o                         
  -2   2   1        642.23        847.50        18.29 o                         
   0   2   1      13418.93      13193.70        75.21 o                         
   2   2   1      11681.92      10389.96       119.47 o                         
   4   2   1      13282.88      12980.05       142.79 o                         
   6   2   1       2126.74       2282.15        28.81 o                         
   8   2   1      16809.78      17395.18       202.39 o                         
  10   2   1       9190.81       8903.29       116.80 o                         
  12   2   1       1490.36       1434.16        29.73 o                         
  14   2   1        683.23        692.97        17.74 o                         
  16   2   1      10437.69      10059.88       145.25 o                         
  18   2   1       3015.60       3007.73        78.03 o                         
  20   2   1         19.09         20.25        11.10 o                         
  22   2   1       5621.01       5618.18       208.39 o                         
 -21   3   1       1975.05       2105.19        81.84 o                         
 -19   3   1       1847.37       1817.55        59.51 o                         
 -17   3   1        525.43        495.47        26.51 o                         
 -15   3   1       1387.72       1441.27        92.63 o                         
 -13   3   1       5326.16       5589.14       126.36 o                         
 -11   3   1        314.67        311.23        13.01 o                         
  -9   3   1       2039.07       2098.89        39.22 o                         
  -7   3   1       3235.87       3228.87        50.33 o                         
  -5   3   1       3061.50       2954.50        38.33 o                         
  -3   3   1         13.37         34.51         8.55 o                         
  -1   3   1       1767.77       1941.91        29.47 o                         
   1   3   1       6881.85       7040.36        85.94 o                         
   3   3   1        165.63        134.40         6.93 o                         
   5   3   1       1849.56       1866.81        29.87 o                         
   7   3   1       2739.89       2702.16        43.87 o                         
   9   3   1       1859.67       1815.38        37.48 o                         
  11   3   1        235.80        245.63        12.49 o                         
  13   3   1         39.22         34.12         9.19 o                         
  15   3   1        190.97        173.77        12.62 o                         
  17   3   1         82.24         84.37        12.84 o                         
  19   3   1        122.56        102.14        15.35 o                         
  21   3   1         34.74         46.83        12.21 o                         
 -18   4   1       7698.77       8014.20       477.29 o                         
 -16   4   1       3716.14       3927.37       137.68 o                         
 -14   4   1        531.30        541.58        23.73 o                         
 -12   4   1      13626.62      13456.00       317.51 o                         
 -10   4   1      25023.44      25239.60       331.41 o                         
  -8   4   1        242.04        257.27        13.35 o                         
  -6   4   1      13277.38      13096.58       109.67 o                         
  -4   4   1      18568.54      18497.76       222.66 o                         
  -2   4   1      10615.90      10690.88       114.81 o                         
   0   4   1       3667.87       3728.59        56.76 o                         
   2   4   1      19347.03      18723.50       232.56 o                         
   4   4   1      26229.49      26164.29       320.54 o                         
   6   4   1        210.26        226.20        11.56 o                         
   8   4   1      15480.28      15367.70       350.71 o                         
  10   4   1      25183.21      25438.07       540.63 o                         
  12   4   1       3887.12       3759.56       100.19 o                         
  14   4   1       1650.05       1711.60        57.45 o                         
  16   4   1      11583.48      11956.21       365.05 o                         
  18   4   1       3393.57       3399.89        55.93 o                         
 -15   5   1         16.62         16.08        13.11 o                         
 -13   5   1        106.89        114.78        19.59 o                         
 -11   5   1         16.73         25.59        16.68 o                         
  -9   5   1        461.77        395.37        23.20 o                         
  -7   5   1          0.90          3.10        13.14 o                         
  -5   5   1          3.63          1.05        11.63 o                         
  -3   5   1        159.54        209.29        25.16 o                         
  -1   5   1         64.33         62.14        14.16 o                         
   1   5   1        427.80        393.99        24.04 o                         
   3   5   1       1051.96        966.70        43.30 o                         
   5   5   1        796.49        831.39        43.47 o                         
   7   5   1          7.75         16.73        26.10 o                         
   9   5   1        667.25        682.09        41.45 o                         
  11   5   1         11.34          9.86        16.93 o                         
  13   5   1        169.10        174.12        15.57 o                         
  -6   6   1       2085.08       2204.42        69.27 o                         
  -4   6   1       7083.87       7636.70       531.68 o                         
  -2   6   1       3332.13       3955.25       566.49 o                         
   0   6   1       1751.63       1708.01        70.48 o                         
   2   6   1       7815.07       7951.41       348.88 o                         
   4   6   1      12558.83      12871.65       162.25 o                         
   6   6   1          1.18          4.49        15.25 o                         
 -24   0   2       1906.03       1967.85        76.91 o                         
 -22   0   2       8255.42       8523.03       329.76 o                         
 -20   0   2       2958.31       2840.64        84.29 o                         
 -18   0   2        107.94        129.67         9.62 o                         
 -16   0   2       3377.02       3360.33        79.90 o                         
 -14   0   2       1605.12       1544.90        49.36 o                         
 -12   0   2       5147.65       6046.61       113.01 o                         
 -10   0   2      29738.50      29767.55       445.66 o                         
  -8   0   2      91357.28      93984.79       703.82 o                         
  -6   0   2      54418.35      58588.84       547.37 o                         
  -4   0   2      69070.26      71681.48       964.27 o                         
  -2   0   2      95364.84      90385.62       743.42 o                         
   0   0   2       8227.72       8915.40        73.02 o                         
   2   0   2       3214.94       3524.00        43.67 o                         
   4   0   2     111437.95     109895.68       543.27 o                         
   6   0   2      61377.68      60561.84       472.93 o                         
   8   0   2        641.15        503.39        16.67 o                         
  10   0   2      37892.44      38584.97       582.11 o                         
  12   0   2      45127.39      44991.68       752.59 o                         
  14   0   2      23142.11      22552.27       291.14 o                         
  16   0   2       9892.48       9933.32       183.56 o                         
  18   0   2      13608.87      13135.11       395.21 o                         
  20   0   2       6354.10       6444.46       278.75 o                         
  22   0   2        199.77        236.75        31.68 o                         
 -25   1   2        870.14        918.91        27.25 o                         
 -23   1   2        982.57        963.25        35.27 o                         
 -21   1   2       1048.78       1052.12        41.56 o                         
 -19   1   2       1359.57       1300.26        50.87 o                         
 -17   1   2        459.63        452.02        11.77 o                         
 -15   1   2        259.44        258.62        10.72 o                         
 -13   1   2        723.40        685.23        15.22 o                         
 -11   1   2       9629.43      10187.49        88.83 o                         
  -9   1   2       5770.91       5712.22        73.49 o                         
  -7   1   2         81.47        230.00        30.23 o                         
  -5   1   2       2269.65       2279.88        25.93 o                         
  -3   1   2         35.62         32.29         7.00 o                         
  -1   1   2      11152.89      11192.79        87.00 o                         
   1   1   2       3371.08       3693.75        33.28 o                         
   3   1   2       6422.26       6510.20        43.74 o                         
   5   1   2       6102.97       5980.96        40.80 o                         
   7   1   2       1077.32       1214.95        20.42 o                         
   9   1   2       2911.65       3130.20        43.60 o                         
  11   1   2         28.65         34.98         4.74 o                         
  13   1   2        436.61        453.08        44.23 o                         
  15   1   2        471.90        480.17        12.39 o                         
  17   1   2        336.90        314.26        16.12 o                         
  19   1   2        196.17        193.09        15.29 o                         
  21   1   2        150.28        153.07        15.86 o                         
  23   1   2        106.81        114.17        20.82 o                         
 -24   2   2        177.05        195.22        19.62 o                         
 -22   2   2       8811.07       8710.01       260.46 o                         
 -20   2   2        723.07        754.12        29.51 o                         
 -18   2   2       2206.64       2127.98        53.84 o                         
 -16   2   2       5268.45       5404.18        48.09 o                         
 -14   2   2       2691.92       2510.62        46.44 o                         
 -12   2   2         47.30         63.52         6.44 o                         
 -10   2   2      10056.29      10510.48       123.31 o                         
  -8   2   2      14559.98      14575.56       122.99 o                         
  -6   2   2       1307.55       1261.54        22.92 o                         
  -4   2   2       6543.11       6379.57        76.46 o                         
  -2   2   2      47507.31      48593.15       574.71 o                         
   0   2   2      23154.48      23417.84       264.75 o                         
   2   2   2        185.82        230.44         9.08 o                         
   4   2   2      18929.85      18891.37       197.43 o                         
   6   2   2      10056.37       9048.16        81.46 o                         
   8   2   2         10.35         11.35         4.22 o                         
  10   2   2      17946.76      18017.56       249.30 o                         
  12   2   2      19255.42      18991.13       213.81 o                         
  14   2   2       8250.79       8027.37      1766.35 o                         
  16   2   2        273.05        294.71        16.93 o                         
  18   2   2       3700.52       3730.44       101.83 o                         
  20   2   2       5799.08       5716.94       189.58 o                         
  22   2   2          0.62          7.43        13.25 o                         
 -21   3   2        156.45        166.54        16.08 o                         
 -19   3   2       2374.40       2541.74        79.68 o                         
 -17   3   2       3336.15       3630.78       133.67 o                         
 -15   3   2       4243.77       4228.84       119.20 o                         
 -13   3   2         86.89         76.65        10.14 o                         
 -11   3   2       9784.60       9806.67       106.70 o                         
  -9   3   2      16105.20      16205.34       239.51 o                         
  -7   3   2       1112.67       1133.04        21.79 o                         
  -5   3   2       4935.15       4968.78        60.45 o                         
  -3   3   2      31731.58      31836.72       359.98 o                         
  -1   3   2       6756.16       6778.64        84.34 o                         
   1   3   2         36.91         46.13         5.52 o                         
   3   3   2       6654.40       6463.88        74.81 o                         
   5   3   2      10491.29      10620.77       133.98 o                         
   7   3   2        697.04        666.98        17.11 o                         
   9   3   2       9601.23       9057.82       109.84 o                         
  11   3   2       5040.84       4942.66        46.71 o                         
  13   3   2       3138.01       3059.60        76.67 o                         
  15   3   2         46.55         65.24        10.95 o                         
  17   3   2       1317.41       1185.86        51.60 o                         
  19   3   2        109.66        112.12        13.00 o                         
 -20   4   2        106.64        105.48        17.09 o                         
 -18   4   2         19.21         26.92        14.08 o                         
 -16   4   2        877.19        900.89        46.02 o                         
 -14   4   2        323.23        362.30        21.39 o                         
 -12   4   2          7.14         25.16        21.95 o                         
 -10   4   2        416.50        400.85        34.55 o                         
  -8   4   2       5587.43       5629.93        54.51 o                         
  -6   4   2          0.46         13.37         9.20 o                         
  -4   4   2        713.13        702.05        18.47 o                         
  -2   4   2         52.75         62.42         8.33 o                         
   0   4   2        378.29        379.83        14.46 o                         
   2   4   2       1223.02       1266.07        26.62 o                         
   4   4   2         27.44         42.36        10.75 o                         
   6   4   2       1788.14       1903.73        36.71 o                         
   8   4   2       1741.03       1747.67        69.32 o                         
  10   4   2         28.60         32.71        13.54 o                         
  12   4   2       1992.93       1792.23        48.86 o                         
  14   4   2       2188.93       2073.71        70.70 o                         
  16   4   2          1.18          5.03        12.93 o                         
 -15   5   2       1848.51       2013.36        67.27 o                         
 -13   5   2       1523.09       1557.84        84.78 o                         
 -11   5   2      11575.76      11247.73       405.37 o                         
  -9   5   2       6837.55       6761.84       233.85 o                         
  -7   5   2        943.87        884.02        41.04 o                         
  -5   5   2       2380.04       2334.32        75.95 o                         
  -3   5   2      10222.28      11145.21       607.68 o                         
  -1   5   2       1996.74       2161.77        85.32 o                         
   1   5   2         22.80         29.22        12.65 o                         
   3   5   2      10135.42      10219.10       302.67 o                         
   5   5   2       4483.18       4507.77       142.19 o                         
   7   5   2         64.49         70.59        17.59 o                         
   9   5   2       6481.01       6369.20       234.92 o                         
  11   5   2       4263.77       4091.74       141.72 o                         
  13   5   2        519.93        561.37        28.99 o                         
  -6   6   2         31.03         33.09        17.87 o                         
  -4   6   2        849.65        978.52       336.91 o                         
  -2   6   2       2416.61       2509.37       121.42 o                         
   0   6   2         53.23         51.38        20.65 o                         
   2   6   2        348.25        363.63        36.72 o                         
   4   6   2        110.60        101.59        25.27 o                         
 -25   1   3         96.00         83.00        13.09 o                         
 -23   1   3       9243.21       9501.31       319.28 o                         
 -21   1   3      22952.77      21760.97       563.46 o                         
 -19   1   3       4712.94       4661.88        66.03 o                         
 -17   1   3       9178.37       8965.20        96.27 o                         
 -15   1   3      31098.24      29603.44       403.84 o                         
 -13   1   3      24132.42      24019.16       252.30 o                         
 -11   1   3        186.75        188.99         8.91 o                         
  -9   1   3      25983.91      25116.07       303.51 o                         
  -7   1   3      56000.90      54344.45       307.24 o                         
  -5   1   3      18280.48      17659.04       181.64 o                         
  -3   1   3     116741.98     112391.64      1555.89 o                         
  -1   1   3      42460.95      41644.05       235.09 o                         
   1   1   3      18620.95      18864.74       106.52 o                         
   3   1   3       1293.19       1538.30        18.00 o                         
   5   1   3       1339.17        937.67        16.98 o                         
   7   1   3      33697.22      33405.68       248.77 o                         
   9   1   3       2477.75       2375.45        35.12 o                         
  11   1   3       4102.87       3976.88        62.76 o                         
  13   1   3      19538.44      18900.31       207.22 o                         
  15   1   3       3282.02       3054.22        42.69 o                         
  17   1   3        158.63        163.61        10.48 o                         
  19   1   3       2633.85       2604.27        94.86 o                         
  21   1   3       6049.15       5162.48       359.38 o                         
 -24   2   3        268.64        307.77        17.15 o                         
 -22   2   3       1685.42       1648.73        60.36 o                         
 -20   2   3       1907.85       1963.80        54.56 o                         
 -18   2   3        661.61        637.08        30.23 o                         
 -16   2   3       1646.75       1591.40        41.33 o                         
 -14   2   3       4357.72       4452.14        89.06 o                         
 -12   2   3        365.55        391.27        11.12 o                         
 -10   2   3       3734.70       3895.56        55.50 o                         
  -8   2   3       3766.21       3836.00        44.65 o                         
  -6   2   3         53.78        102.29         7.30 o                         
  -4   2   3        339.18        525.59        13.75 o                         
  -2   2   3       7754.80       8186.35       112.68 o                         
   0   2   3        667.76        549.30        13.81 o                         
   2   2   3       4124.94       4154.47        57.01 o                         
   4   2   3       2189.17       2299.12        30.44 o                         
   6   2   3       3727.77       3606.12        50.52 o                         
   8   2   3        476.64        342.71         9.83 o                         
  10   2   3       1739.25       1904.95        36.26 o                         
  12   2   3       1289.16       1245.38        21.40 o                         
  14   2   3       5899.10       5890.25        90.08 o                         
  16   2   3       1861.35       1899.31        62.81 o                         
  18   2   3        148.54        169.41        14.37 o                         
  20   2   3       3991.77       4066.37       164.67 o                         
 -23   3   3       1971.89       1929.14        47.34 o                         
 -21   3   3       4239.13       4162.67       120.99 o                         
 -19   3   3        232.28        256.92        15.19 o                         
 -17   3   3       4443.26       4501.92       114.35 o                         
 -15   3   3       9949.37       9740.49       180.02 o                         
 -13   3   3        338.02        360.90        14.78 o                         
 -11   3   3        147.87        186.09        13.60 o                         
  -9   3   3       6032.79       6262.06       102.44 o                         
  -7   3   3       6823.38       6920.39        91.56 o                         
  -5   3   3        187.40        222.17         8.87 o                         
  -3   3   3      25283.50      26782.78       280.78 o                         
  -1   3   3      18719.94      18937.97       200.71 o                         
   1   3   3       2597.27       2514.43        35.53 o                         
   3   3   3       1411.43       1481.49        28.04 o                         
   5   3   3       8056.46       8025.80       113.67 o                         
   7   3   3       1916.91       1857.81        38.90 o                         
   9   3   3       1028.83       1016.34        21.63 o                         
  11   3   3       7715.57       7418.43       102.99 o                         
  13   3   3       4645.65       4278.37       107.04 o                         
  15   3   3         17.55         26.70        10.69 o                         
  17   3   3        727.74        713.64        30.56 o                         
  19   3   3       1182.47       1262.03        56.33 o                         
 -20   4   3       1141.38       1125.96        32.35 o                         
 -18   4   3       1207.03       1282.10        79.42 o                         
 -16   4   3        259.56        320.85       160.73 o                         
 -14   4   3       8911.55       9653.94       250.90 o                         
 -12   4   3       8524.85       8884.47       211.26 o                         
 -10   4   3         87.11        106.95        12.89 o                         
  -8   4   3        226.02        243.95        14.15 o                         
  -6   4   3       7640.91       7435.50        68.29 o                         
  -4   4   3       2030.46       2041.20        28.95 o                         
  -2   4   3       2077.65       2097.61        50.55 o                         
   0   4   3      18110.98      18054.07       242.41 o                         
   2   4   3      20250.38      20300.60       332.95 o                         
   4   4   3       2318.33       2306.07        61.66 o                         
   6   4   3       3751.80       3684.31        63.22 o                         
   8   4   3      10548.48      10339.98       233.17 o                         
  10   4   3       1610.11       1567.76        47.24 o                         
  12   4   3        588.57        639.36        22.48 o                         
  14   4   3      12591.49      12410.41       359.89 o                         
  16   4   3       5960.96       6205.05       224.63 o                         
 -15   5   3        116.33        153.60        16.14 o                         
 -13   5   3        462.02        493.56        34.59 o                         
 -11   5   3          1.99         30.46        34.60 o                         
  -9   5   3         94.13         63.09        17.40 o                         
  -7   5   3         67.31         70.58        16.75 o                         
  -5   5   3        341.17        324.06        25.17 o                         
  -3   5   3         33.07         33.62        14.35 o                         
  -1   5   3          5.17          4.51        11.59 o                         
   1   5   3        304.36        329.65        24.67 o                         
   3   5   3        135.71        164.95        22.92 o                         
   5   5   3         22.85         23.10        13.62 o                         
   7   5   3        898.02        818.80        46.07 o                         
   9   5   3         19.24         19.17        13.86 o                         
  11   5   3        819.39        810.41        27.73 o                         
  -6   6   3       4845.80       5090.11        96.27 o                         
  -4   6   3       2320.96       2593.17       113.45 o                         
  -2   6   3         24.62         35.89        15.43 o                         
   0   6   3       9408.77       9320.85       404.27 o                         
   2   6   3       7304.91       7194.51       283.74 o                         
   4   6   3         81.91         59.08        19.14 o                         
 -26   0   4        351.54        382.35        23.07 o                         
 -24   0   4        374.15        424.70        44.76 o                         
 -22   0   4        160.54        178.60        18.88 o                         
 -20   0   4        438.23        481.18        27.51 o                         
 -18   0   4         66.79         76.55         8.15 o                         
 -16   0   4       3396.06       3658.77        78.65 o                         
 -14   0   4        773.32        893.90        23.01 o                         
 -12   0   4       9556.64      10788.34       266.68 o                         
 -10   0   4       6442.67       6983.03       135.00 o                         
  -8   0   4      23304.31      24892.40       189.46 o                         
  -6   0   4        604.66        503.94        16.01 o                         
  -4   0   4       2132.43       2157.97        36.10 o                         
  -2   0   4      32890.20      33815.36       410.23 o                         
   0   0   4        281.88        231.44        13.07 o                         
   2   0   4       1781.08       1758.79        28.14 o                         
   4   0   4      28228.25      29488.10       378.85 o                         
   6   0   4       1517.44       1728.26        38.85 o                         
   8   0   4      11961.11      12530.25       196.34 o                         
  10   0   4      32190.23      32241.36       523.53 o                         
  12   0   4       2106.31       2210.37        52.96 o                         
  14   0   4       1645.14       1602.97        27.31 o                         
  16   0   4        475.90        451.11        26.76 o                         
  18   0   4       6156.86       5928.07       279.59 o                         
  20   0   4        133.07        133.39        21.65 o                         
 -25   1   4       1864.14       1898.48        56.74 o                         
 -23   1   4        156.50        161.07        31.30 o                         
 -21   1   4       1845.41       1868.45        71.69 o                         
 -19   1   4       3354.34       3351.12        49.83 o                         
 -17   1   4       1248.92       1217.52        25.58 o                         
 -15   1   4       2292.65       2366.11        40.87 o                         
 -13   1   4       5149.84       5275.89        71.56 o                         
 -11   1   4       2821.37       2780.78        34.12 o                         
  -9   1   4         15.27         23.98         6.88 o                         
  -7   1   4       1077.86        965.80        17.70 o                         
  -5   1   4      74814.55      75020.10       459.49 o                         
  -3   1   4       4250.80       4267.65        34.54 o                         
  -1   1   4       3708.72       3909.50        41.23 o                         
   1   1   4      22403.23      23201.28       157.70 o                         
   3   1   4      11084.67      11594.09       138.88 o                         
   5   1   4       5400.16       5969.14        75.69 o                         
   7   1   4      11116.52      11625.57       136.83 o                         
   9   1   4       5296.81       5209.26        58.37 o                         
  11   1   4       1062.67       1035.01        22.03 o                         
  13   1   4         54.88         58.06         6.84 o                         
  15   1   4       2735.63       2733.95        45.86 o                         
  17   1   4        541.14        527.14        22.26 o                         
  19   1   4        667.95        644.62        30.97 o                         
  21   1   4       1038.83       1068.42        30.34 o                         
 -24   2   4        645.17        703.15        25.43 o                         
 -22   2   4       1098.56       1039.63        36.68 o                         
 -20   2   4        243.54        243.58        16.24 o                         
 -18   2   4        580.36        614.99        28.14 o                         
 -16   2   4        359.90        365.94        11.88 o                         
 -12   2   4       9484.29       9307.96       128.95 o                         
 -10   2   4       6656.64       6665.30       100.89 o                         
  -8   2   4      11118.52      11306.45       108.06 o                         
  -6   2   4       9184.87       9900.21        94.84 o                         
  -4   2   4      10553.17      10734.38       127.05 o                         
  -2   2   4       1429.39       1982.12        33.35 o                         
   0   2   4       6929.59       7373.74        89.86 o                         
   2   2   4       9780.45       9413.63       107.41 o                         
   4   2   4      11584.25      11247.48       141.58 o                         
   6   2   4       1153.00       1206.81        21.21 o                         
   8   2   4       4371.84       4271.89        62.47 o                         
  10   2   4       8423.57       8467.62        90.71 o                         
  12   2   4       2571.50       2718.53        31.28 o                         
  14   2   4        667.02        701.15        33.52 o                         
  16   2   4       2432.15       2602.23        75.11 o                         
  18   2   4       3214.87       3310.82       118.06 o                         
  20   2   4         87.08         75.92        17.25 o                         
 -23   3   4        829.47        778.54        27.40 o                         
 -21   3   4       1619.91       1643.07        55.90 o                         
 -19   3   4       7600.02       7585.47       181.47 o                         
 -17   3   4       3895.19       3866.93        94.54 o                         
 -15   3   4       1511.68       1507.57        70.93 o                         
 -13   3   4      26464.99      25849.66       260.32 o                         
 -11   3   4      22551.25      23067.44       374.10 o                         
  -9   3   4        992.15       1028.98        24.80 o                         
  -7   3   4       3707.64       3531.88        52.35 o                         
  -5   3   4      22788.03      22190.11       232.92 o                         
  -3   3   4       6964.31       6907.55        84.27 o                         
  -1   3   4       1049.53        823.03        17.26 o                         
   1   3   4      49105.11      48872.52       640.60 o                         
   3   3   4      29892.45      30151.11       448.43 o                         
   5   3   4         25.33         39.22         6.60 o                         
   7   3   4      14050.75      13799.84       170.95 o                         
   9   3   4      15510.04      15055.81       165.50 o                         
  11   3   4       2496.85       2433.44        43.81 o                         
  13   3   4       5027.29       4930.44       128.96 o                         
  15   3   4       5122.51       5199.28       200.43 o                         
  17   3   4       1555.70       1688.05        89.32 o                         
 -20   4   4          6.36         11.04        11.12 o                         
 -18   4   4       1109.04       1089.98        60.94 o                         
 -16   4   4         86.18         82.48        35.66 o                         
 -14   4   4        296.86        303.35        21.24 o                         
 -12   4   4       2806.27       2752.64        76.11 o                         
 -10   4   4          2.24          8.48         9.01 o                         
  -8   4   4       1376.14       1295.98        27.15 o                         
  -6   4   4        262.54        245.47        12.88 o                         
  -4   4   4        152.33        134.58        12.21 o                         
  -2   4   4          1.17          5.22        11.60 o                         
   0   4   4         16.77          2.01        11.47 o                         
   2   4   4         22.01         25.36         9.43 o                         
   4   4   4        338.59        318.37        16.82 o                         
   6   4   4       2027.77       2009.52        61.54 o                         
   8   4   4        857.22        829.89        28.94 o                         
  10   4   4       1690.96       1554.66        39.76 o                         
  12   4   4        324.98        346.83        19.76 o                         
  14   4   4         55.09         55.56        13.26 o                         
  16   4   4         57.88         75.65        14.79 o                         
 -15   5   4        561.69        586.44        24.71 o                         
 -13   5   4      12266.87      12267.93       462.04 o                         
 -11   5   4       7143.23       7346.56       252.23 o                         
  -9   5   4       1771.15       1851.97        78.30 o                         
  -7   5   4       3032.22       3186.33       186.40 o                         
  -5   5   4      12727.01      12552.13       366.48 o                         
  -3   5   4       3817.69       4014.39       119.43 o                         
  -1   5   4       1868.73       1755.68        50.11 o                         
   1   5   4      16908.59      16446.02       614.41 o                         
   3   5   4       6126.56       6025.72       224.29 o                         
   5   5   4         27.40         34.95        14.20 o                         
   7   5   4       7102.59       7172.13       260.40 o                         
   9   5   4       2948.94       3039.40       145.41 o                         
  11   5   4       3755.15       3708.75       131.32 o                         
  -6   6   4       1544.52       1585.58        54.80 o                         
  -4   6   4        461.34        459.66        34.36 o                         
  -2   6   4         85.23         99.16        19.78 o                         
   0   6   4         59.53         68.19        23.00 o                         
   2   6   4       3181.12       3194.99        81.86 o                         
 -25   1   5       7126.58       7000.66       228.44 o                         
 -23   1   5      13848.81      14421.91       428.17 o                         
 -21   1   5       3376.81       3368.88        77.88 o                         
 -19   1   5       1104.29       1135.17        21.62 o                         
 -17   1   5      14619.66      14271.38       267.55 o                         
 -15   1   5      25152.01      25321.74       338.78 o                         
 -13   1   5       1326.10       1456.41        25.48 o                         
 -11   1   5      43728.02      44245.96       894.13 o                         
  -9   1   5      61851.37      61087.59       612.27 o                         
  -7   1   5         18.85         49.76         6.14 o                         
  -5   1   5      30865.95      30888.63       187.51 o                         
  -3   1   5      48040.27      46202.29       290.80 o                         
  -1   1   5      40316.87      38623.36       236.45 o                         
   1   1   5         74.38        117.97         7.16 o                         
   3   1   5      33636.39      32405.33       372.72 o                         
   5   1   5      26390.78      26115.76       217.06 o                         
   7   1   5        140.28         83.57         5.31 o                         
   9   1   5      10990.31      11106.69       150.21 o                         
  11   1   5      46634.50      45939.34       441.33 o                         
  13   1   5       7573.99       7256.28        88.08 o                         
  15   1   5         23.67         18.84         6.72 o                         
  17   1   5       9497.22       9399.29       269.67 o                         
  19   1   5       6189.77       6085.85       230.57 o                         
 -24   2   5       2880.44       2947.08       102.67 o                         
 -22   2   5       1699.58       1608.64        68.52 o                         
 -20   2   5         46.95         52.55         9.68 o                         
 -16   2   5       5889.81       5708.06        50.98 o                         
 -14   2   5       1253.79       1171.43        25.50 o                         
 -12   2   5       7936.64       7811.28       105.53 o                         
 -10   2   5       1643.98       1604.07        29.57 o                         
  -8   2   5       6464.53       6431.09        77.28 o                         
  -6   2   5       2694.44       2950.12        41.89 o                         
  -4   2   5       6038.06       5963.31        61.54 o                         
  -2   2   5       6251.01       6381.66        62.75 o                         
   0   2   5        908.55        838.85        15.61 o                         
   2   2   5        537.48        607.62        13.45 o                         
   4   2   5        176.16        268.02         9.23 o                         
   6   2   5        209.27        200.69         8.22 o                         
   8   2   5        149.03        183.69         8.18 o                         
  10   2   5       1222.83       1191.82        20.02 o                         
  12   2   5       4498.15       4332.30        61.29 o                         
  14   2   5       1873.97       1909.86        56.28 o                         
  16   2   5        101.02        113.17        13.22 o                         
  18   2   5       1315.96       1370.27        84.12 o                         
 -23   3   5       4606.73       4510.89       143.14 o                         
 -21   3   5       2316.47       2325.58        73.80 o                         
 -19   3   5        308.84        372.23        24.19 o                         
 -17   3   5       1835.83       1820.03        47.51 o                         
 -15   3   5      10247.52      10078.76       137.16 o                         
 -13   3   5         84.10         91.35        10.72 o                         
 -11   3   5      14092.98      13767.33       183.40 o                         
  -9   3   5      17089.00      16846.51       268.06 o                         
  -7   3   5       6932.35       7050.98        96.49 o                         
  -5   3   5       1933.53       1995.75        35.04 o                         
  -3   3   5      14904.67      14764.43       185.76 o                         
  -1   3   5      15589.29      15776.74       193.97 o                         
   1   3   5       2062.18       2112.70        36.05 o                         
   3   3   5       9261.06       8992.57       163.51 o                         
   5   3   5      14687.55      14584.07       158.21 o                         
   7   3   5        397.30        390.82        14.80 o                         
   9   3   5       5913.73       5686.83        92.17 o                         
  11   3   5       8605.22       8635.15       187.21 o                         
  13   3   5       1208.37       1225.46        43.60 o                         
  15   3   5        862.70        955.56        53.30 o                         
  17   3   5       2192.84       2534.88      1083.58 o                         
 -20   4   5          3.97          8.51        10.39 o                         
 -18   4   5       2295.25       2318.33        86.68 o                         
 -16   4   5       1381.70       1437.34        67.77 o                         
 -14   4   5       1580.00       1703.07       103.25 o                         
 -12   4   5       3522.47       3593.04        97.89 o                         
 -10   4   5       2077.94       2193.63        60.34 o                         
  -8   4   5       2841.24       2898.39        52.18 o                         
  -6   4   5        345.29        387.25        34.23 o                         
  -4   4   5        796.12        832.73        21.36 o                         
  -2   4   5       2718.74       2743.18        41.49 o                         
   0   4   5        761.53        756.41        21.40 o                         
   2   4   5        462.65        462.09        16.75 o                         
   4   4   5       3109.35       3166.04        62.63 o                         
   6   4   5        171.60        175.07        15.35 o                         
   8   4   5       1115.43       1080.14        33.48 o                         
  10   4   5        594.69        587.00        20.86 o                         
  12   4   5       4499.78       4209.97       146.76 o                         
  14   4   5       1953.85       1919.07        66.34 o                         
 -15   5   5          7.14         19.26        19.20 o                         
 -13   5   5        717.64        743.29        55.47 o                         
 -11   5   5        231.60        256.20        23.69 o                         
  -9   5   5        153.69        159.81        20.07 o                         
  -7   5   5          9.28          5.29        26.38 o                         
  -5   5   5        870.95        820.03        44.10 o                         
  -3   5   5          1.08          5.42        12.99 o                         
  -1   5   5       1014.75        999.08        45.41 o                         
   1   5   5        286.70        280.86        28.18 o                         
   3   5   5         21.95         30.05        14.59 o                         
   5   5   5         25.82         31.98        12.35 o                         
   7   5   5        447.96        449.08        38.51 o                         
   9   5   5         14.49         14.28        14.45 o                         
  -6   6   5          3.18          4.76        13.81 o                         
  -4   6   5       1816.04       1732.00        62.26 o                         
  -2   6   5       4756.89       4464.04       119.90 o                         
   0   6   5         13.11          9.39        16.34 o                         
 -26   0   6         68.77         73.26        17.53 o                         
 -24   0   6       9950.51       9775.45       415.52 o                         
 -22   0   6       7976.06       8047.34       239.89 o                         
 -20   0   6        324.01        331.83        15.05 o                         
 -18   0   6       2174.57       2096.97        44.36 o                         
 -16   0   6      17741.21      17527.87       372.56 o                         
 -14   0   6       8665.30       7939.92       133.27 o                         
 -12   0   6       2184.96       1992.70        35.58 o                         
 -10   0   6         29.16         30.50         6.50 o                         
  -8   0   6       3996.73       3690.69        75.35 o                         
  -6   0   6        335.60        444.56        14.89 o                         
  -4   0   6       1845.29       1928.73        29.51 o                         
  -2   0   6       6492.29       6741.49        53.77 o                         
   0   0   6      44039.05      45045.09       337.15 o                         
   2   0   6      37839.27      41522.10       643.30 o                         
   4   0   6       4158.12       4266.24        59.92 o                         
   6   0   6       2848.14       2618.59        52.86 o                         
   8   0   6        466.34        485.15        17.54 o                         
  10   0   6       4950.83       4638.17        71.29 o                         
  12   0   6         52.26         61.64        10.30 o                         
  14   0   6       3454.15       3371.76       116.45 o                         
  16   0   6       2434.55       2413.01        94.56 o                         
  18   0   6        142.70         98.15        18.01 o                         
  20   0   6        335.63        365.04        42.28 o                         
 -27   1   6        328.90        376.46        27.31 o                         
 -25   1   6         36.19        125.52        25.21 o                         
 -23   1   6         42.65        297.45        54.75 o                         
 -21   1   6        981.40        965.04        36.44 o                         
 -19   1   6          3.47          8.93         7.77 o                         
 -17   1   6         11.10         29.70         8.84 o                         
 -15   1   6       2766.83       2745.12        77.40 o                         
 -13   1   6       5194.52       5221.53        86.37 o                         
 -11   1   6       6052.15       6256.19        71.13 o                         
  -9   1   6       3625.61       3812.66        57.51 o                         
  -7   1   6       6059.50       6011.90        77.17 o                         
  -5   1   6        145.26        168.29        10.08 o                         
  -3   1   6       2149.59       2068.67        23.27 o                         
  -1   1   6      32139.90      33451.04       367.70 o                         
   1   1   6      11884.71      12513.12       149.01 o                         
   3   1   6        194.58        183.23         8.63 o                         
   5   1   6       2009.95       1937.31        31.22 o                         
   7   1   6       5920.65       6165.94        79.22 o                         
   9   1   6       1146.18       1208.63        23.85 o                         
  11   1   6       6902.41       6804.16        94.90 o                         
  13   1   6       6429.99       6651.29       126.11 o                         
  15   1   6        373.22        377.94        17.08 o                         
  17   1   6         87.05         75.70        11.56 o                         
  19   1   6       1204.11       1152.19        29.90 o                         
 -26   2   6        298.36        312.32        24.62 o                         
 -24   2   6       4013.61       3887.08       142.10 o                         
 -22   2   6       6510.85       6680.19       228.08 o                         
 -20   2   6        375.55        397.71        17.50 o                         
 -18   2   6        678.07        654.97        21.17 o                         
 -16   2   6       2102.05       1885.98        32.77 o                         
 -14   2   6       7455.58       7156.37       118.68 o                         
 -12   2   6       2313.50       2400.14        38.06 o                         
 -10   2   6       8891.16       8925.04       110.04 o                         
  -8   2   6      30099.69      30187.03       371.13 o                         
  -6   2   6       1254.84       1652.18        23.71 o                         
  -4   2   6        378.15        419.60        11.73 o                         
  -2   2   6       6608.43       6759.04        67.30 o                         
   0   2   6      12316.40      12717.50       111.01 o                         
   2   2   6       3700.53       3798.71        51.54 o                         
   4   2   6       3449.12       3457.24        48.27 o                         
   6   2   6       4591.21       4461.88        78.40 o                         
   8   2   6       3145.74       3273.10        45.07 o                         
  10   2   6        408.00        397.70        12.65 o                         
  12   2   6       2210.49       2048.77        49.53 o                         
  14   2   6       1177.46       1225.06        44.78 o                         
  16   2   6        201.91        227.57        16.54 o                         
  18   2   6        236.75        204.99        17.24 o                         
 -23   3   6       1325.06       1332.26        31.27 o                         
 -21   3   6       6239.87       6435.26       187.37 o                         
 -19   3   6       3481.38       3516.15        90.61 o                         
 -17   3   6        320.95        338.51        20.79 o                         
 -15   3   6      10322.40      10231.17       150.12 o                         
 -13   3   6       2181.50       2203.08        31.62 o                         
 -11   3   6       3593.31       3563.52       118.57 o                         
  -9   3   6       1426.86       1416.03        89.84 o                         
  -7   3   6      22091.63      21861.05       354.57 o                         
  -5   3   6      11945.49      12177.19       156.90 o                         
  -3   3   6       2375.11       2190.94        34.03 o                         
  -1   3   6      38216.16      37937.61       506.13 o                         
   1   3   6      21925.29      21700.57       334.07 o                         
   3   3   6         54.59         64.62         8.21 o                         
   5   3   6      12901.99      12592.10       141.39 o                         
   7   3   6      14732.29      14886.68       157.54 o                         
   9   3   6       2275.64       2202.52        62.37 o                         
  11   3   6       4533.32       4584.65       104.93 o                         
  13   3   6       8027.91       8207.31       237.40 o                         
  15   3   6       6207.34       6593.93       306.41 o                         
 -20   4   6          9.22         15.19        12.15 o                         
 -18   4   6        699.66        733.33        33.88 o                         
 -16   4   6        593.97        598.39        22.33 o                         
 -14   4   6        799.75        831.08        36.53 o                         
 -12   4   6        658.57        727.70        45.00 o                         
 -10   4   6       1251.21       1240.85        53.87 o                         
  -8   4   6        810.00        850.71       121.30 o                         
  -6   4   6        804.27        824.89        23.24 o                         
  -4   4   6       1031.88       1001.38        24.96 o                         
  -2   4   6       1560.29       1598.39        31.65 o                         
   0   4   6         18.07         18.26         8.89 o                         
   2   4   6         35.70         31.72         8.87 o                         
   4   4   6        982.51       1013.51        46.40 o                         
   6   4   6        145.40        160.42        12.82 o                         
   8   4   6       1300.97       1277.21        44.70 o                         
  10   4   6         30.87         30.96        11.29 o                         
  12   4   6         20.43         11.18        10.25 o                         
  14   4   6        285.62        281.17        25.84 o                         
 -15   5   6       6347.77       6466.66       230.54 o                         
 -13   5   6       8919.40       9305.75       328.64 o                         
 -11   5   6       2933.09       3016.08       151.38 o                         
  -9   5   6       3800.80       3720.50       143.10 o                         
  -7   5   6      12323.86      12693.14       406.84 o                         
  -5   5   6       5625.20       5702.34       146.20 o                         
  -3   5   6       2110.20       2018.57        62.90 o                         
  -1   5   6      11954.46      11853.52       397.84 o                         
   1   5   6      11492.82      11505.12       487.38 o                         
   3   5   6        787.55        812.99        35.49 o                         
   5   5   6       1294.28       1318.27        72.69 o                         
   7   5   6       9681.43       9871.71       390.08 o                         
   9   5   6       5288.20       5199.97        80.17 o                         
  -4   6   6        177.84        168.47        20.24 o                         
 -27   1   7       1355.23       1376.15        31.21 o                         
 -25   1   7       2621.12       2675.82        90.76 o                         
 -23   1   7       3192.92       3242.89        85.59 o                         
 -21   1   7         71.83         82.62         9.87 o                         
 -19   1   7       6631.35       6812.21        99.21 o                         
 -17   1   7       7619.39       7777.20        99.48 o                         
 -15   1   7       1055.17       1125.74        24.85 o                         
 -13   1   7      16882.28      16965.66       204.80 o                         
 -11   1   7      40821.11      42069.48       851.78 o                         
  -9   1   7       3254.54       3031.63        49.16 o                         
  -7   1   7       3443.37       3557.64        48.87 o                         
  -5   1   7       6999.04       6243.57        80.97 o                         
  -3   1   7       3249.74       2715.34        37.28 o                         
  -1   1   7         28.28         23.54         5.52 o                         
   1   1   7      26282.71      25690.89       203.73 o                         
   3   1   7      21031.95      20134.98       243.99 o                         
   5   1   7       5915.65       6013.68        74.94 o                         
   7   1   7       9562.61       9455.48       138.97 o                         
   9   1   7      14516.67      14370.66       173.48 o                         
  11   1   7       5868.14       5736.76        71.69 o                         
  13   1   7        977.48        890.00        27.16 o                         
  15   1   7       8784.74       9127.46       261.70 o                         
  17   1   7       9585.72       9855.53       285.43 o                         
 -26   2   7       3025.14       3101.34        77.52 o                         
 -24   2   7       1956.03       1907.91        81.89 o                         
 -22   2   7        619.83        734.73        37.57 o                         
 -20   2   7       4690.47       4529.02       135.29 o                         
 -18   2   7       7845.54       7496.00       112.59 o                         
 -16   2   7       1595.67       1571.73        27.14 o                         
 -14   2   7      10714.59      10314.00       167.95 o                         
 -12   2   7      19893.23      19033.32       243.46 o                         
 -10   2   7      16030.05      16025.29       193.25 o                         
  -8   2   7       6257.38       6223.15        82.77 o                         
  -6   2   7       9803.95       9811.14       123.96 o                         
  -4   2   7       7346.53       7571.04       109.56 o                         
  -2   2   7       3363.27       3670.09        56.59 o                         
   0   2   7       7792.33       7754.28       104.46 o                         
   2   2   7       8714.29       8684.53       102.77 o                         
   4   2   7       1239.38       1159.94        22.31 o                         
   6   2   7         33.76         30.24         5.75 o                         
   8   2   7       3868.39       3757.60        42.29 o                         
  10   2   7       3139.44       3096.01        47.12 o                         
  12   2   7        150.16        142.56        10.81 o                         
  14   2   7        415.40        447.45        30.96 o                         
  16   2   7       2088.35       2010.02        60.70 o                         
 -23   3   7       1140.57       1188.86        28.70 o                         
 -21   3   7         87.35        228.50        37.74 o                         
 -19   3   7       2775.66       2779.64        81.94 o                         
 -17   3   7       6232.67       6098.65       141.67 o                         
 -15   3   7          3.14          5.85        12.97 o                         
 -13   3   7        902.41        917.66        22.58 o                         
 -11   3   7      19961.17      20508.35       345.59 o                         
  -9   3   7       3892.37       3681.76        75.40 o                         
  -7   3   7        659.28        628.28        17.53 o                         
  -5   3   7      12749.49      11988.26       174.85 o                         
  -3   3   7      11366.83      11326.30       182.37 o                         
  -1   3   7       3463.32       3462.52        62.37 o                         
   3   3   7      26634.44      26760.60       314.06 o                         
   5   3   7        945.78        940.15        19.43 o                         
   7   3   7       3177.45       3073.10        54.81 o                         
   9   3   7      10135.15      10042.40       238.14 o                         
  11   3   7       4112.51       4107.57       100.97 o                         
  13   3   7        334.48        302.40        19.67 o                         
  15   3   7       2745.49       2685.29        99.90 o                         
 -20   4   7       7878.70       7597.78       265.55 o                         
 -18   4   7       2028.61       2083.23        75.53 o                         
 -16   4   7       2122.20       2021.48        73.15 o                         
 -14   4   7       8758.63       8800.71       218.78 o                         
 -12   4   7       7395.00       7440.85       171.48 o                         
 -10   4   7        243.08        249.51        35.17 o                         
  -8   4   7       5509.47       5782.53       101.05 o                         
  -6   4   7       9426.99       9540.93       162.42 o                         
  -4   4   7       2962.27       3102.37        71.45 o                         
  -2   4   7       3798.98       3730.96        71.70 o                         
   0   4   7      10564.40      10467.32       167.49 o                         
   2   4   7        966.87        966.39        44.54 o                         
   4   4   7        315.78        311.41        16.90 o                         
   6   4   7        402.34        388.90        19.88 o                         
   8   4   7       7122.47       7044.96       205.32 o                         
  10   4   7        670.40        684.36        44.17 o                         
  12   4   7          0.85          4.52        10.81 o                         
 -15   5   7         86.35        189.35        40.20 o                         
 -13   5   7         86.80        113.66        27.40 o                         
 -11   5   7         77.95         70.12        38.11 o                         
  -9   5   7        678.07        683.63        34.26 o                         
  -7   5   7       1202.14       1177.06        52.13 o                         
  -5   5   7         62.07         60.27        15.36 o                         
  -3   5   7          5.51          4.17        13.41 o                         
  -1   5   7         60.19         60.19        20.73 o                         
   1   5   7         10.21          6.91        11.83 o                         
   3   5   7        506.73        539.70        28.01 o                         
   5   5   7        204.50        227.85        20.42 o                         
   7   5   7         14.36         24.64        14.49 o                         
 -26   0   8      13270.24      13704.67       624.61 o                         
 -24   0   8      16050.62      15761.40       603.07 o                         
 -22   0   8       5434.87       5254.04       161.52 o                         
 -20   0   8       3339.68       3419.49        53.18 o                         
 -18   0   8      25866.27      25789.47       377.94 o                         
 -16   0   8       6525.88       6219.14       217.95 o                         
 -14   0   8       5654.37       5701.84        91.67 o                         
 -12   0   8      40192.77      40685.91       893.11 o                         
 -10   0   8      60769.21      57941.57       747.58 o                         
  -8   0   8       6258.29       5775.45        85.47 o                         
  -6   0   8       5613.95       5410.91        87.38 o                         
  -4   0   8      48216.89      47106.58       674.14 o                         
  -2   0   8      53047.84      53376.99       848.07 o                         
   0   0   8       5425.00       5520.16        68.07 o                         
   2   0   8      35483.73      35649.52       579.09 o                         
   4   0   8      21102.53      20316.27       318.41 o                         
   6   0   8       1912.93       1959.74        47.51 o                         
   8   0   8      12023.94      11761.58       165.01 o                         
  10   0   8      16662.38      15992.65       206.75 o                         
  12   0   8       9207.63       9027.94       264.60 o                         
  14   0   8        668.44        664.94        25.26 o                         
  16   0   8       3086.19       3112.74       123.94 o                         
  18   0   8       4176.20       4318.00       136.31 o                         
 -27   1   8         59.99         79.90        12.79 o                         
 -25   1   8        393.15        430.04        21.64 o                         
 -23   1   8        202.10        217.02        17.53 o                         
 -21   1   8       2269.25       2331.49        61.56 o                         
 -19   1   8        921.52        897.54        20.47 o                         
 -17   1   8        288.20        344.05        53.72 o                         
 -15   1   8         71.44         69.98         6.50 o                         
 -13   1   8        577.59        574.94        37.43 o                         
 -11   1   8        286.16        225.83         8.03 o                         
  -9   1   8        551.69        463.14        10.53 o                         
  -7   1   8      16082.42      17364.11       157.34 o                         
  -5   1   8       1377.46       1428.06        20.76 o                         
  -3   1   8        253.11        248.16         7.94 o                         
  -1   1   8       6135.34       6270.99        58.16 o                         
   1   1   8       2081.59       2397.74        33.68 o                         
   3   1   8       1621.52       1695.57        25.53 o                         
   5   1   8       8614.14       8691.63       128.12 o                         
   7   1   8        619.46        681.44        15.53 o                         
   9   1   8       1717.63       1680.86        22.34 o                         
  11   1   8        150.87        181.65        44.83 o                         
  13   1   8       1148.25       1195.57        43.86 o                         
  15   1   8         71.74         63.20        12.10 o                         
  17   1   8        215.94        214.11        14.49 o                         
 -26   2   8       3179.63       3392.41       110.80 o                         
 -24   2   8       5779.65       5729.15       179.87 o                         
 -22   2   8       2744.64       2633.42        75.38 o                         
 -20   2   8        211.41        192.82        15.60 o                         
 -18   2   8      18799.59      18219.86       261.22 o                         
 -16   2   8      13017.32      12771.27       119.20 o                         
 -14   2   8        199.72        189.35        12.00 o                         
 -12   2   8      17369.81      17266.06       328.73 o                         
 -10   2   8       8442.73       7759.97       108.85 o                         
  -8   2   8       3665.12       3544.92        49.33 o                         
  -6   2   8       1107.78        978.14        20.76 o                         
  -4   2   8      28843.95      28876.34       388.80 o                         
  -2   2   8      17973.96      18138.36       212.42 o                         
   0   2   8       1292.75       1358.95        26.94 o                         
   4   2   8      11488.76      11385.61       187.70 o                         
   6   2   8        825.19        896.27        17.96 o                         
   8   2   8      11900.83      11735.81        74.22 o                         
  10   2   8       6271.22       6244.69       127.89 o                         
  12   2   8       3030.88       3111.11        75.40 o                         
  14   2   8         93.39         79.98        28.13 o                         
  16   2   8       1047.22       1009.87        44.39 o                         
 -23   3   8       1824.55       1813.59        58.24 o                         
 -21   3   8        375.26        388.74        22.50 o                         
 -19   3   8        470.40        486.59        21.93 o                         
 -17   3   8        183.99        203.02        17.93 o                         
 -15   3   8        583.89        606.75        30.40 o                         
 -13   3   8       5998.24       5885.04        56.43 o                         
 -11   3   8       3260.73       3277.87        48.46 o                         
  -7   3   8       5017.67       4830.04        87.53 o                         
  -5   3   8        946.44        994.42        27.70 o                         
  -3   3   8      11705.99      11385.55       199.01 o                         
  -1   3   8      12256.59      12238.31       147.56 o                         
   1   3   8        349.57        387.95        13.95 o                         
   3   3   8        629.82        592.74        16.52 o                         
   5   3   8       8712.78       8529.86       119.56 o                         
   7   3   8       2382.62       2340.81        60.12 o                         
   9   3   8       3200.34       3168.57        89.31 o                         
  11   3   8       9672.81       9700.09       288.29 o                         
  13   3   8       4939.21       5030.08       177.43 o                         
 -20   4   8        155.35        284.11        47.22 o                         
 -18   4   8       1030.63       1020.51        39.64 o                         
 -16   4   8        425.62        450.59        20.67 o                         
 -14   4   8         38.18         60.06        44.35 o                         
 -12   4   8       1076.37       1080.72       144.16 o                         
 -10   4   8       1240.94       1382.05        53.28 o                         
  -8   4   8        957.22        937.46        42.94 o                         
  -6   4   8        658.58        727.00        38.17 o                         
  -4   4   8       2477.55       2496.24        51.19 o                         
  -2   4   8         42.95         51.20        11.11 o                         
   0   4   8        378.30        367.53        23.48 o                         
   2   4   8       1449.99       1415.42        44.96 o                         
   4   4   8        377.05        376.13        20.61 o                         
   6   4   8         40.85         40.82        11.05 o                         
   8   4   8          6.49          6.13         9.05 o                         
  10   4   8        180.10        170.50        16.13 o                         
 -15   5   8       1140.71       1219.33       298.50 o                         
 -13   5   8          1.41          2.88        11.74 o                         
 -11   5   8       3543.25       3554.18       116.88 o                         
  -9   5   8       5837.31       5762.22       187.81 o                         
  -7   5   8       1229.58       1245.09        61.02 o                         
  -5   5   8        974.84        937.94        34.28 o                         
  -3   5   8       5501.26       5560.66       191.48 o                         
  -1   5   8       5348.88       5266.54       223.33 o                         
   1   5   8        338.43        334.02        25.76 o                         
   3   5   8       1513.66       1567.29        84.67 o                         
   5   5   8       9086.93       9144.75       294.70 o                         
 -27   1   9         58.75         63.61        11.76 o                         
 -25   1   9        224.93        228.06        15.06 o                         
 -23   1   9        879.81        904.27        36.19 o                         
 -19   1   9       3131.63       3251.92        55.79 o                         
 -17   1   9       1349.20       1204.89        26.36 o                         
 -15   1   9       9290.73       9220.78       282.50 o                         
 -13   1   9       8219.48       8070.58       103.40 o                         
 -11   1   9        468.33        524.33        12.03 o                         
  -9   1   9        638.57        562.59        12.95 o                         
  -7   1   9       6706.39       6474.13        84.01 o                         
  -5   1   9       4290.21       4176.64        48.04 o                         
  -3   1   9       5358.86       5500.53        67.11 o                         
  -1   1   9      19855.66      19803.84       225.46 o                         
   1   1   9       4868.40       4626.97        54.66 o                         
   3   1   9       2256.52       2299.22        38.74 o                         
   5   1   9        341.99        358.79        11.49 o                         
   7   1   9       1348.33       1359.60        19.16 o                         
   9   1   9       6665.72       6858.31        82.64 o                         
  11   1   9         33.68         32.71        11.49 o                         
  13   1   9       4656.10       4930.33       153.94 o                         
  15   1   9       5125.28       5446.97       170.32 o                         
 -26   2   9        277.41        325.48        23.75 o                         
 -24   2   9        798.90        860.64        41.87 o                         
 -22   2   9       5213.59       5004.95       153.99 o                         
 -20   2   9       4576.04       4559.54       119.63 o                         
 -18   2   9        300.58        296.17        27.36 o                         
 -16   2   9       2275.73       2250.14        34.94 o                         
 -14   2   9      19107.66      18347.11       256.59 o                         
 -12   2   9        354.42        342.29        13.53 o                         
 -10   2   9       7344.53       7291.43       116.77 o                         
  -8   2   9      16873.41      16881.75       230.62 o                         
  -6   2   9       2796.70       2901.75        47.59 o                         
  -4   2   9       2645.69       2810.36        44.00 o                         
  -2   2   9      16675.88      16837.44       234.80 o                         
   0   2   9       6789.12       6805.01       104.49 o                         
   2   2   9        242.83        214.07        11.20 o                         
   4   2   9       1216.67       1311.28        21.36 o                         
   6   2   9      10413.53      10724.62       101.94 o                         
   8   2   9        424.85        380.59        19.27 o                         
  10   2   9         78.24         98.14         9.81 o                         
  12   2   9       4231.93       4173.60       122.15 o                         
  14   2   9       2074.37       2195.67       991.17 o                         
 -23   3   9         10.96         43.66        12.37 o                         
 -21   3   9         85.90         89.18        12.57 o                         
 -19   3   9          3.16          4.88         8.04 o                         
 -17   3   9          4.95         16.22         8.87 o                         
 -15   3   9       1628.96       1749.49        81.34 o                         
 -13   3   9        476.58        492.12        22.12 o                         
 -11   3   9         12.68         17.24        10.66 o                         
  -9   3   9       2292.75       2218.59        39.78 o                         
  -7   3   9       1087.80       1100.43        25.78 o                         
  -5   3   9       2568.99       2515.24        43.60 o                         
  -3   3   9         53.68         44.87         8.21 o                         
  -1   3   9      10571.33      10902.65        93.40 o                         
   1   3   9       2544.37       2507.72        32.35 o                         
   3   3   9       2370.36       2341.24        48.79 o                         
   5   3   9         15.65         26.46         8.27 o                         
   7   3   9       2310.05       2262.97        61.78 o                         
   9   3   9       1777.97       1763.70        55.47 o                         
  11   3   9         63.97         71.00        13.27 o                         
  13   3   9       2288.87       2137.63        48.13 o                         
 -20   4   9       6451.11       6613.59       230.47 o                         
 -18   4   9       1209.60       1185.75        69.59 o                         
 -16   4   9       9932.58      10098.46       342.90 o                         
 -14   4   9      18610.55      19005.60       533.53 o                         
 -12   4   9       3574.66       3560.91        96.81 o                         
 -10   4   9       8467.30       8259.75       207.99 o                         
  -8   4   9      21418.42      21667.45       466.31 o                         
  -6   4   9       2290.06       2447.89        64.31 o                         
  -4   4   9       8036.70       8016.62       191.97 o                         
  -2   4   9      19119.54      18898.11       433.07 o                         
   0   4   9      10744.13      10832.30       282.45 o                         
   2   4   9       1843.89       1857.88        52.47 o                         
   4   4   9       5160.81       5310.42       164.81 o                         
   6   4   9       8844.06       8926.57       281.70 o                         
   8   4   9        390.52        412.98        26.46 o                         
  10   4   9       1493.40       1507.06        37.19 o                         
 -15   5   9        268.54        296.89        34.30 o                         
 -13   5   9        973.86       1067.51        31.98 o                         
 -11   5   9          7.13          6.80        12.64 o                         
  -9   5   9         23.82         33.10        17.18 o                         
  -7   5   9         40.60         28.04        10.60 o                         
  -5   5   9          6.56          4.95         9.63 o                         
  -3   5   9        657.62        597.62        26.26 o                         
  -1   5   9         34.69         47.83        12.49 o                         
   1   5   9          0.04          3.20        10.07 o                         
   3   5   9         51.20         69.71        12.85 o                         
   5   5   9          2.29         -0.73        13.62 o                         
 -28   0  10       1663.64       1769.64        54.19 o                         
 -26   0  10      10333.56      10623.30       565.06 o                         
 -24   0  10       3283.16       3383.25       150.12 o                         
 -22   0  10        804.56        866.89        69.53 o                         
 -20   0  10      17852.07      18518.72       410.71 o                         
 -18   0  10      12301.03      12206.52       227.01 o                         
 -16   0  10        399.73        425.35        16.59 o                         
 -14   0  10      36952.04      36780.41       704.09 o                         
 -12   0  10      36937.10      36450.88       663.93 o                         
 -10   0  10       5063.50       4927.75       146.68 o                         
  -8   0  10       2064.81       1997.31        39.12 o                         
  -6   0  10      45991.65      45619.14       672.94 o                         
  -4   0  10      33784.54      33594.40       565.46 o                         
  -2   0  10       1533.99       1617.47        35.28 o                         
   0   0  10      29502.79      28137.88       473.14 o                         
   2   0  10      52021.77      52006.71       993.91 o                         
   4   0  10       2284.44       2218.49        40.92 o                         
   6   0  10      16219.25      15724.02       131.62 o                         
   8   0  10      32237.85      31941.95       548.76 o                         
  10   0  10      11961.04      11972.61       350.06 o                         
  12   0  10        708.12        711.21        26.05 o                         
  14   0  10      15333.80      16021.75       299.29 o                         
 -27   1  10        199.62        226.46        18.90 o                         
 -25   1  10        128.13        146.71        14.00 o                         
 -23   1  10          8.11          5.91         8.92 o                         
 -21   1  10       2617.81       2771.65       100.68 o                         
 -19   1  10          8.76         11.43         9.44 o                         
 -17   1  10          1.58         13.52         6.22 o                         
 -15   1  10        259.78        270.19        10.13 o                         
 -13   1  10        223.05        262.34         8.97 o                         
 -11   1  10       1141.61       1161.35        21.12 o                         
  -9   1  10        846.08        873.33        16.96 o                         
  -7   1  10        291.32        307.52         8.61 o                         
  -5   1  10        543.65        477.49        12.03 o                         
  -3   1  10       7222.05       7647.91        86.81 o                         
  -1   1  10        363.87        396.36        32.00 o                         
   1   1  10        184.18        169.24         6.94 o                         
   3   1  10       1939.35       1869.96        34.99 o                         
   5   1  10          0.08          4.01         4.80 o                         
   7   1  10         48.49         33.29         5.95 o                         
   9   1  10       1393.95       1351.78        34.08 o                         
  11   1  10       1300.95       1232.50        39.13 o                         
  13   1  10         23.40         30.83         9.45 o                         
  15   1  10         17.42         19.51         9.86 o                         
 -26   2  10       5712.31       6090.04        79.50 o                         
 -24   2  10       6899.07       6801.30       199.88 o                         
 -22   2  10        255.57        284.02        18.53 o                         
 -20   2  10      10284.85      10641.00       250.68 o                         
 -18   2  10       3076.98       3090.26        80.12 o                         
 -16   2  10        215.60        189.53        10.61 o                         
 -14   2  10      11206.44      10942.12       138.88 o                         
 -12   2  10      21101.44      20684.50       389.76 o                         
 -10   2  10      14938.16      14829.32       242.19 o                         
  -8   2  10         15.29         18.69         5.58 o                         
  -6   2  10       8299.08       8090.04       122.53 o                         
  -4   2  10      23055.92      22998.35       349.91 o                         
  -2   2  10         28.87         24.62         5.28 o                         
   0   2  10      24727.33      24281.23       412.63 o                         
   2   2  10      22748.82      22721.33       160.28 o                         
   4   2  10       1035.71       1020.26        17.18 o                         
   6   2  10       1284.23       1281.03        50.48 o                         
   8   2  10       5700.38       5584.14       155.82 o                         
  10   2  10      10565.62       9864.72       258.38 o                         
  12   2  10        125.18        142.48        15.82 o                         
  14   2  10       5369.81       5294.55       143.85 o                         
 -23   3  10        138.92        150.52        15.39 o                         
 -21   3  10       1360.31       1420.35        71.23 o                         
 -19   3  10         96.82        116.22        12.59 o                         
 -17   3  10        486.33        485.65        63.21 o                         
 -15   3  10       1642.75       1749.39        70.42 o                         
 -13   3  10       9189.36       9237.56       156.37 o                         
 -11   3  10       2669.90       2527.21        37.94 o                         
  -9   3  10        678.12        638.69        17.07 o                         
  -7   3  10        530.77        551.99        16.03 o                         
  -5   3  10       1234.43       1218.61        23.33 o                         
  -3   3  10        303.19        317.14        13.35 o                         
  -1   3  10         10.44          7.90         8.46 o                         
   1   3  10       1925.63       1025.59       321.05 o                         
   3   3  10      15299.94      15179.21       321.36 o                         
   5   3  10         94.88         97.24        10.08 o                         
   7   3  10       1799.44       1780.48        61.08 o                         
   9   3  10       3122.05       3121.11        95.05 o                         
  11   3  10        472.63        475.32        20.18 o                         
 -20   4  10        386.63        470.29        56.21 o                         
 -18   4  10       3315.06       3270.62       122.10 o                         
 -16   4  10       1420.63       1349.31        68.61 o                         
 -14   4  10       1926.78       1833.17        71.71 o                         
 -12   4  10       2957.57       2872.00        79.06 o                         
 -10   4  10       1783.55       1631.60        49.66 o                         
  -8   4  10       1018.39        922.54        36.70 o                         
  -6   4  10        596.38        627.73        22.75 o                         
  -4   4  10       2043.62       2100.49        58.68 o                         
  -2   4  10         83.54         85.79        12.24 o                         
   0   4  10        432.60        416.63        21.95 o                         
   2   4  10        888.48        866.70        24.60 o                         
   4   4  10        560.12        574.73        25.38 o                         
   6   4  10         29.27         20.28        10.61 o                         
   8   4  10        338.67        341.90        23.35 o                         
 -15   5  10        917.83        868.34        30.51 o                         
 -13   5  10       3931.29       3957.99       134.82 o                         
 -11   5  10       1184.27       1220.88        30.52 o                         
  -9   5  10         70.78         71.58        14.08 o                         
  -7   5  10       2065.30       2073.59        64.26 o                         
  -5   5  10       1315.32       1305.65        65.06 o                         
  -3   5  10         15.32         18.72        10.50 o                         
  -1   5  10        917.56        929.12        25.17 o                         
   1   5  10       2516.27       2500.87        99.96 o                         
   3   5  10       1391.00       1385.88        37.15 o                         
 -27   1  11       1818.77       1910.54        54.61 o                         
 -25   1  11       6289.53       6655.83       304.86 o                         
 -23   1  11       9915.87       9549.48       239.22 o                         
 -21   1  11       1087.55       1059.64        46.13 o                         
 -19   1  11       7627.48       7224.99       137.01 o                         
 -17   1  11       7360.14       7085.43       120.33 o                         
 -15   1  11        434.56        372.44        11.48 o                         
 -13   1  11       7467.31       6778.39       119.86 o                         
 -11   1  11      17638.86      16735.31       244.34 o                         
  -9   1  11      13750.33      13739.89       180.46 o                         
  -7   1  11        884.02        926.92        16.76 o                         
  -5   1  11      20625.70      20537.06       253.92 o                         
  -3   1  11      11366.54      10947.08       152.63 o                         
  -1   1  11        573.42        591.66        14.14 o                         
   1   1  11       1233.41       1186.37        18.29 o                         
   3   1  11       4144.98       4080.84        45.07 o                         
   5   1  11        376.72        449.16        19.83 o                         
   7   1  11          1.59          6.90         6.47 o                         
   9   1  11       1686.37       1743.19        42.73 o                         
  11   1  11       3987.25       4101.61       254.70 o                         
  13   1  11       1978.00       1941.65        55.80 o                         
 -26   2  11         17.88        107.08        18.45 o                         
 -24   2  11       1957.92       2042.57        93.23 o                         
 -22   2  11       1404.94       1472.37        54.46 o                         
 -20   2  11        951.29        955.45       132.97 o                         
 -18   2  11       1046.90       1035.03        42.59 o                         
 -16   2  11       5833.92       5851.44        94.65 o                         
 -14   2  11        604.02        610.06        20.24 o                         
 -12   2  11       1222.72       1186.02        25.38 o                         
 -10   2  11       8017.75       8054.84        90.70 o                         
  -8   2  11       1431.47       1371.76        32.06 o                         
  -6   2  11        800.51        781.43        22.06 o                         
  -4   2  11       8378.18       8357.59       147.32 o                         
  -2   2  11       1268.48       1284.24        24.43 o                         
   0   2  11       2428.00       2418.43        33.12 o                         
   2   2  11       2923.33       3002.53        33.75 o                         
   4   2  11       2059.38       2136.75        47.34 o                         
   6   2  11         40.28         36.48         7.80 o                         
   8   2  11        259.22        252.81        12.75 o                         
  10   2  11       3551.76       3480.67       103.65 o                         
  12   2  11       1945.63       2322.38       145.79 o                         
 -23   3  11        789.32        757.82        45.79 o                         
 -21   3  11        608.72        595.31       113.30 o                         
 -19   3  11        790.64        761.98        30.74 o                         
 -17   3  11         25.90         32.52        10.50 o                         
 -15   3  11       3465.27       3248.94        93.13 o                         
 -13   3  11         21.02         37.05        12.24 o                         
 -11   3  11       1138.80       1100.87        49.09 o                         
  -9   3  11        226.83        211.23        12.30 o                         
  -7   3  11         68.16         71.29         8.77 o                         
  -5   3  11        331.12        351.62        14.11 o                         
  -3   3  11         43.10         44.94         8.59 o                         
  -1   3  11         89.58         74.85        10.22 o                         
   1   3  11         53.68         60.89        10.01 o                         
   3   3  11       1196.12       1240.11        40.74 o                         
   5   3  11        133.36        117.77        13.16 o                         
   7   3  11         80.90         79.20        11.42 o                         
   9   3  11        217.55        238.03        16.53 o                         
 -20   4  11        242.94        242.03        20.89 o                         
 -18   4  11       2124.71       2228.63        76.96 o                         
 -16   4  11      17541.83      16891.16       752.02 o                         
 -14   4  11        634.54        675.63        27.76 o                         
 -12   4  11       9581.96       9302.61       228.35 o                         
 -10   4  11      19712.40      20172.53       245.38 o                         
  -8   4  11       7781.85       7824.18       176.61 o                         
  -6   4  11        131.58        145.47        12.69 o                         
  -4   4  11      13161.71      13054.63       352.62 o                         
  -2   4  11      13686.99      13703.39       347.11 o                         
   0   4  11       1471.36       1467.55        50.30 o                         
   2   4  11       7559.06       7479.35       238.15 o                         
   4   4  11      13065.25      13075.83       375.91 o                         
   6   4  11       3317.89       3384.30       115.05 o                         
 -13   5  11         82.28         98.04        16.34 o                         
 -11   5  11          4.49         13.89        13.49 o                         
  -9   5  11        902.91        856.40        26.00 o                         
  -7   5  11        164.67        166.31        13.70 o                         
  -5   5  11        389.01        390.79        17.97 o                         
  -3   5  11         18.66         12.92        10.11 o                         
  -1   5  11         27.00         26.27        12.29 o                         
 -26   0  12       6377.35       6876.63       315.62 o                         
 -24   0  12         25.97         25.69        12.84 o                         
 -22   0  12      11577.46      12660.70       834.64 o                         
 -20   0  12       7576.77       7748.42       215.89 o                         
 -18   0  12        266.53        288.81        13.28 o                         
 -16   0  12       7408.02       7562.88       120.16 o                         
 -14   0  12       9519.86       9317.65       138.48 o                         
 -12   0  12      29274.60      29648.44       559.66 o                         
 -10   0  12        286.21        339.58        13.29 o                         
  -8   0  12      16149.95      15700.54       284.89 o                         
  -6   0  12      17956.54      17561.32       341.35 o                         
  -4   0  12        162.10        182.58        10.91 o                         
  -2   0  12      15410.50      15722.21       321.05 o                         
   0   0  12      48282.69      49546.37       384.23 o                         
   2   0  12      15548.64      15824.26       186.11 o                         
   4   0  12        778.89        775.95        35.79 o                         
   6   0  12      14897.96      15377.45       411.92 o                         
   8   0  12      10251.65      10327.49       319.69 o                         
  10   0  12       1057.48       1070.64        46.97 o                         
  12   0  12      10452.64      10727.30       461.33 o                         
 -27   1  12        121.01        131.97        17.33 o                         
 -25   1  12       2373.15       2411.70        81.62 o                         
 -23   1  12        817.16        797.82        28.24 o                         
 -21   1  12        182.67        190.50        12.84 o                         
 -19   1  12        238.86        217.72        13.67 o                         
 -17   1  12       2091.50       2099.29        56.89 o                         
 -15   1  12       2295.28       2229.98        40.63 o                         
 -13   1  12         11.25         13.40         7.02 o                         
 -11   1  12        661.84        681.17        16.08 o                         
  -9   1  12          8.61         20.41         4.56 o                         
  -7   1  12        604.45        600.31        14.08 o                         
  -5   1  12       2529.20       2584.38        51.22 o                         
  -3   1  12       1646.12       1657.32        31.00 o                         
  -1   1  12       1085.66       1015.39        17.93 o                         
   1   1  12       1073.57       1054.24        16.00 o                         
   3   1  12         40.96         35.89         5.97 o                         
   5   1  12        220.18        210.48        11.90 o                         
   7   1  12        957.05        864.28        28.25 o                         
   9   1  12        298.43        288.49        16.46 o                         
  11   1  12        278.32        310.12        20.26 o                         
 -26   2  12        629.67        653.16       123.60 o                         
 -24   2  12       1066.36       1037.69        61.58 o                         
 -22   2  12       2227.40       2334.36        77.16 o                         
 -20   2  12       3529.82       3667.24        96.45 o                         
 -18   2  12        756.06        761.08        35.74 o                         
 -16   2  12       1210.75       1249.42        55.28 o                         
 -14   2  12       4834.48       4789.99        55.56 o                         
 -12   2  12       6652.97       6481.80        68.06 o                         
 -10   2  12         70.33         72.30         7.97 o                         
  -8   2  12      16474.47      16223.95       188.98 o                         
  -6   2  12      10303.63      10172.46       128.35 o                         
  -4   2  12       1565.26       1544.67        24.65 o                         
  -2   2  12       2051.58       1976.67        29.51 o                         
   0   2  12      10181.23      10181.21       102.17 o                         
   2   2  12       6416.83       6285.75       143.95 o                         
   4   2  12         16.14         22.64         7.52 o                         
   6   2  12      13370.37      12407.89       382.43 o                         
   8   2  12       5619.44       5460.19       165.71 o                         
  10   2  12         35.48         25.35         9.65 o                         
 -23   3  12       7982.41       8164.47       375.58 o                         
 -21   3  12       3336.10       3342.65        98.51 o                         
 -19   3  12          4.93          1.30         9.89 o                         
 -17   3  12       8910.85       8481.58       207.70 o                         
 -15   3  12       6301.42       6100.10       165.60 o                         
 -13   3  12        171.54        165.15        12.37 o                         
 -11   3  12       3273.89       3115.89        76.87 o                         
  -9   3  12       4048.48       4320.78        68.42 o                         
  -7   3  12       2680.51       2709.21        52.24 o                         
  -5   3  12          5.12         11.24         7.92 o                         
  -3   3  12       1548.84       1673.77        51.05 o                         
  -1   3  12      14245.97      14280.08       314.81 o                         
   1   3  12       3166.39       3088.06        74.19 o                         
   3   3  12       3044.20       3088.06        99.37 o                         
   5   3  12       2733.78       2853.86       102.84 o                         
   7   3  12       1918.30       1918.20        46.21 o                         
   9   3  12        125.54        135.04        14.00 o                         
 -20   4  12       1207.33       1072.40        30.36 o                         
 -18   4  12        385.12        334.59        18.24 o                         
 -16   4  12         40.52         40.09        19.52 o                         
 -14   4  12        889.75        866.98        39.09 o                         
 -12   4  12        873.27        854.79        23.37 o                         
 -10   4  12         91.82         79.81        12.78 o                         
  -8   4  12        906.59        935.04        22.87 o                         
  -6   4  12       1189.55       1100.78        32.68 o                         
  -4   4  12        134.26        121.17        13.22 o                         
  -2   4  12        518.09        514.66        21.69 o                         
   0   4  12       1873.47       1829.95        66.19 o                         
   2   4  12        293.56        294.00        24.43 o                         
   4   4  12         20.44         18.44        10.36 o                         
 -11   5  12       1442.41       1460.79        37.96 o                         
  -9   5  12       5486.99       5390.95       107.71 o                         
  -7   5  12       1785.16       1858.27        36.65 o                         
  -5   5  12        285.84        287.27        20.62 o                         
  -3   5  12       4545.41       4606.47        66.68 o                         
 -27   1  13       9098.26       9612.75       178.57 o                         
 -25   1  13       4851.87       4978.23       164.82 o                         
 -23   1  13       1033.28       1065.44        26.72 o                         
 -21   1  13       5602.18       5649.63       142.98 o                         
 -19   1  13      16380.65      15939.37       311.60 o                         
 -17   1  13         40.18         50.24         7.14 o                         
 -15   1  13      12558.76      12274.39       125.51 o                         
 -13   1  13      31766.56      31838.66       256.33 o                         
 -11   1  13      14941.28      14735.54       191.05 o                         
  -9   1  13        830.69        856.05        15.48 o                         
  -7   1  13      30342.69      29618.72       318.81 o                         
  -5   1  13       9714.01       9470.79       153.63 o                         
  -3   1  13       1283.02       1215.65        19.07 o                         
  -1   1  13      16736.68      16199.43       450.00 o                         
   1   1  13      13768.33      13772.78       149.01 o                         
   3   1  13       1736.16       1748.81        41.85 o                         
   5   1  13        863.05        960.97        34.10 o                         
   7   1  13      10356.74      10161.93       265.21 o                         
   9   1  13       3943.71       4271.33       278.12 o                         
  11   1  13        254.09        267.22        18.69 o                         
 -24   2  13        541.02        555.84        30.77 o                         
 -22   2  13        323.87        316.01        17.62 o                         
 -20   2  13        596.48        601.08        28.02 o                         
 -18   2  13       2001.79       1936.59        65.28 o                         
 -16   2  13        125.97        121.31        10.76 o                         
 -14   2  13       3667.25       3501.32        59.72 o                         
 -12   2  13       4363.05       4291.37        42.14 o                         
 -10   2  13       3289.88       3304.19        39.93 o                         
  -8   2  13         61.87         53.06         7.78 o                         
  -6   2  13        714.07        711.36        16.56 o                         
  -4   2  13       1876.12       1828.19        26.35 o                         
  -2   2  13        104.50        115.24        10.99 o                         
   0   2  13       4211.86       4176.47       107.82 o                         
   2   2  13        519.79        511.09        18.58 o                         
   4   2  13       1587.93       1587.12        30.17 o                         
   6   2  13          6.69          6.27         9.77 o                         
   8   2  13        345.12        388.06        25.91 o                         
 -23   3  13        638.32        618.61        26.04 o                         
 -21   3  13       3999.94       4034.16       123.38 o                         
 -19   3  13       2157.06       2219.64        77.41 o                         
 -17   3  13         23.79         32.54        13.16 o                         
 -15   3  13       2821.02       2764.66        72.21 o                         
 -13   3  13       5413.75       5137.69       121.45 o                         
 -11   3  13        181.72        219.79        13.01 o                         
  -9   3  13        283.86        275.55        17.15 o                         
  -7   3  13       4576.79       4670.92       114.87 o                         
  -5   3  13       1103.35       1128.31        36.32 o                         
  -3   3  13          3.86          3.87         8.35 o                         
  -1   3  13       2933.86       2910.96        72.00 o                         
   1   3  13        317.18        318.96        13.51 o                         
   3   3  13        545.07        582.97        26.05 o                         
   5   3  13         71.35         77.48        13.36 o                         
   7   3  13       3024.99       3064.24        53.12 o                         
 -18   4  13       4609.17       4730.74       150.52 o                         
 -16   4  13          5.43         20.66        11.35 o                         
 -14   4  13        922.34        947.73        48.76 o                         
 -12   4  13       5430.64       5498.13       154.35 o                         
 -10   4  13       4807.86       4709.08       139.58 o                         
  -8   4  13         13.97         25.09         9.92 o                         
  -6   4  13       5296.85       5546.56       179.57 o                         
  -4   4  13       6331.69       6389.70       185.94 o                         
  -2   4  13       1546.58       1566.66        79.96 o                         
   0   4  13       4612.25       4443.48       142.30 o                         
   2   4  13       6047.29       6068.22       199.41 o                         
 -26   0  14      10165.09      10108.15       619.33 o                         
 -24   0  14       1622.25       1792.22       107.09 o                         
 -22   0  14       1232.79       1234.84        59.06 o                         
 -20   0  14        197.40        227.47        15.32 o                         
 -18   0  14        108.86         98.56        11.16 o                         
 -16   0  14       2770.67       2814.21        55.27 o                         
 -14   0  14        796.86        878.85        20.34 o                         
 -12   0  14       1692.97       1711.24        31.82 o                         
 -10   0  14       9206.19       9154.03        85.34 o                         
  -8   0  14      13658.85      13627.45       125.55 o                         
  -6   0  14       1148.94       1184.87        25.27 o                         
  -4   0  14       3039.92       3046.31        47.31 o                         
  -2   0  14      14195.98      14680.77       213.08 o                         
   0   0  14       3547.10       3599.91        67.60 o                         
   2   0  14        102.43         72.46        10.61 o                         
   4   0  14       9723.17       9785.24       302.58 o                         
   6   0  14       8698.32       9534.36      1278.78 o                         
   8   0  14         39.83         40.02        13.17 o                         
  10   0  14       3482.00       3444.08        59.33 o                         
 -25   1  14        561.78        570.20        38.18 o                         
 -23   1  14       1633.67       1708.31        73.90 o                         
 -21   1  14          0.55          4.26        10.58 o                         
 -19   1  14       1908.97       1812.27        48.47 o                         
 -17   1  14        643.21        665.67        25.72 o                         
 -15   1  14       1037.45       1027.19        39.30 o                         
 -13   1  14       2372.10       2363.49        38.36 o                         
 -11   1  14       4098.99       4139.31        53.59 o                         
  -9   1  14         14.75         12.32         5.01 o                         
  -7   1  14       1028.21       1016.36        19.24 o                         
  -5   1  14         20.85         30.16         5.73 o                         
  -3   1  14       1707.67       1696.57        21.33 o                         
  -1   1  14          1.75          0.85         5.93 o                         
   1   1  14       1314.57       1341.25        49.57 o                         
   3   1  14       2855.71       2806.43        65.22 o                         
   5   1  14         82.36        104.94        10.21 o                         
   7   1  14        164.81        144.09        13.38 o                         
   9   1  14       1757.05       1970.85        35.49 o                         
 -24   2  14        208.36        224.08        14.69 o                         
 -22   2  14        319.83        316.77        16.92 o                         
 -20   2  14         65.41         69.95        30.15 o                         
 -18   2  14        620.72        620.99        27.67 o                         
 -14   2  14         24.99         31.32         7.73 o                         
 -12   2  14       1813.60       1789.53        64.77 o                         
 -10   2  14       2647.88       2663.76        49.10 o                         
  -8   2  14         47.80         61.08         8.34 o                         
  -6   2  14        102.24         95.81         9.80 o                         
  -4   2  14        883.71        855.50        34.39 o                         
  -2   2  14       7582.88       7615.63       180.01 o                         
   0   2  14       1180.43       1180.91        33.35 o                         
   2   2  14         74.99         98.16        11.57 o                         
   4   2  14       2552.15       2515.16        77.38 o                         
   6   2  14        962.77        989.29        49.74 o                         
   8   2  14         73.05         83.71        12.70 o                         
 -23   3  14       3315.21       3246.86        64.24 o                         
 -21   3  14          4.45          6.70        12.41 o                         
 -19   3  14       6292.88       6093.75       179.39 o                         
 -17   3  14       6000.16       5994.60       183.78 o                         
 -15   3  14        120.36        164.16        11.80 o                         
 -13   3  14       2106.63       2185.58        56.12 o                         
 -11   3  14       6589.97       6665.90       155.20 o                         
  -9   3  14       6211.85       6221.44       158.63 o                         
  -7   3  14        150.18        157.56        13.11 o                         
  -5   3  14       7555.44       7596.03       187.39 o                         
  -3   3  14      14878.33      14954.57       339.52 o                         
  -1   3  14        182.97        188.96        12.53 o                         
   1   3  14       1882.51       2029.58        65.20 o                         
   3   3  14       4780.21       5017.83       166.96 o                         
   5   3  14       1569.28       1528.13        32.07 o                         
 -18   4  14        468.20        374.35        25.86 o                         
 -16   4  14        169.62        151.83        13.00 o                         
 -14   4  14        156.88        127.84        15.53 o                         
 -12   4  14         28.56         36.43         9.62 o                         
 -10   4  14        141.33        119.33        16.55 o                         
  -8   4  14         85.56         84.79        13.40 o                         
  -6   4  14         29.22         30.78        11.08 o                         
  -4   4  14        487.61        494.58        28.86 o                         
  -2   4  14        165.76        170.37        13.00 o                         
   0   4  14        164.44        174.59        16.98 o                         
 -25   1  15         27.81         40.75        10.28 o                         
 -23   1  15       5950.12       5946.68       213.78 o                         
 -21   1  15       9864.01      10143.67       310.35 o                         
 -19   1  15       2871.38       2815.67        67.97 o                         
 -17   1  15        936.87        936.23        26.96 o                         
 -15   1  15      25540.08      24869.39       442.78 o                         
 -13   1  15      14108.87      14012.30       166.32 o                         
 -11   1  15       1531.89       1504.59        55.64 o                         
  -9   1  15      20614.47      20281.74       220.46 o                         
  -7   1  15       6301.21       6133.64        76.51 o                         
  -5   1  15       1038.10       1048.18        44.30 o                         
  -3   1  15      12678.36      12742.69       268.54 o                         
  -1   1  15      20212.37      20881.78       516.07 o                         
   1   1  15       5678.06       5729.16       129.18 o                         
   3   1  15       1930.81       1982.73        65.47 o                         
   5   1  15       9388.66       9353.57       269.15 o                         
   7   1  15       2556.98       2686.46       139.08 o                         
 -24   2  15        937.56       1009.32        24.58 o                         
 -22   2  15       2768.70       2706.39        89.20 o                         
 -20   2  15       1131.73       1058.96        38.06 o                         
 -18   2  15       1901.10       1760.99        45.44 o                         
 -16   2  15       2403.27       2334.83        61.76 o                         
 -14   2  15       1585.32       1569.57        41.52 o                         
 -12   2  15        122.43        112.17        10.39 o                         
 -10   2  15       3713.14       3579.01        84.48 o                         
  -8   2  15       2876.43       2682.44        76.43 o                         
  -6   2  15       1259.77       1175.20        51.43 o                         
  -4   2  15       3086.33       2952.10        76.01 o                         
  -2   2  15       2910.45       2891.14        73.38 o                         
   0   2  15       1250.99       1271.89        41.05 o                         
   2   2  15          3.25          1.31         9.26 o                         
   4   2  15        312.94        300.32        19.13 o                         
   6   2  15        450.28        462.98        28.19 o                         
 -21   3  15       3268.74       3140.21       101.18 o                         
 -19   3  15        292.07        280.04        20.43 o                         
 -17   3  15       3889.07       3726.06       116.68 o                         
 -15   3  15       8028.03       8012.06       221.14 o                         
 -13   3  15       3640.91       3760.52       108.55 o                         
 -11   3  15       1250.18       1231.92        40.12 o                         
  -9   3  15       5804.16       5524.59       192.42 o                         
  -7   3  15       2307.07       2393.07        79.23 o                         
  -5   3  15          7.08          8.51         9.30 o                         
  -3   3  15       3196.20       3058.28        93.17 o                         
  -1   3  15       8113.00       7987.31       228.55 o                         
   1   3  15       5172.18       5235.06       163.26 o                         
   3   3  15       1806.54       1811.06        37.97 o                         
 -16   4  15       1262.37       1313.49        28.44 o                         
 -14   4  15       1486.83       1513.06        30.03 o                         
 -12   4  15        764.35        685.47        20.96 o                         
 -10   4  15        286.17        340.70        18.01 o                         
  -8   4  15        596.16        588.39        20.28 o                         
  -6   4  15        766.31        717.42        21.11 o                         
  -4   4  15        405.41        388.50        17.17 o                         
  -2   4  15       3815.35       3738.33        52.35 o                         
 -26   0  16        101.59        111.44        32.96 o                         
 -24   0  16         38.07         47.65        17.60 o                         
 -22   0  16       6498.48       6584.50       255.04 o                         
 -20   0  16       2628.59       2717.34       103.27 o                         
 -18   0  16         67.16         74.30        10.65 o                         
 -16   0  16       3664.96       3597.89       112.31 o                         
 -14   0  16       5372.68       5206.24       155.98 o                         
 -12   0  16       7336.62       7418.39       192.36 o                         
 -10   0  16       2552.96       2574.90        72.94 o                         
  -8   0  16       1612.65       1642.46        68.06 o                         
  -6   0  16        607.63        681.38        35.21 o                         
  -4   0  16        502.77        520.26        21.59 o                         
  -2   0  16         56.85         43.16        12.01 o                         
   0   0  16       1823.44       1926.14        68.40 o                         
   2   0  16       7342.86       8005.48       844.00 o                         
   4   0  16          7.69         35.08        30.31 o                         
   6   0  16        967.18       1002.13        33.46 o                         
 -25   1  16       1027.32       1038.97        39.11 o                         
 -23   1  16          3.88         -3.23        11.36 o                         
 -21   1  16       1895.98       1910.74        63.00 o                         
 -19   1  16       1223.08       1209.72        36.13 o                         
 -17   1  16        148.53        153.24        10.76 o                         
 -15   1  16        452.14        429.73        16.09 o                         
 -13   1  16        826.31        783.53        31.69 o                         
 -11   1  16        173.05        163.71        11.04 o                         
  -9   1  16        901.11        902.12        35.35 o                         
  -7   1  16       1844.94       1789.11        45.79 o                         
  -5   1  16       3281.32       3325.69        83.51 o                         
  -3   1  16         70.70         76.95        10.22 o                         
  -1   1  16        394.55        386.36        20.32 o                         
   1   1  16        649.47        712.55        18.31 o                         
   3   1  16        510.46        604.48        33.91 o                         
   5   1  16         91.74        118.46        11.63 o                         
 -24   2  16          1.57          1.81        10.42 o                         
 -22   2  16       3190.97       2881.70        98.19 o                         
 -20   2  16       1906.30       1856.06        65.06 o                         
 -18   2  16         16.34         20.24         9.06 o                         
 -16   2  16       3645.87       3565.83       107.27 o                         
 -14   2  16       5790.56       5758.80       124.97 o                         
 -12   2  16       2619.53       2552.59        63.06 o                         
 -10   2  16          9.59         14.35         7.61 o                         
  -8   2  16        142.90        162.52        12.05 o                         
  -6   2  16       2030.31       2069.11        65.28 o                         
  -4   2  16         19.70         21.01         8.79 o                         
  -2   2  16        564.41        586.82        18.59 o                         
   0   2  16       3007.56       3184.26        95.52 o                         
   2   2  16       2300.81       2340.57        78.30 o                         
   4   2  16          5.73          4.81         9.69 o                         
 -21   3  16       2221.98       2250.71        37.24 o                         
 -19   3  16       2568.73       2678.20        83.77 o                         
 -17   3  16        506.95        518.43        30.92 o                         
 -15   3  16        460.01        462.73        19.83 o                         
 -13   3  16      10156.21      10215.91       277.91 o                         
 -11   3  16       6543.38       6683.72       214.32 o                         
  -9   3  16        166.41        178.34        16.20 o                         
  -7   3  16       2232.29       2158.12        79.80 o                         
  -5   3  16       4956.19       5095.99       148.81 o                         
  -3   3  16        337.14        339.25        21.54 o                         
  -1   3  16        859.97        848.32        23.08 o                         
   1   3  16       6023.47       5871.00       119.39 o                         
 -14   4  16        157.80        174.17        19.53 o                         
 -12   4  16        572.78        595.57        20.99 o                         
 -10   4  16         63.69         67.03        11.98 o                         
  -8   4  16        931.91       1000.95        26.86 o                         
  -6   4  16         19.78         21.91        13.36 o                         
 -23   1  17       5499.54       5608.33       182.65 o                         
 -21   1  17       4807.29       4877.14       144.50 o                         
 -19   1  17       1207.49       1232.30        38.42 o                         
 -17   1  17       6130.02       6297.17       167.20 o                         
 -15   1  17       5166.17       5059.76       115.63 o                         
 -13   1  17        294.98        317.78        15.49 o                         
 -11   1  17       5521.21       5455.28       121.48 o                         
  -9   1  17      13201.22      13400.54       297.23 o                         
  -7   1  17       2519.36       2559.81        71.55 o                         
  -5   1  17       6326.75       6420.87       175.53 o                         
  -3   1  17       8604.12       8808.05       266.11 o                         
  -1   1  17       7192.04       7120.84       223.94 o                         
   1   1  17        329.00        347.04        22.21 o                         
   3   1  17       4977.23       5193.72        93.45 o                         
 -22   2  17         62.34         53.06        11.02 o                         
 -20   2  17       1810.06       1877.21        56.42 o                         
 -18   2  17       1584.23       1690.43        54.73 o                         
 -16   2  17       1936.02       1871.87        59.56 o                         
 -14   2  17        822.15        807.64        18.96 o                         
 -12   2  17       5582.99       5400.90       166.67 o                         
 -10   2  17       3638.84       3502.69       109.70 o                         
  -8   2  17          2.82          7.40         8.92 o                         
  -6   2  17       5766.13       5884.67       200.75 o                         
  -4   2  17       5640.67       5687.46       181.14 o                         
  -2   2  17        241.66        211.12        15.84 o                         
   0   2  17       1333.56       1408.24        27.74 o                         
   2   2  17       1206.38       1167.61        28.78 o                         
 -19   3  17        398.86        391.23        25.92 o                         
 -17   3  17       1632.50       1690.72        30.98 o                         
 -15   3  17        484.69        486.01        17.10 o                         
 -13   3  17        408.49        397.27        24.69 o                         
 -11   3  17       2507.92       2656.09        83.97 o                         
  -9   3  17       4316.16       4094.49       123.97 o                         
  -7   3  17        441.05        434.64        30.44 o                         
  -5   3  17       1048.11        998.04        22.99 o                         
  -3   3  17       4707.26       4597.21        56.48 o                         
 -24   0  18       5456.36       5658.63       135.41 o                         
 -22   0  18       7650.49       7679.02       368.80 o                         
 -20   0  18        381.83        361.36        28.20 o                         
 -18   0  18       8239.64       8089.37       339.26 o                         
 -16   0  18      19866.23      20252.23       783.83 o                         
 -14   0  18        502.15        520.71        22.53 o                         
 -12   0  18       5045.16       5105.56       178.34 o                         
 -10   0  18        386.84        387.10        23.49 o                         
  -8   0  18       5107.67       5391.92       230.94 o                         
  -6   0  18        213.98        215.35        15.40 o                         
  -4   0  18       5660.41       5715.92       270.16 o                         
  -2   0  18      12578.03      12688.36       657.23 o                         
   0   0  18       1635.50       1692.33        63.16 o                         
   2   0  18        143.63        122.46        26.33 o                         
 -23   1  18        682.07        684.39        21.51 o                         
 -21   1  18        199.37        203.36        12.55 o                         
 -19   1  18         78.27         81.96        12.20 o                         
 -17   1  18        126.92        121.66        10.39 o                         
 -15   1  18       1420.32       1386.90        43.67 o                         
 -13   1  18       3439.24       3417.61       101.74 o                         
 -11   1  18         43.37         50.27         8.58 o                         
  -9   1  18       1316.54       1250.74        44.42 o                         
  -7   1  18        306.44        328.74        15.32 o                         
  -5   1  18         63.90         68.70        10.84 o                         
  -3   1  18        178.27        184.31        14.98 o                         
  -1   1  18       1431.19       1472.30        32.45 o                         
   1   1  18       2156.63       2094.08        56.54 o                         
 -20   2  18       1293.33       1316.97        25.33 o                         
 -18   2  18       2406.06       2390.32        75.87 o                         
 -16   2  18       7384.52       7407.54       197.15 o                         
 -14   2  18       2657.79       2674.76        81.68 o                         
 -12   2  18        386.06        359.44        18.23 o                         
 -10   2  18       5001.79       4758.08       145.70 o                         
  -8   2  18       7191.28       7267.15       217.63 o                         
  -6   2  18        162.98        176.36        17.12 o                         
  -4   2  18       3188.26       3278.97       116.55 o                         
  -2   2  18       7245.93       7583.82       220.06 o                         
 -17   3  18        445.79        432.72        28.93 o                         
 -15   3  18       3218.00       3230.60        47.51 o                         
 -13   3  18        469.04        484.97        18.36 o                         
 -11   3  18        182.10        204.12        14.40 o                         
  -9   3  18       1014.89        931.54        27.27 o                         
  -7   3  18       2863.06       2869.66        70.28 o                         
 -21   1  19        558.57        555.16        21.34 o                         
 -19   1  19        677.97        740.77        20.12 o                         
 -17   1  19        216.27        246.92        17.40 o                         
 -15   1  19       2837.84       2805.68        92.81 o                         
 -13   1  19       1673.54       1783.06        56.05 o                         
 -11   1  19       4970.49       5052.01       161.18 o                         
  -9   1  19        201.24        183.68        13.12 o                         
  -7   1  19        618.94        651.51        39.45 o                         
  -5   1  19       4471.16       4581.84       143.50 o                         
  -3   1  19        289.26        265.52        15.55 o                         
 -18   2  19       1617.22       1611.76        32.38 o                         
 -16   2  19        229.96        232.78        13.60 o                         
 -14   2  19       4160.03       4222.31       133.41 o                         
 -12   2  19       5407.14       5114.58       166.36 o                         
 -10   2  19        513.05        516.63        17.56 o                         
  -8   2  19       2638.03       2778.40        89.58 o                         
  -6   2  19       2455.34       2461.32        96.52 o                         
  -4   2  19         18.86         18.21        10.55 o                         
 -20   0  20       2061.34       2111.89        60.97 o                         
 -18   0  20       7197.81       7210.25       309.09 o                         
 -16   0  20        559.86        552.88        26.11 o                         
 -14   0  20         75.68         83.76        16.50 o                         
 -12   0  20      11902.93      12217.32       549.93 o                         
 -10   0  20      13491.39      14030.94       725.78 o                         
  -8   0  20        337.31        368.97        24.98 o                         
  -6   0  20       2188.17       2307.05       135.16 o                         
  -4   0  20       8407.24       8764.75       144.33 o                         
 -19   1  20         44.04         49.52        10.70 o                         
 -17   1  20        661.92        656.72        20.34 o                         
 -15   1  20        221.02        225.73        13.19 o                         
 -13   1  20        927.44        891.83        22.60 o                         
 -11   1  20        143.49        154.21        12.27 o                         
  -9   1  20        182.53        184.51        13.95 o                         
  -7   1  20         21.57         17.76         8.72 o                         
  -5   1  20         23.76         27.62         9.97 o                         
 -14   2  20         54.51         51.95        12.54 o                         
 -12   2  20       5073.17       4941.16       117.82 o                         
 -10   2  20       5880.92       5960.48        81.79 o                         
 -15   1  21        746.60        801.64        26.30 o                         
 -13   1  21        530.10        532.77        27.22 o                         
 -11   1  21       2473.79       2562.51        45.73 o                         
                                                                                
