# Supplementary material for: Consistent zincophosphite 4-ring ‘ladder’ chain structural motif with isomeric ligands
Source: Acta Crystallogr E Crystallogr Commun. 2023 Mar 10;79(Pt 4):272–9. doi: 10.1107/S2056989023002062 (PMC10088307; doi:10.1107/S2056989023002062)
Supplement: Supplementary file 3 [file e-79-00272-IIsup3.hkl]

data_II                                                                         
_shelx_title '   104'                                                           
_shelx_refln_list_code          4                                               
_shelx_F_calc_maximum      704.90                                               
_exptl_crystal_F_000      2048.00                                               
_reflns_d_resolution_high  0.8310                                               
                                                                                
loop_                                                                           
 _space_group_symop_operation_xyz                                               
 'x, y, z'                                                                      
 '-x, y, -z+1/2'                                                                
 'x+1/2, y+1/2, z'                                                              
 '-x+1/2, y+1/2, -z+1/2'                                                        
 '-x, -y, -z'                                                                   
 'x, -y, z-1/2'                                                                 
 '-x+1/2, -y+1/2, -z'                                                           
 'x+1/2, -y+1/2, z-1/2'                                                         
                                                                                
_cell_length_a    22.8730                                                       
_cell_length_b    12.3070                                                       
_cell_length_c    16.6330                                                       
_cell_angle_alpha  90.000                                                       
_cell_angle_beta  128.954                                                       
_cell_angle_gamma  90.000                                                       
                                                                                
_shelx_F_squared_multiplier     1.000                                           
                                                                                
loop_                                                                           
 _refln_index_h                                                                 
 _refln_index_k                                                                 
 _refln_index_l                                                                 
 _refln_F_squared_calc                                                          
 _refln_F_squared_meas                                                          
 _refln_F_squared_sigma                                                         
 _refln_observed_status                                                         
   2   0   0        166.70        152.45        25.58 o                         
   4   0   0      73400.10      76507.39       986.32 o                         
   6   0   0      47637.05      46834.27       327.35 o                         
   8   0   0      18137.48      16907.66       237.60 o                         
  10   0   0        708.09        787.61        27.62 o                         
  12   0   0     103066.46     103684.96       845.25 o                         
  14   0   0        514.32        638.26        32.99 o                         
  16   0   0       5942.13       6032.41        95.99 o                         
  18   0   0       5868.25       5922.06       133.15 o                         
  20   0   0        320.15        326.94        31.95 o                         
   1   1   0      28709.12      30646.99       255.13 o                         
   3   1   0       6439.26       6465.67        64.38 o                         
   5   1   0      21993.78      21879.38       206.32 o                         
   7   1   0       8024.59       9634.62        87.91 o                         
   9   1   0         95.93        205.24        12.75 o                         
  11   1   0        175.37        326.06        13.41 o                         
  13   1   0      42837.78      42668.05       312.76 o                         
  15   1   0       1629.71       1835.01        39.56 o                         
  17   1   0       6524.38       6445.88       112.54 o                         
  19   1   0       1301.97       1354.25        36.99 o                         
  21   1   0       5345.09       5330.53       104.56 o                         
   0   2   0        379.02        452.68        25.34 o                         
   2   2   0     117067.83     120472.16       877.26 o                         
   4   2   0        884.92        872.65        21.48 o                         
   6   2   0      81586.62      83943.55       465.57 o                         
   8   2   0       5675.12       6020.39        43.17 o                         
  10   2   0      16928.96      17554.90       115.98 o                         
  12   2   0         62.05         59.92        10.67 o                         
  14   2   0      50491.41      49145.17       345.42 o                         
  16   2   0         10.02         10.44        15.41 o                         
  18   2   0      20410.11      20833.23       322.53 o                         
  20   2   0       1583.89       1597.27        43.10 o                         
   1   3   0      78051.42      79000.34       557.69 o                         
   3   3   0       5522.63       6048.52        46.21 o                         
   5   3   0      73948.74      72477.16       333.43 o                         
   7   3   0       9952.51       9056.54        83.98 o                         
   9   3   0      20971.90      21247.57       149.42 o                         
  11   3   0      13647.09      13779.79        91.25 o                         
  13   3   0      18705.66      18453.50       145.50 o                         
  15   3   0         69.25         86.03        13.08 o                         
  17   3   0       3640.49       3615.28        68.51 o                         
  19   3   0         45.79         50.91        20.25 o                         
   0   4   0     196706.62     193804.59      2561.80 o                         
   2   4   0        989.62        985.09        21.66 o                         
   4   4   0      65721.46      63184.87       344.38 o                         
   6   4   0       5342.22       5475.10        57.56 o                         
   8   4   0      78529.39      81598.92       432.75 o                         
  10   4   0         33.59         15.30         8.10 o                         
  12   4   0      26892.52      26384.82       175.98 o                         
  14   4   0       1262.98       1272.54        25.25 o                         
  16   4   0       8644.95       9101.30       132.33 o                         
  18   4   0         49.46         43.26        20.47 o                         
  20   4   0       1429.10       1396.84        39.87 o                         
   1   5   0      26788.75      29706.55       188.35 o                         
   3   5   0       8904.36       9925.05        76.42 o                         
   5   5   0      22741.60      24330.88       153.86 o                         
   7   5   0      21536.07      22268.48       143.26 o                         
   9   5   0      12984.83      12929.44        92.18 o                         
  11   5   0      14182.62      14009.65       113.23 o                         
  13   5   0      24513.28      23781.69       224.00 o                         
  15   5   0       3566.73       3540.47        51.42 o                         
  17   5   0      14037.33      13779.05       248.40 o                         
  19   5   0      10077.78      10035.04       170.10 o                         
   0   6   0       1287.41       1331.39        34.49 o                         
   2   6   0         52.31         79.09         9.97 o                         
   4   6   0      32584.30      33382.11       195.76 o                         
   6   6   0      10859.99      10849.59        84.38 o                         
   8   6   0       1761.07       1555.47        24.00 o                         
  10   6   0        247.07        241.43        14.20 o                         
  12   6   0         31.51         55.03        12.97 o                         
  14   6   0       7047.24       6939.76        96.48 o                         
  16   6   0       4904.09       4818.68        88.82 o                         
  18   6   0      20140.85      19931.44       300.95 o                         
   1   7   0      32157.07      33288.85       216.46 o                         
   3   7   0      40791.07      40791.68       258.34 o                         
   5   7   0     110249.93     109419.80       637.45 o                         
   7   7   0      53785.92      52895.55       337.25 o                         
   9   7   0      31209.78      31150.95       230.09 o                         
  11   7   0       4188.13       4116.10        82.10 o                         
  13   7   0        378.39        410.79        24.03 o                         
  15   7   0       5829.37       5927.16       115.61 o                         
  17   7   0      10972.27      11197.62       201.59 o                         
   0   8   0      16617.19      17268.23       173.66 o                         
   2   8   0       6683.01       6899.87        61.80 o                         
   4   8   0      24669.34      24383.64       171.97 o                         
   6   8   0       6635.64       6755.19        60.16 o                         
   8   8   0      19702.79      19368.86       193.63 o                         
  10   8   0       6941.71       6737.99       104.85 o                         
  12   8   0       5934.12       5747.99        87.87 o                         
  14   8   0        288.36        302.27        25.50 o                         
  16   8   0       3604.01       3745.18        82.67 o                         
   1   9   0       1933.47       1957.28        31.45 o                         
   3   9   0       4681.81       4727.04        48.89 o                         
   5   9   0         21.45         41.51        11.69 o                         
   7   9   0      14869.70      15332.91       219.10 o                         
   9   9   0      16982.19      17119.90       182.58 o                         
  11   9   0      50880.68      49014.51       657.74 o                         
  13   9   0       6795.60       7098.87       316.05 o                         
  15   9   0        489.83        503.18        26.92 o                         
   0  10   0      27125.36      26338.60       353.49 o                         
   2  10   0       9829.96       9579.96       117.32 o                         
   4  10   0      56122.05      57084.66       410.89 o                         
   6  10   0        765.68        923.19        34.48 o                         
   8  10   0       7809.73       8451.01       146.49 o                         
  10  10   0      10397.36      10090.29       193.58 o                         
  12  10   0       5933.31       5821.45       292.29 o                         
  14  10   0        549.84        522.01        30.81 o                         
   1  11   0      14628.95      14515.64       131.06 o                         
   3  11   0       9287.52       9868.60       154.81 o                         
   5  11   0      18105.07      18436.91       251.80 o                         
   7  11   0      11832.15      11846.87       189.71 o                         
   9  11   0      11580.17      11468.54       207.82 o                         
  11  11   0       3820.87       3902.26       128.86 o                         
  13  11   0       3488.81       3503.06       137.42 o                         
   0  12   0        189.34        168.85        25.03 o                         
   2  12   0        960.29        945.00        30.12 o                         
   4  12   0       5583.86       5364.64        99.55 o                         
   6  12   0      10228.38       9832.09       484.70 o                         
   8  12   0       7103.32       7295.37       136.17 o                         
  10  12   0       4025.58       4159.91       108.04 o                         
  12  12   0        535.49        669.32       121.67 o                         
   1  13   0       1225.13       1259.70        48.34 o                         
   3  13   0        153.89        194.46        23.97 o                         
   5  13   0        622.03        660.84        37.83 o                         
   7  13   0         51.05         67.09        26.94 o                         
   9  13   0       8754.18       8995.17       198.01 o                         
   0  14   0      34807.74      34859.75       830.68 o                         
   2  14   0        406.37        411.55        34.98 o                         
   4  14   0      28416.26      28146.31       403.74 o                         
   6  14   0        297.28        289.72        35.73 o                         
 -21   1   1       1281.55       1229.24        33.59 o                         
 -19   1   1       7457.80       7651.80       288.36 o                         
 -17   1   1       2669.75       2772.23        53.33 o                         
 -15   1   1       4259.11       4095.98        66.32 o                         
 -13   1   1      54617.68      54210.34       341.88 o                         
 -11   1   1         71.75         79.97         9.51 o                         
  -9   1   1       5140.19       4407.84        48.11 o                         
  -7   1   1       1283.89       1386.94        32.53 o                         
  -5   1   1      26557.34      26954.99       170.37 o                         
  -3   1   1      23699.71      24501.50       149.75 o                         
  -1   1   1      85594.31      85949.75      1717.90 o                         
   1   1   1      23653.29      25143.55       233.70 o                         
   3   1   1       1399.54       1657.80        26.42 o                         
   5   1   1       7157.80       6759.53        51.32 o                         
   7   1   1       2160.43       2808.67        38.57 o                         
   9   1   1      11698.24      11143.21        83.10 o                         
  11   1   1       3933.64       3455.10        38.55 o                         
  13   1   1       4093.75       3998.21        47.09 o                         
  15   1   1       1071.73       1136.41        27.46 o                         
  17   1   1      15434.40      15555.01       195.56 o                         
  19   1   1       1433.54       1399.65        40.12 o                         
 -22   2   1        749.92        809.34        34.26 o                         
 -20   2   1       4388.77       4190.28        76.04 o                         
 -18   2   1       1214.10       1207.54        32.77 o                         
 -16   2   1       1585.86       1483.46        33.80 o                         
 -14   2   1       1623.07       1656.79        29.70 o                         
 -12   2   1         33.79         28.88         9.37 o                         
 -10   2   1       3763.18       4265.83        53.57 o                         
  -8   2   1       7256.02       8096.15        72.97 o                         
  -6   2   1      31217.09      32531.62       178.43 o                         
  -4   2   1      24252.62      25750.81       208.56 o                         
  -2   2   1         40.54         60.54        11.02 o                         
   0   2   1          2.08         23.20        11.83 o                         
   2   2   1        708.50        753.45        19.14 o                         
   4   2   1      22920.47      24956.09       143.79 o                         
   6   2   1      83224.05      86618.30       528.52 o                         
   8   2   1       8332.94       9106.91        67.48 o                         
  10   2   1       2253.17       2148.34        29.87 o                         
  12   2   1      23039.81      23647.39       190.04 o                         
  14   2   1       1525.34       1481.00        33.97 o                         
  16   2   1       3892.01       3809.35        75.72 o                         
  18   2   1        373.34        375.26        27.43 o                         
  20   2   1       1246.38       1362.86        40.91 o                         
 -21   3   1        138.85        124.51        25.85 o                         
 -19   3   1        236.84        235.80        22.39 o                         
 -17   3   1       9815.27      10346.42       135.20 o                         
 -15   3   1       3006.18       3041.01        49.81 o                         
 -13   3   1      26508.85      26264.38       206.26 o                         
 -11   3   1        788.56        848.06        17.81 o                         
  -9   3   1       5669.51       6040.39        49.92 o                         
  -7   3   1       3797.97       3436.44        41.60 o                         
  -5   3   1      38503.53      39020.04       271.46 o                         
  -3   3   1      19831.08      18434.31       120.20 o                         
  -1   3   1      16673.44      17177.35       116.33 o                         
   1   3   1      56043.29      57947.91       387.47 o                         
   3   3   1      23735.58      23795.51       130.44 o                         
   5   3   1      18135.65      17879.96       116.81 o                         
   7   3   1      19283.21      20771.66       148.78 o                         
   9   3   1       8658.47       8796.35        69.28 o                         
  11   3   1       6182.97       6295.35        53.56 o                         
  13   3   1      34627.42      34490.86       258.24 o                         
  15   3   1       9460.02       9041.08       154.04 o                         
  17   3   1       1939.07       2174.17        53.74 o                         
  19   3   1         34.77         28.84        22.20 o                         
 -20   4   1       7355.96       7562.88       125.07 o                         
 -18   4   1        164.16        152.39        20.52 o                         
 -16   4   1        353.51        297.91        18.62 o                         
 -14   4   1        683.34        716.58        20.96 o                         
 -12   4   1       2793.87       2807.04        36.68 o                         
 -10   4   1       1430.71       1246.41        20.87 o                         
  -8   4   1      44540.39      44596.01       263.68 o                         
  -6   4   1       9592.44       9976.81        67.34 o                         
  -4   4   1       9000.86      10500.19        73.18 o                         
  -2   4   1      27009.09      25959.99       169.45 o                         
   0   4   1       5255.51       5779.23        47.96 o                         
   2   4   1       3270.41       3098.85        31.71 o                         
   4   4   1       1405.60       1621.19        26.64 o                         
   6   4   1      51659.19      53850.62       301.56 o                         
   8   4   1       5818.08       5906.21        52.30 o                         
  10   4   1      57606.39      58781.44       376.93 o                         
  12   4   1       5089.32       5441.79        70.21 o                         
  14   4   1        185.37        196.18        15.16 o                         
  16   4   1       4648.96       4726.43        86.52 o                         
  18   4   1        130.73        116.73        22.13 o                         
 -19   5   1       4845.08       4869.86        88.68 o                         
 -17   5   1        276.98        256.32        23.33 o                         
 -15   5   1       1749.14       1616.76        31.77 o                         
 -13   5   1      12046.65      12107.45       109.38 o                         
 -11   5   1       4859.37       4781.62        50.50 o                         
  -9   5   1       1333.08       1077.12        20.36 o                         
  -7   5   1       3021.45       3433.61        33.50 o                         
  -5   5   1         21.86         36.88         8.65 o                         
  -3   5   1        773.54       1156.11        22.40 o                         
  -1   5   1      62373.57      65272.07       394.84 o                         
   1   5   1       8408.74       8854.91        65.57 o                         
   3   5   1      12187.32      12476.46        87.38 o                         
   5   5   1      14100.19      14404.50       101.31 o                         
   7   5   1       1047.34       1065.67        20.56 o                         
   9   5   1      27005.77      26781.46       178.17 o                         
  11   5   1       7851.86       7543.99        69.28 o                         
  13   5   1        657.17        674.63        21.10 o                         
  15   5   1       1014.11        962.27        29.25 o                         
  17   5   1       4533.43       4427.79        79.56 o                         
  19   5   1       1398.79       1445.69        42.57 o                         
 -20   6   1       3495.34       3393.31        78.36 o                         
 -18   6   1       4909.45       4724.63       102.22 o                         
 -16   6   1       5100.65       4885.38       103.69 o                         
 -14   6   1         40.46         41.84        13.89 o                         
 -12   6   1       3363.06       3450.78        55.78 o                         
 -10   6   1       3211.46       2870.87        33.09 o                         
  -8   6   1      28168.16      27764.54       176.91 o                         
  -6   6   1      35347.09      33551.63       210.92 o                         
  -4   6   1      21500.07      22630.98       145.87 o                         
  -2   6   1      42513.69      43431.86       270.89 o                         
   0   6   1       5179.14       5292.52        41.30 o                         
   2   6   1      62761.28      65467.93       387.53 o                         
   4   6   1       7976.08       8468.19        68.45 o                         
   6   6   1      24490.08      23798.31       150.41 o                         
   8   6   1          1.43          9.66         8.98 o                         
  10   6   1       8594.66       8322.96        88.01 o                         
  12   6   1      18046.96      17873.41       222.50 o                         
  14   6   1       7636.00       7801.40       120.99 o                         
  16   6   1       5002.00       5199.59        92.74 o                         
  18   6   1        352.01        408.19        28.12 o                         
 -19   7   1        343.01        367.35        32.49 o                         
 -17   7   1        416.65        379.56        30.25 o                         
 -15   7   1        676.29        636.72        30.34 o                         
 -13   7   1       1447.17       1490.22        35.04 o                         
 -11   7   1        120.27         97.06        14.14 o                         
  -9   7   1        895.59        980.47        20.99 o                         
  -7   7   1       2314.54       2349.73        32.08 o                         
  -5   7   1       4778.94       4840.70        49.54 o                         
  -3   7   1      17828.68      19758.21       136.67 o                         
  -1   7   1       3820.43       4190.83        55.84 o                         
   1   7   1       6435.07       6618.56        63.37 o                         
   3   7   1         10.26         30.18         8.93 o                         
   5   7   1       1377.49       1577.26        26.05 o                         
   7   7   1       5743.74       6008.99        51.88 o                         
   9   7   1       9789.67       9264.59       100.58 o                         
  11   7   1       6168.05       6183.27        83.65 o                         
  13   7   1       1063.10       1135.49        31.34 o                         
  15   7   1        880.52        843.05        44.93 o                         
  17   7   1        401.97        409.22        28.22 o                         
 -18   8   1       2438.10       2424.03        51.95 o                         
 -16   8   1        314.02        306.63        24.12 o                         
 -14   8   1        564.46        559.16        47.08 o                         
 -12   8   1       8821.90       8788.68       100.33 o                         
 -10   8   1       1079.45       1062.98        28.02 o                         
  -8   8   1      25142.81      25184.23       193.76 o                         
  -6   8   1      27635.23      27592.38       217.44 o                         
  -4   8   1        611.19        624.82        16.79 o                         
  -2   8   1      25662.92      25999.36       167.46 o                         
   0   8   1         44.53         77.51         9.51 o                         
   2   8   1       4577.41       4379.78        46.62 o                         
   4   8   1        762.92        709.74        17.40 o                         
   6   8   1      23525.29      23374.39       192.67 o                         
   8   8   1       1631.68       1649.87        39.32 o                         
  10   8   1      28985.78      28553.70       393.60 o                         
  12   8   1      14049.73      13914.37       196.23 o                         
  14   8   1         59.04         63.42        21.39 o                         
  16   8   1       1140.32       1147.88        46.05 o                         
 -17   9   1         53.48         49.53        23.89 o                         
 -15   9   1         19.98         19.91        19.81 o                         
 -13   9   1         19.74         21.23        19.81 o                         
 -11   9   1        493.00        422.69        27.76 o                         
  -9   9   1        922.99        885.38        34.93 o                         
  -7   9   1        729.61        793.19        41.09 o                         
  -5   9   1        505.45        558.56        18.94 o                         
  -3   9   1        119.58        110.64        13.01 o                         
  -1   9   1      12942.97      12159.91       111.10 o                         
   1   9   1        464.16        427.11        16.93 o                         
   3   9   1      16318.24      15822.79       134.53 o                         
   5   9   1        763.33        796.02        22.52 o                         
   7   9   1       2331.56       2459.59       122.64 o                         
   9   9   1         10.84         33.65        18.58 o                         
  11   9   1        269.38        239.39        24.22 o                         
  13   9   1        154.77        134.38        28.02 o                         
  15   9   1         31.53         31.57        28.21 o                         
 -16  10   1        810.90        786.93        39.55 o                         
 -14  10   1       3088.78       2997.12        77.63 o                         
 -12  10   1       6008.37       6092.90       273.38 o                         
 -10  10   1       1144.61       1310.39        40.85 o                         
  -8  10   1      26609.29      26775.40       405.14 o                         
  -6  10   1      10870.62      10956.39       157.66 o                         
  -4  10   1        105.53        149.33        17.97 o                         
  -2  10   1      41348.84      40514.61       342.69 o                         
   0  10   1       2005.51       1954.64        41.79 o                         
   2  10   1       2867.95       2829.93        55.61 o                         
   4  10   1       3645.73       3491.10        66.43 o                         
   6  10   1      15443.27      15532.07       168.09 o                         
   8  10   1       3354.25       3352.93        86.95 o                         
  10  10   1      15688.05      15561.57       305.26 o                         
  12  10   1       7385.21       6933.18       124.49 o                         
  14  10   1       1162.27       1235.80        39.99 o                         
 -15  11   1       1668.69       1720.70        63.55 o                         
 -13  11   1       1016.83       1104.67        42.86 o                         
 -11  11   1        435.26        404.64        32.25 o                         
  -9  11   1        578.96        550.31        30.09 o                         
  -7  11   1       1645.94       1543.34        42.06 o                         
  -5  11   1      10726.43      10712.74       165.81 o                         
  -3  11   1       2079.34       2230.15        49.38 o                         
  -1  11   1       2141.92       2080.89        41.59 o                         
   1  11   1       1511.94       1470.12        40.58 o                         
   3  11   1        676.58        645.25        24.99 o                         
   5  11   1      26497.68      26436.57       345.40 o                         
   7  11   1        567.21        538.92        30.79 o                         
   9  11   1        458.74        451.53        33.53 o                         
  11  11   1         11.39         16.56        22.30 o                         
  13  11   1       4740.13       4433.57       100.30 o                         
 -12  12   1       2891.39       2843.54        90.08 o                         
 -10  12   1        198.48        176.57        26.12 o                         
  -8  12   1       2763.76       2776.43        64.06 o                         
  -6  12   1      16932.62      16850.87       226.50 o                         
  -4  12   1       3612.59       3232.59        73.53 o                         
  -2  12   1        753.09        769.29        26.70 o                         
   0  12   1       2128.34       2204.82        42.97 o                         
   2  12   1       7793.12       7628.40       145.96 o                         
   4  12   1        145.10        129.00        19.79 o                         
   6  12   1       8524.26       8353.95       441.78 o                         
   8  12   1        597.86        599.94        34.05 o                         
  10  12   1       6143.68       5894.69       147.80 o                         
 -11  13   1        302.55        413.11        37.77 o                         
  -9  13   1       7238.45       7577.97       172.74 o                         
  -7  13   1        279.76        303.85        34.27 o                         
  -5  13   1       3142.69       2957.04        59.31 o                         
  -3  13   1       1570.02       1601.17        66.95 o                         
  -1  13   1      19079.42      19091.42       347.07 o                         
   1  13   1        630.93        613.54        35.87 o                         
   3  13   1       9328.60       9081.51       138.71 o                         
   5  13   1       3805.59       3545.09        77.40 o                         
   7  13   1         91.87        124.17        25.95 o                         
   9  13   1       8290.35       8092.86       185.33 o                         
  -6  14   1       2059.16       2117.04        65.58 o                         
  -4  14   1        351.62        343.60        28.89 o                         
  -2  14   1       8323.90       8384.03       151.27 o                         
   0  14   1       1094.31       1071.28        36.45 o                         
   2  14   1        450.16        433.81        26.91 o                         
   4  14   1       2760.71       2747.55        71.24 o                         
   6  14   1         15.82         13.08        34.19 o                         
 -22   0   2      20455.50      20768.98       453.17 o                         
 -20   0   2        155.08         98.83        27.22 o                         
 -18   0   2      19761.94      20076.39       511.53 o                         
 -16   0   2       5340.86       5405.70       116.02 o                         
 -14   0   2      79434.49      77977.59       658.02 o                         
 -12   0   2      19722.24      20602.10       182.96 o                         
 -10   0   2      98951.70      93594.38       704.08 o                         
  -8   0   2      10617.03      10618.77       110.78 o                         
  -6   0   2        342.49        360.47        24.44 o                         
  -4   0   2       4812.59       5116.33        71.63 o                         
  -2   0   2     154016.98     141580.86      6555.41 o                         
   0   0   2      10023.43      10425.61       131.45 o                         
   2   0   2     496882.06     339320.16     64733.57 o                         
   4   0   2      17242.48      18371.25       154.67 o                         
   6   0   2        266.10        224.17        19.24 o                         
   8   0   2      20131.05      20802.27       174.16 o                         
  10   0   2       3431.20       3862.96        59.43 o                         
  12   0   2       2541.15       2318.93        58.06 o                         
  14   0   2        574.96        551.93        38.49 o                         
  16   0   2        717.60        631.97        50.01 o                         
  18   0   2      19710.70      19926.50       500.90 o                         
 -21   1   2          7.15         25.24        18.47 o                         
 -19   1   2       2065.95       1970.98        41.34 o                         
 -17   1   2      10547.28      10446.75       125.37 o                         
 -15   1   2       3120.70       3359.87        39.43 o                         
 -13   1   2       9599.37      10435.54        77.27 o                         
 -11   1   2      28972.72      28118.09       170.30 o                         
  -9   1   2      21181.68      19902.50       118.58 o                         
  -7   1   2       5503.81       5306.79        43.76 o                         
  -5   1   2      60975.52      63073.75       308.27 o                         
  -3   1   2        832.19        930.44        24.34 o                         
  -1   1   2     128040.91     126781.20      1389.01 o                         
   1   1   2      14305.20      14745.31       124.78 o                         
   3   1   2     213242.23     212772.53      1557.03 o                         
   5   1   2      18297.31      18079.32       120.08 o                         
   7   1   2      21053.41      21897.40       183.27 o                         
   9   1   2       4149.92       4671.61        56.12 o                         
  11   1   2      24321.83      23328.32       176.86 o                         
  13   1   2       5273.56       5132.09        76.33 o                         
  15   1   2       5858.94       6076.40       112.97 o                         
  17   1   2       6245.14       6513.99       291.79 o                         
  19   1   2         17.75         27.29        21.07 o                         
 -22   2   2       4462.71       4437.69        89.19 o                         
 -20   2   2        229.06        263.10        23.15 o                         
 -18   2   2       7517.35       7150.39       103.73 o                         
 -16   2   2       1221.36       1252.85        30.49 o                         
 -14   2   2       8061.38       8163.62        78.27 o                         
 -12   2   2       2406.29       2329.98        30.98 o                         
 -10   2   2       4245.55       4464.32        41.39 o                         
  -8   2   2       3543.49       2938.46        38.04 o                         
  -6   2   2        922.09        899.21        21.64 o                         
  -4   2   2        328.42        333.38        16.57 o                         
  -2   2   2         31.95         48.00        11.80 o                         
   0   2   2      53791.63      54335.71       415.95 o                         
   2   2   2      19895.65      20388.97       123.68 o                         
   4   2   2     188301.56     184946.09      1112.09 o                         
   6   2   2         83.30        188.74        28.72 o                         
   8   2   2     139321.73     136526.81       775.71 o                         
  10   2   2      22708.09      23684.08       177.75 o                         
  12   2   2      51289.79      51489.49       388.35 o                         
  14   2   2       3079.55       3005.95        49.12 o                         
  16   2   2      39212.36      38863.10       457.39 o                         
  18   2   2        351.03        328.75        26.17 o                         
 -21   3   2      10560.66      10924.16       178.02 o                         
 -19   3   2      29676.07      29254.96       287.85 o                         
 -17   3   2       2636.77       2477.19        44.43 o                         
 -15   3   2       8226.64       8028.79        77.40 o                         
 -13   3   2       6343.40       6466.07        62.42 o                         
 -11   3   2      11558.23      11369.58        84.94 o                         
  -9   3   2      32264.63      32342.23       196.05 o                         
  -7   3   2      44469.68      45436.66       263.28 o                         
  -5   3   2      85330.46      86768.50       570.79 o                         
  -3   3   2      65690.77      64978.42       360.54 o                         
  -1   3   2      21679.72      22865.16       146.22 o                         
   1   3   2       6039.01       6100.91        49.01 o                         
   3   3   2       7775.04       7445.62        66.49 o                         
   5   3   2       2384.68       2649.67        35.06 o                         
   7   3   2       6501.24       6683.67        65.07 o                         
   9   3   2       7264.14       7726.91        66.86 o                         
  11   3   2       2326.30       2420.57        36.12 o                         
  13   3   2       3975.39       3831.14        54.76 o                         
  15   3   2         17.84         18.11        17.39 o                         
  17   3   2       5387.20       5998.58       118.48 o                         
  19   3   2         24.42         38.25        21.71 o                         
 -22   4   2      11517.80      11816.85       220.88 o                         
 -20   4   2       3549.06       3437.75        58.73 o                         
 -18   4   2      48601.16      48485.17       578.32 o                         
 -16   4   2        321.14        308.36        17.20 o                         
 -14   4   2      42653.58      41651.79       334.28 o                         
 -12   4   2       4012.51       4135.19        43.01 o                         
 -10   4   2      66738.05      63351.59       372.48 o                         
  -8   4   2        513.49        575.94        15.43 o                         
  -6   4   2     128095.33     135794.08       709.59 o                         
  -4   4   2       1199.78       1381.72        23.48 o                         
  -2   4   2      70438.62      68672.36       357.67 o                         
   0   4   2       2250.51       2118.21        26.73 o                         
   2   4   2      41491.85      39868.29       233.70 o                         
   4   4   2       5841.21       6851.57        65.31 o                         
   6   4   2        594.22        603.66        16.86 o                         
   8   4   2        670.65        822.34        18.16 o                         
  10   4   2        819.81        937.51        21.55 o                         
  12   4   2      10397.68      10079.26       117.41 o                         
  14   4   2       4094.88       4147.30        71.85 o                         
  16   4   2        696.40        670.08        36.44 o                         
  18   4   2       3322.21       3237.60        65.97 o                         
 -21   5   2       2405.01       2511.22        53.65 o                         
 -19   5   2        502.49        530.13        31.87 o                         
 -17   5   2        487.78        482.39        23.03 o                         
 -15   5   2        341.92        334.80        18.21 o                         
 -13   5   2       9797.65      10222.64       124.33 o                         
 -11   5   2       2183.54       2188.97        28.49 o                         
  -9   5   2        139.60        281.18        11.75 o                         
  -7   5   2      12623.98      13029.44        91.91 o                         
  -5   5   2      23211.68      21918.47       133.22 o                         
  -3   5   2       3871.47       3214.99        41.39 o                         
  -1   5   2      45982.39      43066.57       309.23 o                         
   1   5   2      15978.41      16159.32       106.84 o                         
   3   5   2      79869.28      82483.25       462.34 o                         
   5   5   2      10021.56       9708.33        70.58 o                         
   7   5   2      62938.46      63691.64       342.78 o                         
   9   5   2      38378.73      38193.80       313.86 o                         
  11   5   2      28889.02      27806.02       279.84 o                         
  13   5   2       6452.36       6303.58        69.36 o                         
  15   5   2      20398.79      20950.65       351.57 o                         
  17   5   2       1006.77       1077.72        37.76 o                         
 -20   6   2       4517.65       4647.56       139.95 o                         
 -18   6   2       7819.76       7709.12      2391.75 o                         
 -16   6   2      11836.03      11384.68       172.16 o                         
 -14   6   2       3629.61       3792.50        60.94 o                         
 -12   6   2       9835.30       9153.84        81.81 o                         
 -10   6   2       8535.65       8518.39        69.77 o                         
  -8   6   2       6181.55       6426.26        53.58 o                         
  -6   6   2      11240.71      10241.33        76.09 o                         
  -4   6   2      13414.19      12608.45        97.11 o                         
  -2   6   2      24103.54      24592.99       162.48 o                         
   0   6   2      59338.29      59178.71       328.12 o                         
   2   6   2       9313.83       9711.42        83.63 o                         
   4   6   2      41275.04      41147.71       435.63 o                         
   6   6   2       4279.08       4218.75        45.11 o                         
   8   6   2      58830.45      57909.35       444.64 o                         
  10   6   2        350.99        354.45        17.33 o                         
  12   6   2       5355.91       5520.11        69.18 o                         
  14   6   2        888.03        864.36        27.92 o                         
  16   6   2      15273.24      15580.67       264.92 o                         
 -19   7   2      37056.65      36829.34       589.15 o                         
 -17   7   2       4244.03       4230.97        77.98 o                         
 -15   7   2      16967.52      16951.78       292.20 o                         
 -13   7   2      16775.32      16791.22       188.49 o                         
 -11   7   2        774.71        803.37        20.83 o                         
  -9   7   2      18518.64      18634.16       136.93 o                         
  -7   7   2      72867.71      70301.26       394.89 o                         
  -5   7   2      28719.65      27974.87       186.12 o                         
  -3   7   2      64450.57      64729.70       397.51 o                         
  -1   7   2       4102.47       4114.54        49.60 o                         
   1   7   2       3542.55       3398.26        38.62 o                         
   3   7   2      15749.00      16230.35       116.19 o                         
   5   7   2      15016.23      14740.31       112.96 o                         
   7   7   2      17604.78      17647.14       161.68 o                         
   9   7   2       3701.80       3703.23        59.45 o                         
  11   7   2       2362.94       2252.22        46.41 o                         
  13   7   2        934.31        914.94        27.39 o                         
  15   7   2       7513.92       7828.91       131.38 o                         
 -18   8   2       7431.88       7789.09       154.01 o                         
 -16   8   2         39.87         57.17        20.92 o                         
 -14   8   2      27359.20      27357.20       333.27 o                         
 -12   8   2        502.89        475.42        23.27 o                         
 -10   8   2       7063.31       6700.46       104.83 o                         
  -8   8   2       3232.02       3319.19        35.07 o                         
  -6   8   2      40769.48      39996.94       283.91 o                         
  -4   8   2       6068.70       6072.33        58.99 o                         
  -2   8   2       8328.49       8129.48        68.28 o                         
   0   8   2       9431.40       9178.03        67.96 o                         
   2   8   2         72.53         72.67         9.46 o                         
   4   8   2       8149.95       8044.56        87.05 o                         
   6   8   2      10753.16      10800.72       129.98 o                         
   8   8   2      32249.53      32755.61       428.87 o                         
  10   8   2       1968.41       1979.92        50.39 o                         
  12   8   2       3021.54       3203.23        65.28 o                         
  14   8   2         15.94         37.97        21.16 o                         
  16   8   2       1002.61       1011.52        42.01 o                         
 -17   9   2       3950.90       3750.20        81.98 o                         
 -15   9   2         37.57         22.04        26.14 o                         
 -13   9   2       7646.63       7885.06       136.36 o                         
 -11   9   2         58.67         60.51        18.13 o                         
  -9   9   2        726.59        720.61        27.89 o                         
  -7   9   2       4831.60       4681.50        80.08 o                         
  -5   9   2      27081.18      26830.70       222.28 o                         
  -3   9   2      19627.91      19637.25       174.11 o                         
  -1   9   2      54636.36      55115.16       441.22 o                         
   1   9   2       8808.03       8650.46        83.01 o                         
   3   9   2      32817.42      32585.47       256.12 o                         
   5   9   2       5619.77       5849.87        98.00 o                         
   7   9   2      32681.86      32200.58       408.52 o                         
   9   9   2      35908.88      36679.77       494.08 o                         
  11   9   2      35035.87      34416.92       647.18 o                         
  13   9   2      12026.81      11826.75       196.79 o                         
  15   9   2      16814.82      16934.89       354.08 o                         
 -16  10   2       1395.87       1376.69        44.39 o                         
 -14  10   2      34379.31      32911.18       504.40 o                         
 -12  10   2        642.26        715.35        33.12 o                         
 -10  10   2      10835.96      11210.57       203.74 o                         
  -8  10   2      13047.44      12507.10       145.62 o                         
  -6  10   2       5787.63       6101.43        99.78 o                         
  -4  10   2       1296.10       1299.27        83.26 o                         
  -2  10   2      20011.27      20359.09       192.88 o                         
   0  10   2       8483.45       8367.65        88.19 o                         
   2  10   2       8662.96       8794.69       112.71 o                         
   4  10   2       4350.28       4278.52        69.19 o                         
   6  10   2       2182.40       2260.68        50.60 o                         
   8  10   2      12078.87      12364.63       418.29 o                         
  10  10   2       3573.27       3495.78        78.49 o                         
  12  10   2       1278.60       1294.90        37.68 o                         
 -15  11   2      22126.64      22171.40       421.92 o                         
 -13  11   2      13677.02      13368.31       218.39 o                         
 -11  11   2      16237.73      17043.56       814.32 o                         
  -9  11   2      14555.55      14561.90       201.54 o                         
  -7  11   2      16553.02      15843.63       258.91 o                         
  -5  11   2       7868.03       8109.90       131.83 o                         
  -3  11   2      13248.40      13816.07       144.35 o                         
  -1  11   2       7235.14       7247.34        87.51 o                         
   1  11   2       6879.76       6820.60       108.67 o                         
   3  11   2       9915.93      10063.43       143.09 o                         
   5  11   2         34.53         27.92        17.81 o                         
   7  11   2       4196.70       4328.39        82.58 o                         
   9  11   2        316.70        316.38        25.39 o                         
  11  11   2        369.80        400.24        30.47 o                         
 -14  12   2        160.54        208.96        32.67 o                         
 -12  12   2        945.40       1033.91        40.20 o                         
 -10  12   2        908.71        962.00        38.46 o                         
  -8  12   2      12187.42      11750.33       363.71 o                         
  -6  12   2       6110.82       6069.12       109.95 o                         
  -4  12   2       2073.22       2310.68        55.83 o                         
  -2  12   2       1773.98       1720.53        40.01 o                         
   0  12   2       4437.81       4624.11        93.52 o                         
   2  12   2         81.97         90.48        19.28 o                         
   4  12   2      40121.02      39567.81       697.99 o                         
   6  12   2       2468.68       2595.96        97.42 o                         
   8  12   2      17540.32      17222.02       337.61 o                         
  10  12   2        311.16        309.83        27.27 o                         
 -11  13   2         12.72         11.22        27.46 o                         
  -9  13   2       9585.27       9505.90       211.04 o                         
  -7  13   2       1848.84       1826.99        54.32 o                         
  -5  13   2      14448.78      14163.71       212.60 o                         
  -3  13   2        924.92       1019.82        57.73 o                         
  -1  13   2      24204.99      23724.41       428.55 o                         
   1  13   2        919.47        933.15        37.00 o                         
   3  13   2      15670.68      15713.26       230.93 o                         
   5  13   2       3400.61       3346.05        68.26 o                         
   7  13   2       7696.91       7408.91       156.38 o                         
  -8  14   2        916.41        848.11        41.86 o                         
  -6  14   2       6238.20       6478.73       124.43 o                         
  -4  14   2          2.59          6.10        20.85 o                         
  -2  14   2      15517.33      16031.33       249.98 o                         
   0  14   2        174.26        175.72        22.05 o                         
   2  14   2      18287.29      17723.88       307.61 o                         
   4  14   2       1708.72       1826.88        60.99 o                         
 -23   1   3       4161.72       4216.14        86.07 o                         
 -21   1   3       2704.80       2643.14        49.86 o                         
 -19   1   3       3601.74       3595.27        59.95 o                         
 -17   1   3        687.19        664.69        24.88 o                         
 -15   1   3      21581.67      21915.75       163.25 o                         
 -13   1   3      40113.58      41853.21       259.30 o                         
 -11   1   3      14007.27      13243.16        90.51 o                         
  -9   1   3      21711.82      20315.37       151.97 o                         
  -7   1   3       6422.71       6639.45        52.08 o                         
  -5   1   3      48835.61      48972.41       262.29 o                         
  -3   1   3        417.94        424.05        17.33 o                         
  -1   1   3      50814.00      51498.85       308.49 o                         
   1   1   3       7305.84       7889.59        76.72 o                         
   3   1   3      79501.96      78481.09       407.93 o                         
   5   1   3      12850.78      13610.01        95.45 o                         
   7   1   3      27809.01      28974.91       172.83 o                         
   9   1   3      35426.11      34086.68       215.01 o                         
  11   1   3        579.32        538.56        20.83 o                         
  13   1   3        411.84        477.23        22.22 o                         
  15   1   3        349.63        333.26        27.97 o                         
  17   1   3       4385.28       4380.49        85.37 o                         
 -22   2   3        336.43        329.03        26.84 o                         
 -20   2   3       4158.28       4171.21        73.63 o                         
 -18   2   3          1.06          8.82        17.65 o                         
 -16   2   3       7854.53       8030.11       103.00 o                         
 -14   2   3       2804.27       2912.20        38.66 o                         
 -12   2   3       9482.01       9943.37        78.48 o                         
 -10   2   3       2243.54       2089.96        27.54 o                         
  -8   2   3      11663.08      11098.24        78.46 o                         
  -6   2   3        125.21        186.58        13.62 o                         
  -4   2   3      84340.54      87143.81       437.52 o                         
  -2   2   3       4412.71       4238.34        39.74 o                         
   0   2   3      23118.15      23698.85       210.50 o                         
   2   2   3      11974.58      11607.23        75.47 o                         
   4   2   3       1294.72       1425.35        27.29 o                         
   6   2   3      13781.14      14720.72       108.48 o                         
   8   2   3      23688.97      24582.63       157.09 o                         
  10   2   3       1645.29       1660.29        29.83 o                         
  12   2   3       1706.87       1737.17        37.89 o                         
  14   2   3       8921.94       9231.48       145.11 o                         
  16   2   3       2787.75       2548.48        51.02 o                         
  18   2   3         26.25         23.22        19.34 o                         
 -23   3   3       3631.11       3355.45        66.90 o                         
 -21   3   3       1155.63       1199.74        35.76 o                         
 -19   3   3        122.60        135.17        23.24 o                         
 -17   3   3      10109.20       9896.73       122.42 o                         
 -15   3   3      18046.15      17834.04       147.23 o                         
 -13   3   3       1397.28       1513.10        25.85 o                         
 -11   3   3        631.25        554.83        16.79 o                         
  -9   3   3      14503.88      13004.75        87.52 o                         
  -7   3   3        340.24        473.32        15.78 o                         
  -5   3   3      80435.55      82090.81       447.11 o                         
  -3   3   3       1287.17       1198.47        23.68 o                         
  -1   3   3        241.00        292.35        13.98 o                         
   1   3   3       3466.80       3372.60        33.96 o                         
   3   3   3      16094.13      14290.55        97.03 o                         
   5   3   3       8170.79       9355.60        74.88 o                         
   7   3   3      11525.07      12076.80        92.12 o                         
   9   3   3      16592.30      15528.76       129.74 o                         
  11   3   3         32.03         25.49        13.78 o                         
  13   3   3      12833.08      13314.26       160.85 o                         
  15   3   3      12499.93      12567.56       300.78 o                         
  17   3   3        335.36        389.89        26.52 o                         
 -22   4   3        777.57        899.48        40.78 o                         
 -20   4   3        760.40        817.16        39.00 o                         
 -18   4   3       1016.54        970.63        29.67 o                         
 -16   4   3        807.80        859.42        43.18 o                         
 -14   4   3      12936.18      12929.38       118.68 o                         
 -12   4   3      13386.56      13076.71        86.09 o                         
 -10   4   3        770.80        822.84        19.41 o                         
  -8   4   3      14192.79      14660.77       104.07 o                         
  -6   4   3      12734.94      14137.48       102.52 o                         
  -4   4   3         42.32         59.39        10.00 o                         
  -2   4   3       7694.99       6941.88        58.50 o                         
   0   4   3      14936.16      14872.24       115.84 o                         
   2   4   3      10122.94      10759.17        74.28 o                         
   4   4   3        173.32        241.17        11.76 o                         
   6   4   3       4992.93       4765.29        46.78 o                         
   8   4   3      12528.98      12212.28        97.67 o                         
  10   4   3      11026.62      11205.44       112.46 o                         
  12   4   3       2113.95       2025.31        39.57 o                         
  14   4   3      17671.18      16948.54       244.09 o                         
  16   4   3       6352.48       6759.98       132.73 o                         
 -21   5   3       3426.72       3406.80       120.59 o                         
 -19   5   3       3716.01       3769.46        74.19 o                         
 -17   5   3       4545.44       4539.67        64.15 o                         
 -15   5   3       5490.09       5694.12        79.20 o                         
 -13   5   3      35993.85      37127.70       357.55 o                         
 -11   5   3      14773.96      15437.91       103.87 o                         
  -9   5   3       1779.85       1789.28        27.44 o                         
  -7   5   3        662.84        691.10        17.27 o                         
  -5   5   3       1127.86       1017.26        22.46 o                         
  -3   5   3      19547.74      20137.96       129.61 o                         
  -1   5   3       7076.70       6458.05        64.95 o                         
   1   5   3       2781.61       2889.16        36.12 o                         
   3   5   3      13166.18      13138.30        89.14 o                         
   5   5   3        526.18        483.84        13.95 o                         
   7   5   3      16594.86      16929.56       126.55 o                         
   9   5   3       3073.23       2984.98        54.27 o                         
  11   5   3        148.66        135.99        16.56 o                         
  13   5   3        706.10        626.91        25.14 o                         
  15   5   3        463.35        428.69        27.51 o                         
  17   5   3       4552.43       4479.94        92.19 o                         
 -20   6   3      12880.01      12906.22       204.58 o                         
 -18   6   3        524.67        550.08        27.86 o                         
 -16   6   3      13152.08      12877.44       166.96 o                         
 -14   6   3         85.01         87.26        14.53 o                         
 -12   6   3       3798.24       4207.84        44.73 o                         
 -10   6   3       4615.72       4471.15        45.72 o                         
  -8   6   3       1477.69       1110.44        20.55 o                         
  -6   6   3       2938.42       3235.58        41.41 o                         
  -4   6   3      41945.89      41377.64       272.77 o                         
  -2   6   3        312.12        234.98        13.38 o                         
   0   6   3      12120.33      12586.45        94.31 o                         
   2   6   3      23068.98      22646.23       159.77 o                         
   4   6   3       2483.64       2751.13        32.85 o                         
   6   6   3      12172.34      11645.68        95.58 o                         
   8   6   3       2334.68       2252.53        39.73 o                         
  10   6   3      11049.72      10917.56       105.09 o                         
  12   6   3        450.66        407.47        20.56 o                         
  14   6   3      27020.58      26834.28       330.96 o                         
  16   6   3       3013.22       2968.80        71.31 o                         
 -21   7   3          8.15          4.41        22.81 o                         
 -19   7   3       1173.88       1245.61        40.15 o                         
 -17   7   3       1757.91       1740.60        41.67 o                         
 -15   7   3      13350.21      12667.32       160.01 o                         
 -13   7   3        206.68        143.73        15.65 o                         
 -11   7   3       5617.25       5610.44        48.73 o                         
  -9   7   3       4744.96       4733.90        47.08 o                         
  -7   7   3         88.94        134.14        10.65 o                         
  -5   7   3       7858.66       8182.01        69.30 o                         
  -3   7   3       5612.63       5758.18        57.35 o                         
  -1   7   3      14028.25      14964.32       104.82 o                         
   1   7   3        387.22        383.64        14.23 o                         
   3   7   3       7936.98       8116.19        70.49 o                         
   5   7   3        215.55        208.24        14.56 o                         
   7   7   3        822.98        756.00        23.68 o                         
   9   7   3        833.46        776.10        27.71 o                         
  11   7   3       1834.69       1868.72        37.12 o                         
  13   7   3        102.31        126.56        19.72 o                         
  15   7   3        224.29        253.39        27.24 o                         
 -20   8   3       6375.60       6535.09       139.97 o                         
 -18   8   3         38.93         56.52        22.60 o                         
 -16   8   3      13094.20      13128.05       163.23 o                         
 -14   8   3       7347.90       7250.04       106.24 o                         
 -12   8   3       5040.26       5023.80        77.38 o                         
 -10   8   3        802.72        790.16        22.80 o                         
  -8   8   3      17044.27      16539.73       146.73 o                         
  -6   8   3        604.42        718.70        18.67 o                         
  -4   8   3      26971.45      26933.26       187.90 o                         
  -2   8   3      32053.47      31304.02       221.82 o                         
   0   8   3      18132.42      18756.11       155.58 o                         
   2   8   3      44438.98      43577.66       336.44 o                         
   4   8   3       4824.39       4896.82       240.09 o                         
   6   8   3       1169.41       1126.85        33.03 o                         
   8   8   3       7332.98       7158.31        81.93 o                         
  10   8   3      18136.05      18189.98       261.11 o                         
  12   8   3       1288.78       1289.05        58.12 o                         
  14   8   3      15044.29      15425.62       382.47 o                         
 -19   9   3          4.26         15.91        25.92 o                         
 -17   9   3        264.31        270.34        24.46 o                         
 -15   9   3        317.74        345.71        28.90 o                         
 -13   9   3        470.85        467.78        26.90 o                         
 -11   9   3       1145.56       1168.14        37.65 o                         
  -9   9   3          1.75         15.76        14.11 o                         
  -7   9   3       3433.64       3198.30        58.85 o                         
  -5   9   3        839.07        860.62        23.86 o                         
  -3   9   3       3128.03       3340.43        50.70 o                         
  -1   9   3       1833.84       1815.73        31.09 o                         
   1   9   3      13474.17      12974.98       115.49 o                         
   3   9   3       2161.39       2281.01        42.66 o                         
   5   9   3        413.31        415.92        23.68 o                         
   7   9   3        576.29        574.61        25.53 o                         
   9   9   3        139.04        149.42        23.59 o                         
  11   9   3       1479.18       1451.26        43.64 o                         
  13   9   3        501.70        454.77        28.51 o                         
 -18  10   3         31.08         36.39        24.17 o                         
 -16  10   3      10295.05       9425.12       262.13 o                         
 -14  10   3        809.32        774.45       350.45 o                         
 -12  10   3       3533.80       3513.22       131.63 o                         
 -10  10   3         95.80         91.03        21.23 o                         
  -8  10   3       3354.03       3667.12        74.70 o                         
  -6  10   3        404.06        427.93        20.05 o                         
  -4  10   3      30048.54      30298.31       367.96 o                         
  -2  10   3      17952.15      18103.64       213.81 o                         
   0  10   3      13178.29      12959.37       166.33 o                         
   2  10   3       1268.56       1353.85        35.83 o                         
   4  10   3       5758.23       5803.30       154.42 o                         
   6  10   3       4276.84       4237.32        89.62 o                         
   8  10   3        332.93        339.06        29.27 o                         
  10  10   3      14221.90      14230.42       202.36 o                         
  12  10   3        198.31        222.79        25.28 o                         
 -15  11   3       3286.75       3348.17        81.85 o                         
 -13  11   3        462.25        426.54        31.92 o                         
 -11  11   3       2003.79       2122.79       162.31 o                         
  -9  11   3      16008.75      16774.38       347.01 o                         
  -7  11   3         17.52         29.93        17.08 o                         
  -5  11   3       4503.69       4185.80        75.33 o                         
  -3  11   3       3760.59       3784.05        66.87 o                         
  -1  11   3        229.30        252.82        18.65 o                         
   1  11   3         18.12         31.99        16.99 o                         
   3  11   3      21233.10      21414.42       299.19 o                         
   5  11   3          4.72         15.63        18.72 o                         
   7  11   3       4238.10       4248.72       113.81 o                         
   9  11   3       2371.82       2350.57        58.10 o                         
  11  11   3        109.18        138.93        28.17 o                         
 -14  12   3        385.73        357.34        37.90 o                         
 -12  12   3         35.01         43.38        24.69 o                         
 -10  12   3        127.33         99.23        26.76 o                         
  -8  12   3        368.05        394.98        32.76 o                         
  -6  12   3       1224.04       1235.52        38.83 o                         
  -4  12   3       8287.16       8516.74       159.57 o                         
  -2  12   3        218.10        283.30        24.43 o                         
   0  12   3        808.46        840.82        30.77 o                         
   2  12   3      22415.04      22212.91       284.59 o                         
   4  12   3       2499.94       2595.75       120.11 o                         
   6  12   3       2089.15       2023.18        52.28 o                         
   8  12   3       1455.06       1465.41        45.49 o                         
 -11  13   3       2273.74       2298.24        57.56 o                         
  -9  13   3       2506.53       2623.49        59.80 o                         
  -7  13   3         25.02         27.53        23.59 o                         
  -5  13   3        435.41        441.97        26.19 o                         
  -3  13   3        137.40        116.80        20.71 o                         
  -1  13   3       4919.80       4860.47        98.56 o                         
   1  13   3       3275.43       3315.60        59.51 o                         
   3  13   3       1742.03       1662.07        43.95 o                         
   5  13   3       3187.86       3196.74        78.55 o                         
   7  13   3       3520.97       3566.90        94.19 o                         
  -8  14   3        220.86        250.25        29.10 o                         
  -6  14   3         31.67         39.00        22.48 o                         
  -4  14   3        495.61        514.02        26.83 o                         
  -2  14   3       2785.70       2944.60        63.99 o                         
   0  14   3       2947.26       2750.94        64.51 o                         
   2  14   3        889.87        958.96        36.82 o                         
 -24   0   4      21365.32      22530.43       961.66 o                         
 -22   0   4      24330.45      24840.30       786.28 o                         
 -20   0   4      16725.95      16322.16       286.92 o                         
 -18   0   4         75.68         66.83        21.29 o                         
 -16   0   4       1949.96       1807.64        42.13 o                         
 -14   0   4       3057.34       3609.28        74.34 o                         
 -12   0   4      16532.09      16219.80       160.49 o                         
 -10   0   4         24.43         92.36        17.40 o                         
  -8   0   4      34600.46      33746.50       266.06 o                         
  -6   0   4      77417.37      81057.44      1043.76 o                         
  -4   0   4     309066.25     277240.06      8929.69 o                         
  -2   0   4       7689.06       8343.97       113.05 o                         
   0   0   4      82039.52      88748.55       703.31 o                         
   2   0   4         15.01         54.67        17.87 o                         
   4   0   4       3060.01       2579.22        44.59 o                         
   6   0   4      15470.18      15673.20       145.63 o                         
   8   0   4     135727.34     135824.80      1072.49 o                         
  10   0   4       3552.97       3548.05        71.78 o                         
  12   0   4       9381.58       9319.96       147.62 o                         
  14   0   4       6890.58       7078.49       164.66 o                         
  16   0   4      11195.86      11371.02       249.70 o                         
 -23   1   4       2244.45       2213.85        48.14 o                         
 -21   1   4       1728.85       1763.86        39.41 o                         
 -19   1   4      15506.18      15184.72       186.27 o                         
 -17   1   4       4808.29       4882.82        72.25 o                         
 -15   1   4      15481.14      14541.40       130.91 o                         
 -13   1   4      15123.58      16456.28       113.21 o                         
 -11   1   4      59700.92      61044.80       345.21 o                         
  -9   1   4       6447.95       7186.54        73.12 o                         
  -7   1   4      15527.25      14419.80        97.36 o                         
  -5   1   4       1031.31        973.88        24.26 o                         
  -3   1   4      14750.54      14225.70       117.34 o                         
  -1   1   4       1109.06       1486.45        25.15 o                         
   1   1   4      49302.56      50118.67       243.37 o                         
   3   1   4      16024.16      15469.82       103.68 o                         
   5   1   4      36229.10      38703.45       235.41 o                         
   7   1   4      55634.36      55335.56       297.28 o                         
   9   1   4        204.46        250.92        14.12 o                         
  11   1   4       3321.06       3359.14        56.45 o                         
  13   1   4        777.12        793.30        28.51 o                         
  15   1   4       2125.62       2160.45        47.05 o                         
  17   1   4       2323.92       2276.33        53.18 o                         
 -24   2   4        169.25        198.20        24.83 o                         
 -22   2   4       3978.87       4055.57        75.57 o                         
 -20   2   4      18298.05      17772.86       227.05 o                         
 -18   2   4      42930.45      41678.14       300.90 o                         
 -16   2   4       9770.33      10133.51       106.08 o                         
 -14   2   4      25434.48      25642.45       159.62 o                         
 -12   2   4       3773.02       3468.58        44.11 o                         
 -10   2   4      98375.28      92943.66       480.83 o                         
  -8   2   4      16909.34      16582.82       115.45 o                         
  -6   2   4     243047.83     238735.95      1241.79 o                         
  -4   2   4         89.51        134.59        14.09 o                         
  -2   2   4       9325.61       8589.49        71.02 o                         
   0   2   4      22072.44      22129.42       140.04 o                         
   2   2   4     148622.31     154518.70       863.78 o                         
   4   2   4        632.19        803.44        19.02 o                         
   6   2   4     123788.49     122367.98       699.28 o                         
   8   2   4       7188.16       6583.54        64.47 o                         
  10   2   4      10587.85      10456.24       109.52 o                         
  12   2   4       2356.17       2336.50        44.51 o                         
  14   2   4       6921.00       6542.40       152.35 o                         
  16   2   4         11.05         20.71        20.40 o                         
 -23   3   4      10108.83       9991.23       179.49 o                         
 -21   3   4      31319.62      30671.14       549.97 o                         
 -19   3   4      19217.89      19439.08       246.97 o                         
 -17   3   4      10589.09      11079.14       133.86 o                         
 -15   3   4       2468.59       2233.54        33.55 o                         
 -13   3   4        936.84        806.05        18.45 o                         
 -11   3   4       4461.83       4102.49        45.84 o                         
  -9   3   4         15.24         44.60         9.44 o                         
  -7   3   4      43907.20      43569.38       268.02 o                         
  -5   3   4        495.53        652.38        18.48 o                         
  -3   3   4       2456.49       2740.90        34.80 o                         
  -1   3   4        288.36        232.28        11.97 o                         
   1   3   4         72.44        103.92        12.58 o                         
   3   3   4       5217.42       4859.13        40.38 o                         
   5   3   4        219.32        212.51        11.73 o                         
   7   3   4      35688.88      35929.00       220.23 o                         
   9   3   4      14702.45      14789.39       132.91 o                         
  11   3   4      27311.95      26248.47       198.52 o                         
  13   3   4       3352.71       3350.35        62.71 o                         
  15   3   4      24076.74      23853.58       286.82 o                         
  17   3   4       2601.74       2569.18        66.23 o                         
 -22   4   4        396.75        379.81        31.88 o                         
 -20   4   4       9610.12       9558.78       133.65 o                         
 -18   4   4        959.58        978.90        49.57 o                         
 -16   4   4      16313.95      16351.44       142.83 o                         
 -14   4   4         86.76        103.73        11.12 o                         
 -12   4   4      11580.37      10945.64        85.86 o                         
 -10   4   4       1947.37       2450.43        33.55 o                         
  -8   4   4       2452.28       2674.02        35.01 o                         
  -6   4   4      12592.08      14666.37       101.89 o                         
  -4   4   4       7219.94       7131.24        80.49 o                         
  -2   4   4      24001.44      20892.16       480.11 o                         
   0   4   4       1883.72       2295.76        32.44 o                         
   2   4   4      11493.54      12580.35        87.25 o                         
   4   4   4       5298.47       5524.91        58.37 o                         
   6   4   4       4643.34       4891.95        48.98 o                         
   8   4   4      28504.89      28053.24       250.59 o                         
  10   4   4       2323.43       2467.04        43.91 o                         
  12   4   4      29579.24      29495.05       355.55 o                         
  14   4   4       4515.17       4439.27        95.74 o                         
  16   4   4      12034.38      12179.44       201.63 o                         
 -23   5   4       5331.40       5413.26       116.41 o                         
 -21   5   4       1366.32       1382.34        38.61 o                         
 -19   5   4      14787.83      14962.85       177.07 o                         
 -17   5   4       6742.40       6858.00       105.05 o                         
 -15   5   4      97452.16      97837.16       857.05 o                         
 -13   5   4       1390.10       1218.90        23.70 o                         
 -11   5   4      83942.47      85544.18       477.91 o                         
  -9   5   4       1508.84       1384.83        25.24 o                         
  -7   5   4      42718.84      42196.17       379.18 o                         
  -5   5   4      45732.33      45872.36       286.50 o                         
  -3   5   4      40355.98      37241.43       221.14 o                         
  -1   5   4      23651.68      23439.20       164.00 o                         
   1   5   4      89633.03      86516.10       462.34 o                         
   3   5   4       4584.59       4464.65        45.06 o                         
   5   5   4      47757.64      47384.41       257.65 o                         
   7   5   4      11067.29      10703.66        96.84 o                         
   9   5   4       7983.99       7980.98        94.16 o                         
  11   5   4       6677.03       6795.43        87.24 o                         
  13   5   4       2080.61       2144.90        44.62 o                         
  15   5   4         13.06         15.83        23.63 o                         
 -22   6   4       1271.03       1332.63        42.86 o                         
 -20   6   4       1985.44       1982.68        46.20 o                         
 -18   6   4        814.81        780.62        29.28 o                         
 -16   6   4       3716.23       3705.23        55.20 o                         
 -14   6   4       4876.59       4703.14        70.80 o                         
 -12   6   4       1236.95       1162.02        22.68 o                         
 -10   6   4      54240.68      52630.26       295.77 o                         
  -8   6   4        130.34        108.24        10.24 o                         
  -6   6   4      27111.59      26465.55       174.05 o                         
  -4   6   4      18494.67      18717.05       141.98 o                         
  -2   6   4      41832.70      40611.18       244.78 o                         
   0   6   4        802.52        806.21        20.24 o                         
   2   6   4      67587.62      66117.45       398.69 o                         
   4   6   4       3157.24       3223.00        38.85 o                         
   6   6   4      41380.76      41253.44       293.37 o                         
   8   6   4       1446.52       1378.76        29.24 o                         
  10   6   4       9474.49       9636.55       130.73 o                         
  12   6   4       6732.78       6748.99       274.61 o                         
  14   6   4        491.03        442.87        31.62 o                         
 -21   7   4      14031.20      13815.16       223.16 o                         
 -19   7   4       1025.73       1053.60        35.90 o                         
 -17   7   4      55077.54      53922.89       631.41 o                         
 -15   7   4       2244.52       2184.73        38.75 o                         
 -13   7   4        107.53        112.68        13.95 o                         
 -11   7   4       1088.98       1102.22        24.65 o                         
  -9   7   4       9468.71       9528.69        84.94 o                         
  -7   7   4       3535.82       3679.10        41.92 o                         
  -5   7   4      12021.01      12042.49        93.77 o                         
  -3   7   4        514.95        590.70        16.02 o                         
  -1   7   4       6894.77       6324.42        57.13 o                         
   1   7   4      10162.81      10061.83        83.69 o                         
   3   7   4      45502.50      45353.69       366.66 o                         
   5   7   4        390.74        459.27        21.02 o                         
   7   7   4       3971.38       4089.06        72.65 o                         
   9   7   4        314.35        344.66        21.49 o                         
  11   7   4      22443.52      22860.09       513.65 o                         
  13   7   4      18752.84      18320.75       414.93 o                         
 -20   8   4       3874.60       3912.80        98.86 o                         
 -18   8   4         10.17         24.72        17.04 o                         
 -16   8   4      11161.12      10681.42       192.05 o                         
 -14   8   4      18544.73      18265.20       241.07 o                         
 -12   8   4        787.40        778.20        21.95 o                         
 -10   8   4       7547.42       7929.95        80.63 o                         
  -8   8   4       3003.41       2799.16        36.05 o                         
  -6   8   4        818.89        745.18        19.06 o                         
  -4   8   4      15067.33      15125.68       121.28 o                         
  -2   8   4      81610.38      81464.64       552.84 o                         
   0   8   4       1596.38       1665.90        45.00 o                         
   2   8   4       1996.61       2029.91        32.60 o                         
   4   8   4       1970.34       2031.62        47.87 o                         
   6   8   4      24306.23      24780.98       413.66 o                         
   8   8   4       1934.84       1866.72        42.39 o                         
  10   8   4      23920.92      23548.00       449.76 o                         
  12   8   4       3419.74       3429.53        87.15 o                         
  14   8   4        228.65        259.92        39.94 o                         
 -19   9   4       3759.37       3810.55       100.26 o                         
 -17   9   4       2091.64       2135.36        46.14 o                         
 -15   9   4      72289.98      71742.21       429.10 o                         
 -13   9   4       7086.62       7192.33       121.20 o                         
 -11   9   4      34794.80      34865.38       338.09 o                         
  -9   9   4       3343.83       3598.50        66.17 o                         
  -7   9   4      18137.54      17157.23       159.22 o                         
  -5   9   4       2040.57       2071.49        37.28 o                         
  -3   9   4     104582.93     104057.53       713.25 o                         
  -1   9   4       8707.27       8874.33        92.21 o                         
   1   9   4      38240.81      39505.44       477.85 o                         
   3   9   4        784.44        738.33        25.49 o                         
   5   9   4        629.16        688.33        29.65 o                         
   7   9   4        400.38        471.88        35.63 o                         
   9   9   4      20533.85      21041.75       383.38 o                         
  11   9   4      15844.21      16293.02       261.94 o                         
 -18  10   4        269.25        313.69        32.12 o                         
 -16  10   4      12747.67      12307.61       387.82 o                         
 -14  10   4       6248.88       6257.94       334.94 o                         
 -12  10   4       9458.80       9096.24       178.25 o                         
 -10  10   4       4076.55       4135.36        95.38 o                         
  -8  10   4        176.84        139.06        17.47 o                         
  -6  10   4        227.76        264.02        23.11 o                         
  -4  10   4       4036.08       4166.42        78.49 o                         
  -2  10   4      23191.20      23373.16       278.14 o                         
   0  10   4       2725.00       2743.24        56.76 o                         
   2  10   4       9150.17       9199.64       104.98 o                         
   4  10   4       2146.57       2060.83        47.50 o                         
   6  10   4       1867.71       1862.87        47.70 o                         
   8  10   4       4542.88       4384.85       115.50 o                         
  10  10   4       9681.22       9850.90       178.02 o                         
 -17  11   4      12467.39      11472.72       243.51 o                         
 -15  11   4       3518.50       3367.89        79.28 o                         
 -13  11   4       4356.19       4757.57       101.29 o                         
 -11  11   4         11.48         24.89        23.38 o                         
  -9  11   4       2773.09       2627.15        72.34 o                         
  -7  11   4         35.67         28.38        19.61 o                         
  -5  11   4        914.50        886.38        69.69 o                         
  -3  11   4         93.18         87.31        16.82 o                         
  -1  11   4       2430.83       2422.27        49.28 o                         
   1  11   4       2194.94       2316.39        54.34 o                         
   3  11   4      13072.38      13113.70       181.21 o                         
   5  11   4        375.99        396.37        29.43 o                         
   7  11   4       9056.05       9087.64       185.42 o                         
   9  11   4        229.71        254.89        29.66 o                         
 -14  12   4       8519.69       8794.50       196.66 o                         
 -12  12   4        325.40        350.68        31.20 o                         
 -10  12   4      35924.79      35289.21       477.46 o                         
  -8  12   4         68.92         71.93        22.14 o                         
  -6  12   4      22494.80      21911.80       281.84 o                         
  -4  12   4       8982.80       8842.43       144.65 o                         
  -2  12   4      31282.33      31557.21       336.79 o                         
   0  12   4         85.59         91.42        23.94 o                         
   2  12   4      16467.50      17097.53       373.13 o                         
   4  12   4         11.96         14.27        20.62 o                         
   6  12   4      20528.09      20925.92       344.06 o                         
   8  12   4       3229.32       3343.93        70.75 o                         
 -11  13   4       8850.07       9012.07       172.59 o                         
  -9  13   4        122.08        125.38        25.24 o                         
  -7  13   4      17046.08      17424.69       253.63 o                         
  -5  13   4       6150.64       6055.43       116.08 o                         
  -3  13   4      25062.57      25404.03       353.28 o                         
  -1  13   4       3745.36       4075.25        83.92 o                         
   1  13   4      27843.27      27964.27       449.43 o                         
   3  13   4        600.45        615.01        30.65 o                         
   5  13   4       4139.30       4187.83        81.40 o                         
  -8  14   4         24.74         49.35        24.97 o                         
  -6  14   4        339.32        384.20        25.14 o                         
  -4  14   4       1767.50       1802.52        43.68 o                         
  -2  14   4       3237.15       3121.88        74.24 o                         
   0  14   4        657.94        567.66        30.93 o                         
   2  14   4       2125.24       1949.64        58.04 o                         
 -23   1   5      18332.14      18814.89       322.05 o                         
 -21   1   5        655.60        679.28        27.96 o                         
 -19   1   5       7980.10       7677.30        84.56 o                         
 -17   1   5      10253.36       9696.29       122.56 o                         
 -15   1   5       6087.81       5651.60        58.39 o                         
 -13   1   5       3709.84       4144.94        48.00 o                         
 -11   1   5      72680.32      74246.42       407.54 o                         
  -9   1   5       8036.90       8445.34        76.26 o                         
  -7   1   5       1852.03       1542.95        25.99 o                         
  -5   1   5     272886.16     272655.09      1462.95 o                         
  -3   1   5       3757.70       3777.17        37.89 o                         
  -1   1   5        708.07        412.78        15.50 o                         
   1   1   5       4526.17       5443.14        53.16 o                         
   3   1   5      13139.46      13042.29        90.41 o                         
   5   1   5        495.99        505.73        28.64 o                         
   7   1   5      51541.73      51540.88       316.61 o                         
   9   1   5       1239.98       1377.58        28.77 o                         
  11   1   5       9943.60       9838.82       124.79 o                         
  13   1   5       6259.48       6225.35        97.40 o                         
  15   1   5       3260.52       3129.89        58.07 o                         
 -24   2   5        512.61        461.14        29.03 o                         
 -22   2   5        299.29        324.61        28.37 o                         
 -20   2   5       1872.37       1897.58        50.32 o                         
 -18   2   5       5564.07       5658.57        90.24 o                         
 -16   2   5       5880.88       5811.45        57.13 o                         
 -14   2   5        533.03        559.41        16.02 o                         
 -12   2   5       9671.55       9920.84        80.00 o                         
 -10   2   5      19387.60      21065.90       127.70 o                         
  -8   2   5         88.18         96.15        12.36 o                         
  -6   2   5        408.61        451.40        15.05 o                         
  -4   2   5       3355.92       3293.24        35.59 o                         
  -2   2   5         14.05         13.43         8.85 o                         
   0   2   5      14890.68      16118.04       114.77 o                         
   2   2   5      29024.59      31320.57       178.79 o                         
   4   2   5       4660.43       4897.54        54.51 o                         
   6   2   5          9.07         39.20        10.78 o                         
   8   2   5        694.33        765.91        22.09 o                         
  10   2   5        929.15        841.36        26.09 o                         
  12   2   5       1061.79       1059.36        32.17 o                         
  14   2   5       1520.73       1660.48        42.55 o                         
  16   2   5       3053.81       3048.01        62.70 o                         
 -23   3   5       4554.29       4483.25        91.85 o                         
 -21   3   5          2.64         16.77        19.55 o                         
 -19   3   5      22794.48      22905.86       275.39 o                         
 -17   3   5       6326.01       5907.58        82.08 o                         
 -15   3   5       4718.50       4450.14        46.23 o                         
 -13   3   5        733.01        919.44        19.58 o                         
 -11   3   5       6862.08       7328.56        49.31 o                         
  -9   3   5      22717.05      22013.41       136.49 o                         
  -7   3   5      58960.84      58600.59       326.24 o                         
  -5   3   5       9617.37       9286.70        67.14 o                         
  -3   3   5       8206.39       8713.83        72.34 o                         
  -1   3   5       1461.50       1207.64        22.48 o                         
   1   3   5        802.10        899.77        19.36 o                         
   3   3   5      19663.41      18714.69       119.52 o                         
   5   3   5       3967.16       3214.28        38.58 o                         
   7   3   5       2381.33       2521.92        37.94 o                         
   9   3   5      18155.73      17035.49       193.01 o                         
  11   3   5      28168.03      27270.85       308.00 o                         
  13   3   5       2936.30       2939.88        51.80 o                         
  15   3   5       1633.87       1685.03        41.80 o                         
 -24   4   5       7556.37       7379.34       148.69 o                         
 -22   4   5       3604.58       3626.23        73.73 o                         
 -20   4   5       1269.45       1164.55        36.25 o                         
 -18   4   5        339.34        329.03        20.54 o                         
 -16   4   5      10745.65      10762.75        97.95 o                         
 -14   4   5        325.50        386.03        14.95 o                         
 -12   4   5      30672.23      30381.10       178.14 o                         
 -10   4   5        240.82        273.78        12.25 o                         
  -8   4   5       8241.57       8718.57        69.01 o                         
  -6   4   5        150.30        102.61        10.61 o                         
  -4   4   5      10760.56       9973.31        75.15 o                         
  -2   4   5        397.36        379.47        14.75 o                         
   0   4   5       2484.75       2009.80        27.20 o                         
   2   4   5       5920.47       6124.33        66.15 o                         
   4   4   5        380.58        313.59        12.82 o                         
   6   4   5      16404.48      16267.74       164.54 o                         
   8   4   5        380.48        371.45        17.43 o                         
  10   4   5       1527.55       1486.16        32.14 o                         
  12   4   5        311.24        321.12        23.36 o                         
  14   4   5       1349.98       1360.04        41.40 o                         
 -23   5   5      12578.78      12514.83       217.24 o                         
 -21   5   5       1334.96       1333.62        55.78 o                         
 -19   5   5      13433.35      13769.95       276.00 o                         
 -17   5   5       5188.31       4742.83        62.29 o                         
 -15   5   5         38.90         41.52        12.35 o                         
 -13   5   5       4230.73       4676.34        49.34 o                         
 -11   5   5      30016.56      31368.65       185.29 o                         
  -9   5   5        562.75        432.34        15.33 o                         
  -7   5   5        162.65        255.15        12.90 o                         
  -5   5   5      42427.79      43962.55       351.47 o                         
  -3   5   5        364.28        536.16        15.69 o                         
  -1   5   5       2459.51       2377.04        31.27 o                         
   1   5   5       1705.35       1871.50        27.37 o                         
   3   5   5       4759.81       4589.32        46.69 o                         
   5   5   5         97.55        106.60        10.41 o                         
   7   5   5      21881.38      21688.79       216.23 o                         
   9   5   5        874.78        891.88        24.63 o                         
  11   5   5        358.39        306.28        23.67 o                         
  13   5   5       5974.29       5652.60       108.29 o                         
  15   5   5         38.08         27.68        26.94 o                         
 -22   6   5       1442.40       1443.66        43.35 o                         
 -20   6   5       6379.06       6401.14       273.56 o                         
 -18   6   5       6930.56       6693.11       115.62 o                         
 -16   6   5       1040.15       1063.86        27.94 o                         
 -14   6   5        165.99        155.56        13.17 o                         
 -12   6   5      13170.23      12945.94       108.50 o                         
 -10   6   5       1478.02       1156.13        22.67 o                         
  -8   6   5      22127.18      21724.59       147.78 o                         
  -6   6   5       2237.82       2090.57        32.41 o                         
  -4   6   5        156.20        228.25        11.81 o                         
  -2   6   5       5259.95       5597.34        62.20 o                         
   0   6   5      22763.45      22948.02       162.00 o                         
   2   6   5       6764.76       6487.80        52.98 o                         
   4   6   5      13348.27      13874.33       116.79 o                         
   6   6   5       1148.59       1118.43        25.46 o                         
   8   6   5       1134.08       1056.51        27.71 o                         
  10   6   5       7976.64       8172.71       116.53 o                         
  12   6   5       4692.57       4443.38       104.05 o                         
  14   6   5       2741.86       3001.27        71.51 o                         
 -21   7   5         99.24        119.51        25.03 o                         
 -19   7   5        109.03        117.84        23.54 o                         
 -17   7   5          3.93         16.23        17.86 o                         
 -15   7   5        153.95        148.79        15.26 o                         
 -13   7   5         27.09         18.77        10.71 o                         
 -11   7   5       1649.09       1715.20        32.55 o                         
  -9   7   5       4280.49       4167.91        70.51 o                         
  -7   7   5       8668.15       8993.10        73.98 o                         
  -5   7   5       8442.08       8579.27        74.56 o                         
  -3   7   5       2009.61       2018.55        28.76 o                         
  -1   7   5        639.44        602.29        17.95 o                         
   1   7   5        203.58        210.86        13.61 o                         
   3   7   5      13029.22      13121.15       134.29 o                         
   5   7   5        262.45        264.29        18.21 o                         
   7   7   5        197.98        224.05        20.67 o                         
   9   7   5       1896.35       1907.78        41.20 o                         
  11   7   5       1151.99       1105.93        36.88 o                         
  13   7   5        176.51        168.84        30.54 o                         
 -20   8   5       2233.37       2304.20        49.68 o                         
 -18   8   5       6643.46       6592.90       541.38 o                         
 -16   8   5      28371.77      28213.28       380.65 o                         
 -14   8   5       1353.30       1478.29        35.94 o                         
 -12   8   5      19409.53      19207.29       205.41 o                         
 -10   8   5       4951.05       5033.45        54.59 o                         
  -8   8   5        529.90        531.27        19.98 o                         
  -6   8   5        107.00         89.22        12.87 o                         
  -4   8   5      16246.05      16199.90       140.00 o                         
  -2   8   5        891.95        930.60        22.28 o                         
   0   8   5      36697.78      36750.34       313.61 o                         
   2   8   5       4521.85       4447.26        72.49 o                         
   4   8   5      16752.71      17351.83       214.30 o                         
   6   8   5       6973.90       6806.60        98.20 o                         
   8   8   5       3101.36       2897.43        72.59 o                         
  10   8   5        105.70        137.17        23.44 o                         
  12   8   5       5228.38       5437.29       119.56 o                         
 -19   9   5          4.56          6.06        19.54 o                         
 -17   9   5         35.36         31.35        19.48 o                         
 -15   9   5          0.73         16.80        18.38 o                         
 -13   9   5        356.54        299.20        27.61 o                         
 -11   9   5          2.90          9.59        15.13 o                         
  -9   9   5       1298.90       1336.92        48.35 o                         
  -7   9   5         27.00         32.32        14.19 o                         
  -5   9   5       3681.73       3511.78        70.67 o                         
  -3   9   5       7680.78       7306.20       109.01 o                         
  -1   9   5        348.62        319.81        20.83 o                         
   1   9   5       1716.39       1693.68        38.43 o                         
   3   9   5       1226.47       1050.27        30.37 o                         
   5   9   5       2647.15       2772.45        61.58 o                         
   7   9   5       4598.78       4326.95       103.12 o                         
   9   9   5        754.62        748.31        35.93 o                         
  11   9   5       2760.58       2758.94        61.57 o                         
 -18  10   5       2589.10       2517.36        52.91 o                         
 -16  10   5       9894.46       9572.52       174.93 o                         
 -14  10   5        314.88        309.50        31.13 o                         
 -12  10   5      23070.29      22530.89       377.86 o                         
 -10  10   5       2619.00       2978.50        66.41 o                         
  -8  10   5        359.66        328.53        24.19 o                         
  -6  10   5       4342.65       4326.02        76.77 o                         
  -4  10   5       7558.21       7290.32       114.47 o                         
  -2  10   5       8512.81       8479.90        98.70 o                         
   0  10   5      11757.48      11749.12       146.98 o                         
   2  10   5       2356.17       2378.15        49.87 o                         
   4  10   5         55.49         79.48        21.05 o                         
   6  10   5      16224.66      16123.01       315.32 o                         
   8  10   5       3588.63       3640.81        83.00 o                         
  10  10   5       2553.84       2614.01        65.18 o                         
 -17  11   5       3276.67       3428.75        82.87 o                         
 -15  11   5       2065.40       2179.61        64.15 o                         
 -13  11   5          6.99         11.01        24.30 o                         
 -11  11   5       4029.47       3738.11        88.14 o                         
  -9  11   5      12704.74      12935.61       192.30 o                         
  -7  11   5       4590.83       4803.34       104.70 o                         
  -5  11   5       1216.24       1324.36        34.33 o                         
  -3  11   5       1190.61       1110.25        30.97 o                         
  -1  11   5        356.77        351.25        24.36 o                         
   1  11   5        743.86        753.02        30.28 o                         
   3  11   5         95.26        113.40        21.17 o                         
   5  11   5       9317.87       8933.49       122.55 o                         
   7  11   5        681.95        706.98        37.77 o                         
 -14  12   5       6495.89       6898.94       175.28 o                         
 -12  12   5       4246.90       4369.34        98.28 o                         
 -10  12   5       2674.59       2780.83        57.75 o                         
  -8  12   5       6069.48       5890.35       295.17 o                         
  -6  12   5        429.33        463.51        27.26 o                         
  -4  12   5        999.51       1041.67        30.71 o                         
  -2  12   5        679.25        605.80        30.99 o                         
   0  12   5       3819.66       3958.02        81.26 o                         
   2  12   5       2233.83       2233.95        49.85 o                         
   4  12   5       5251.21       5042.05       100.77 o                         
   6  12   5         56.88         77.14        26.05 o                         
 -13  13   5       1760.60       1855.05        57.91 o                         
 -11  13   5       2545.70       2592.37        58.36 o                         
  -9  13   5        227.52        207.17        25.55 o                         
  -7  13   5        551.40        658.21        31.25 o                         
  -5  13   5       9341.71       9612.46       144.45 o                         
  -3  13   5        447.91        487.85        26.61 o                         
  -1  13   5       1558.27       1690.58        50.45 o                         
   1  13   5         24.66         38.97        20.98 o                         
   3  13   5        111.05        132.75        22.37 o                         
  -8  14   5         26.41         22.44        22.59 o                         
  -6  14   5       1018.23        961.19        37.19 o                         
  -4  14   5       3216.84       3119.17        75.05 o                         
  -2  14   5       1194.98       1224.79        42.65 o                         
   0  14   5       1068.67       1075.93        41.03 o                         
 -24   0   6      15803.15      15979.36       337.88 o                         
 -22   0   6        661.58        700.98        42.65 o                         
 -20   0   6       6382.48       6144.29       126.16 o                         
 -18   0   6       5648.51       5601.27       142.89 o                         
 -16   0   6      17695.75      17611.47       192.33 o                         
 -14   0   6      10426.65      11070.29       123.69 o                         
 -12   0   6      14162.08      14783.73       138.03 o                         
 -10   0   6      30956.59      32606.92       259.47 o                         
  -6   0   6      92813.19      88260.95       697.98 o                         
  -4   0   6      85782.01      91182.04       790.73 o                         
  -2   0   6      27219.32      25903.58       204.96 o                         
   0   0   6      22751.29      22950.52       199.19 o                         
   2   0   6       7197.29       6863.55        84.76 o                         
   4   0   6      17644.07      16053.75       168.50 o                         
   6   0   6      73517.23      73200.98       673.11 o                         
   8   0   6        847.65        944.35        33.25 o                         
  10   0   6      43161.05      44079.08       712.97 o                         
  12   0   6      13304.40      13246.27       299.72 o                         
  14   0   6       2746.63       2835.51        81.94 o                         
 -25   1   6       5342.04       5430.80       106.28 o                         
 -23   1   6        160.35        173.80        25.22 o                         
 -21   1   6      10763.73      10533.17       129.43 o                         
 -19   1   6       1106.40       1235.61        29.61 o                         
 -17   1   6      44577.37      43806.62       312.43 o                         
 -15   1   6      22503.62      22034.35       146.49 o                         
 -13   1   6       9715.30       9519.77        71.87 o                         
 -11   1   6       7213.12       7646.03        50.79 o                         
  -9   1   6         76.54         93.81        12.18 o                         
  -7   1   6      88851.66      92295.98       406.17 o                         
  -5   1   6        543.72        324.29        14.70 o                         
  -3   1   6      28051.02      26585.09       150.19 o                         
  -1   1   6        464.94        546.79        17.94 o                         
   1   1   6       6907.39       7502.62        48.15 o                         
   3   1   6       6486.15       6352.35        52.43 o                         
   5   1   6      28608.73      28330.24       187.47 o                         
   7   1   6       4222.31       4020.67        39.11 o                         
   9   1   6      19878.10      19443.79       163.77 o                         
  11   1   6       4162.84       4483.82        81.32 o                         
  13   1   6        207.24        223.41        22.75 o                         
  15   1   6        201.45        153.15        22.75 o                         
 -24   2   6      17961.58      17903.28       288.10 o                         
 -22   2   6       8612.72       9000.51       130.59 o                         
 -20   2   6      38997.94      38776.36       437.50 o                         
 -18   2   6      93576.34      94383.66       756.87 o                         
 -16   2   6      53551.58      51837.70       367.68 o                         
 -14   2   6       9039.09       9745.92        83.28 o                         
 -12   2   6      44160.50      44447.18       261.76 o                         
 -10   2   6      20737.31      18085.51      1338.12 o                         
  -8   2   6      26234.51      23447.71       220.05 o                         
  -6   2   6      13624.78      11864.29        88.59 o                         
  -4   2   6      21301.42      20059.77       145.05 o                         
  -2   2   6       3609.60       3632.20        43.58 o                         
   0   2   6        151.96        233.31        12.87 o                         
   2   2   6       2089.07       2567.34        33.87 o                         
   4   2   6       6249.25       6465.03        55.07 o                         
   6   2   6      16867.26      17211.34       147.49 o                         
   8   2   6       1140.35       1187.56        28.77 o                         
  10   2   6       2318.20       2274.06        42.03 o                         
  12   2   6      10881.62      11213.08       338.74 o                         
  14   2   6       3432.52       3529.37        76.01 o                         
 -25   3   6        160.32        168.42        24.10 o                         
 -23   3   6        147.75        165.82        23.19 o                         
 -21   3   6       3583.98       3692.06        71.72 o                         
 -19   3   6       2668.69       2689.14        43.85 o                         
 -17   3   6       5263.41       5263.57        77.23 o                         
 -15   3   6      18080.20      17557.60       129.85 o                         
 -13   3   6         54.24         39.00         9.42 o                         
 -11   3   6      72767.24      76077.96       416.99 o                         
  -9   3   6        993.45       1141.85        21.48 o                         
  -7   3   6      46483.46      44426.20       246.56 o                         
  -5   3   6        685.69        714.51        19.82 o                         
  -3   3   6      10736.34       9850.35        67.06 o                         
  -1   3   6         65.85         27.74         9.32 o                         
   1   3   6      87312.73      88077.16       476.25 o                         
   3   3   6       4759.91       4994.04        48.47 o                         
   5   3   6      37365.35      36233.41       270.45 o                         
   7   3   6       3304.16       3143.44        50.84 o                         
   9   3   6      20593.68      20522.68       239.97 o                         
  11   3   6       2691.50       2819.56        57.84 o                         
  13   3   6      14011.65      13466.53       224.20 o                         
 -24   4   6         60.87         69.56        23.74 o                         
 -22   4   6        104.87        111.14        24.99 o                         
 -20   4   6       1655.10       1652.01        39.73 o                         
 -18   4   6       1140.33       1076.58        29.38 o                         
 -16   4   6      28634.47      28048.83       207.22 o                         
 -14   4   6       2320.15       2299.04        34.46 o                         
 -12   4   6      41603.68      42884.73       245.80 o                         
 -10   4   6      18765.08      18233.42       130.01 o                         
  -8   4   6      18778.57      19813.11       132.43 o                         
  -6   4   6      14972.34      12434.98       215.61 o                         
  -4   4   6       9681.60       8808.97        57.21 o                         
  -2   4   6      40050.99      39174.78       232.89 o                         
   0   4   6      14928.85      13815.20       142.34 o                         
   2   4   6      27813.31      26372.15       175.05 o                         
   4   4   6      31699.14      31747.33       397.33 o                         
   6   4   6      16897.93      16658.48       138.15 o                         
   8   4   6        764.80        797.85        22.48 o                         
  10   4   6      32804.10      32290.22       386.01 o                         
  12   4   6        608.96        735.35        31.64 o                         
  14   4   6      13087.94      12576.71       220.92 o                         
 -23   5   6       1194.08       1245.61        41.21 o                         
 -21   5   6      12944.56      12545.09       226.76 o                         
 -19   5   6       3371.98       3362.78        66.65 o                         
 -17   5   6      27038.30      26421.25       275.07 o                         
 -15   5   6       4782.96       4854.48        47.14 o                         
 -13   5   6     134904.05     133947.38       712.73 o                         
 -11   5   6         22.85         66.87        10.30 o                         
  -9   5   6      28264.30      27992.64       174.69 o                         
  -7   5   6        140.94        313.28        13.18 o                         
  -5   5   6        234.86        175.67        12.06 o                         
  -3   5   6       3103.90       3155.78        43.29 o                         
  -1   5   6       4972.68       4981.69        50.63 o                         
   1   5   6      11909.73      12485.40        84.82 o                         
   3   5   6       1941.06       1804.04        26.06 o                         
   5   5   6          2.26         13.83        10.58 o                         
   7   5   6       1694.15       1528.00        30.37 o                         
   9   5   6       1289.62       1204.11        30.96 o                         
  11   5   6       1386.44       1630.07        63.07 o                         
  13   5   6          5.50          6.59        21.62 o                         
 -22   6   6       5528.99       5454.65       111.72 o                         
 -20   6   6      14955.59      14960.84       268.67 o                         
 -18   6   6       9088.02       8850.47       123.23 o                         
 -16   6   6       8143.60       7939.12       147.13 o                         
 -14   6   6        212.90        174.55        13.52 o                         
 -12   6   6      58901.60      58057.73       509.95 o                         
 -10   6   6        105.99         83.86        10.27 o                         
  -8   6   6      30616.85      29714.80       189.73 o                         
  -6   6   6         68.49        139.94        11.50 o                         
  -4   6   6       2562.37       2412.15        32.68 o                         
  -2   6   6        815.87        852.64        19.34 o                         
   0   6   6       7942.56       8005.19        64.79 o                         
   2   6   6       4527.06       4634.33        43.88 o                         
   4   6   6       2738.55       2588.89        46.01 o                         
   8   6   6       5114.43       4892.18        91.69 o                         
  10   6   6       2938.86       2762.85        57.09 o                         
  12   6   6       1166.54       1109.82        40.12 o                         
 -21   7   6       1558.13       1507.42        42.85 o                         
 -19   7   6        934.25        865.42        39.34 o                         
 -17   7   6       4472.37       4315.65        90.92 o                         
 -15   7   6       1550.21       1679.39        35.01 o                         
 -13   7   6       6277.38       6162.14        87.17 o                         
 -11   7   6      80550.75      80701.64       574.34 o                         
  -9   7   6       4007.93       4043.99        51.14 o                         
  -7   7   6      72862.71      74168.87       474.48 o                         
  -5   7   6         33.03         54.83         9.72 o                         
  -3   7   6      39671.60      39255.91       348.03 o                         
  -1   7   6      10105.23      10113.62       104.54 o                         
   1   7   6     101885.16      99886.59       826.12 o                         
   3   7   6       3091.64       3141.40        58.67 o                         
   5   7   6      58402.30      58546.52       599.63 o                         
   7   7   6        368.74        410.64        25.23 o                         
   9   7   6      17108.05      17339.30       838.74 o                         
  11   7   6       2484.03       2468.53        52.34 o                         
 -22   8   6       2448.27       2512.84        67.43 o                         
 -20   8   6      10201.79      10193.56       167.17 o                         
 -18   8   6        656.74        640.99        35.38 o                         
 -16   8   6      10602.08      10402.58       117.02 o                         
 -14   8   6       9693.16      10009.93       136.12 o                         
 -12   8   6      25904.09      25302.78       279.57 o                         
 -10   8   6       9515.49       9311.23       101.98 o                         
  -8   8   6       3509.06       3694.20        48.40 o                         
  -6   8   6       5519.75       5673.73        59.74 o                         
  -4   8   6       9390.12       9419.05       139.73 o                         
  -2   8   6       1401.05       1476.96        31.62 o                         
   0   8   6      29100.63      28478.26       279.60 o                         
   2   8   6      20130.69      19530.73       239.00 o                         
   4   8   6       1819.72       1837.16        39.56 o                         
   6   8   6        347.72        430.62        23.09 o                         
   8   8   6       3925.59       3757.59        67.82 o                         
  10   8   6       9803.81       9743.57       176.92 o                         
 -19   9   6       4713.36       4696.34        89.36 o                         
 -17   9   6      32040.53      31603.00       593.85 o                         
 -15   9   6       1309.92       1358.35        37.85 o                         
 -13   9   6      79291.55      80346.38       786.53 o                         
 -11   9   6       1908.12       1841.48        43.82 o                         
  -9   9   6       6324.32       6639.95       111.88 o                         
  -7   9   6       1232.85       1280.47        33.52 o                         
  -5   9   6      19463.35      18875.77       196.70 o                         
  -3   9   6       4003.25       4034.93        74.12 o                         
  -1   9   6      17424.40      17602.59       247.88 o                         
   1   9   6        162.84        155.12        18.89 o                         
   3   9   6        468.79        497.46        26.08 o                         
   5   9   6       2440.44       2555.02        53.69 o                         
   7   9   6       9414.23       9050.03       400.08 o                         
   9   9   6       2487.48       2446.75        55.91 o                         
 -18  10   6        250.72        305.55        25.50 o                         
 -16  10   6       2095.69       2162.93        58.11 o                         
 -14  10   6        500.63        503.08        29.08 o                         
 -12  10   6      16320.73      16507.35       238.65 o                         
 -10  10   6        304.48        381.41        23.51 o                         
  -8  10   6       9407.15       9052.00       115.66 o                         
  -6  10   6       9228.79       9134.60       109.65 o                         
  -4  10   6       4874.58       4697.41        73.74 o                         
  -2  10   6       1827.75       1806.32        45.03 o                         
   0  10   6      12575.79      12480.06       172.49 o                         
   2  10   6       6380.26       6519.45       115.41 o                         
   4  10   6        122.11        134.64        22.08 o                         
   6  10   6       6708.83       6852.28       132.59 o                         
   8  10   6       2317.57       2269.44        51.70 o                         
 -17  11   6        381.10        383.49        33.22 o                         
 -15  11   6       1944.41       2059.30        63.66 o                         
 -13  11   6        291.00        293.67      1862.76 o                         
 -11  11   6      19034.91      18740.44       262.09 o                         
  -9  11   6        784.24        804.82        34.91 o                         
  -7  11   6      24626.62      24781.12       327.65 o                         
  -5  11   6       1863.05       1863.38        39.30 o                         
  -3  11   6      27955.01      27579.46       344.06 o                         
  -1  11   6       4635.39       4892.99       249.22 o                         
   1  11   6      33239.58      33094.48       618.35 o                         
   3  11   6       3481.00       3460.14        66.36 o                         
   5  11   6      35239.54      35345.75       563.58 o                         
   7  11   6        243.06        231.92        28.17 o                         
 -14  12   6      10417.54      10494.12       211.73 o                         
 -12  12   6       9222.54       9306.56       192.57 o                         
 -10  12   6       1179.62       1106.61        36.99 o                         
  -8  12   6      22544.25      22015.97       419.55 o                         
  -6  12   6       2580.19       2495.78        50.29 o                         
  -4  12   6       5909.74       5704.82       233.06 o                         
  -2  12   6        268.92        278.71        26.51 o                         
   0  12   6         28.99         33.14        19.87 o                         
   2  12   6       3260.96       3244.39        61.04 o                         
   4  12   6       1816.71       1729.44        52.20 o                         
 -13  13   6       7426.50       7460.33       168.40 o                         
 -11  13   6        316.36        290.45        27.63 o                         
  -9  13   6       6954.58       6613.01       124.43 o                         
  -7  13   6       3599.35       3450.87        65.70 o                         
  -5  13   6        903.69        904.11        35.84 o                         
  -3  13   6       4036.91       3931.77        88.02 o                         
  -1  13   6       1503.94       1672.70        71.40 o                         
   1  13   6       1247.64       1275.45        36.98 o                         
  -6  14   6      11597.14      11268.75       256.06 o                         
  -4  14   6      11214.04      11533.13       224.85 o                         
 -25   1   7       6022.80       6244.47       114.89 o                         
 -23   1   7       5897.54       5730.49       246.66 o                         
 -21   1   7       8709.49       8422.36       136.78 o                         
 -19   1   7      30882.23      30870.70       300.74 o                         
 -17   1   7       4573.10       4492.25        45.20 o                         
 -15   1   7      23524.08      21825.94       129.08 o                         
 -13   1   7        281.29        319.46        13.47 o                         
 -11   1   7       3357.42       3103.88        33.40 o                         
  -9   1   7       1612.55       1793.53        29.05 o                         
  -7   1   7      17867.88      17274.18       100.86 o                         
  -5   1   7      29690.67      31462.83       179.11 o                         
  -3   1   7      64628.89      65521.96       325.01 o                         
  -1   1   7      33890.76      33972.66       210.28 o                         
   1   1   7        313.93        309.06        12.73 o                         
   3   1   7      13441.05      13005.35        87.29 o                         
   5   1   7        219.06        261.90        13.48 o                         
   7   1   7       3615.71       3824.99        50.78 o                         
   9   1   7      13283.77      13322.45       169.79 o                         
  11   1   7       7586.06       7557.34       284.34 o                         
  13   1   7        539.65        571.30        29.42 o                         
 -24   2   7        599.46        663.77        31.35 o                         
 -22   2   7         14.27         15.39        21.02 o                         
 -20   2   7        513.81        482.53        22.96 o                         
 -18   2   7       5064.45       4778.78        68.91 o                         
 -16   2   7       4268.29       4286.28        48.65 o                         
 -14   2   7       1423.75       1651.42        26.40 o                         
 -12   2   7       7730.24       7354.30        64.91 o                         
 -10   2   7        163.53        210.30        12.37 o                         
  -8   2   7      30338.10      31839.83       188.11 o                         
  -6   2   7        691.52        670.29        19.06 o                         
  -4   2   7        337.51        340.96        14.60 o                         
  -2   2   7       5430.03       5369.21        44.67 o                         
   0   2   7      28375.35      29743.31       200.98 o                         
   2   2   7         20.61         25.46         9.16 o                         
   4   2   7       7897.97       8332.61        72.34 o                         
   6   2   7       3996.95       4078.68        60.98 o                         
   8   2   7        217.37        214.83        15.89 o                         
  10   2   7        435.51        476.09        24.47 o                         
  12   2   7        307.01        336.60        27.40 o                         
 -25   3   7       1992.41       2047.88        45.24 o                         
 -23   3   7        321.84        360.55        26.68 o                         
 -21   3   7       1541.65       1617.69        47.86 o                         
 -19   3   7      29507.05      29257.26       187.43 o                         
 -17   3   7       4750.52       5063.33        48.18 o                         
 -15   3   7       8777.79       7886.01        72.43 o                         
 -13   3   7       4932.56       5011.39        50.37 o                         
 -11   3   7      34534.00      35670.80       224.43 o                         
  -9   3   7        412.00        332.47        14.31 o                         
  -7   3   7      47913.64      35667.08      1137.96 o                         
  -5   3   7       1633.66       1810.55        25.52 o                         
  -3   3   7      46975.40      47455.37       278.83 o                         
  -1   3   7      31953.23      31122.04       288.38 o                         
   1   3   7         35.63         64.59         9.67 o                         
   3   3   7      12406.71      11242.54        84.96 o                         
   5   3   7        149.28        151.93        13.57 o                         
   7   3   7        249.40        215.20        16.28 o                         
   9   3   7        766.28        847.50        30.76 o                         
  11   3   7      17319.04      16632.11       202.72 o                         
  13   3   7        783.89        818.83        36.15 o                         
 -24   4   7          4.29          3.89        20.78 o                         
 -22   4   7       8332.09       9223.36       395.84 o                         
 -20   4   7        164.05        173.31        18.83 o                         
 -18   4   7        514.60        500.72        21.34 o                         
 -16   4   7      10677.91      10685.01        97.11 o                         
 -14   4   7      23549.88      23936.70       169.94 o                         
 -12   4   7      21226.87      21808.19       146.37 o                         
 -10   4   7      21114.96      22706.46       204.84 o                         
  -8   4   7       3080.60       2734.70        38.83 o                         
  -6   4   7       3417.69       3261.55        35.94 o                         
  -4   4   7      25296.44      24700.79       169.13 o                         
  -2   4   7        671.12        669.90        18.18 o                         
   0   4   7        336.44        301.31        11.86 o                         
   2   4   7        289.37        328.67        13.75 o                         
   4   4   7       9749.69       9496.34        88.75 o                         
   6   4   7       2623.22       2542.73        44.60 o                         
   8   4   7       2422.50       2340.43        45.21 o                         
  10   4   7       5889.11       5291.87       228.75 o                         
  12   4   7        701.39        670.58        33.99 o                         
 -23   5   7       4401.40       4389.99        96.03 o                         
 -21   5   7      26163.09      25851.45       287.38 o                         
 -19   5   7        169.48        187.89        17.72 o                         
 -17   5   7       2918.14       2668.62        47.92 o                         
 -15   5   7      21869.86      20783.58       156.74 o                         
 -13   5   7       3093.90       2885.86        38.69 o                         
 -11   5   7       7714.06       8259.28        64.37 o                         
  -9   5   7       5289.45       5998.63        59.20 o                         
  -7   5   7         76.25         78.32        10.41 o                         
  -5   5   7      14976.87      13967.67       104.91 o                         
  -3   5   7      30140.43      29675.75       274.61 o                         
  -1   5   7      10017.17      10482.83        80.26 o                         
   1   5   7        247.31        291.48        12.69 o                         
   3   5   7       8629.67       8360.62       105.39 o                         
   5   5   7        393.36        341.58        18.03 o                         
   7   5   7        163.63        209.27        18.85 o                         
   9   5   7       4400.52       4159.58        83.63 o                         
  11   5   7       4705.80       4504.54        88.80 o                         
 -24   6   7       2577.88       2637.10        69.10 o                         
 -22   6   7       6575.00       6629.19       122.17 o                         
 -20   6   7        427.37        378.75        23.94 o                         
 -18   6   7      18243.95      17490.63       197.34 o                         
 -16   6   7       3219.44       3370.92        53.28 o                         
 -14   6   7       2628.23       1702.12       136.02 o                         
 -12   6   7      31671.81      30653.27       241.38 o                         
 -10   6   7       1471.51       1413.11        24.38 o                         
  -8   6   7      45139.15      44199.73       264.28 o                         
  -6   6   7        397.09        419.40        16.27 o                         
  -4   6   7        898.29        842.51        19.12 o                         
  -2   6   7       1550.98       1690.18        30.08 o                         
   0   6   7       4777.65       4680.33        49.29 o                         
   2   6   7        457.42        381.09        17.60 o                         
   4   6   7      18005.56      18000.48       203.22 o                         
   6   6   7         26.55         28.11        18.26 o                         
   8   6   7       4943.83       4891.44       111.46 o                         
  10   6   7       7527.04       7527.92       123.34 o                         
 -23   7   7         81.08         61.40        27.27 o                         
 -21   7   7          4.36          9.15        19.98 o                         
 -19   7   7       2518.60       2442.03        49.49 o                         
 -17   7   7       1413.34       1453.30        36.34 o                         
 -15   7   7       1424.88       1510.19        34.34 o                         
 -13   7   7       2397.28       2254.99        69.58 o                         
 -11   7   7       7609.99       7817.90        78.54 o                         
  -9   7   7       5413.62       5476.64        55.26 o                         
  -7   7   7       3223.04       3284.64        45.96 o                         
  -5   7   7       1351.93       1461.41        27.40 o                         
  -3   7   7        179.01        227.77        15.44 o                         
  -1   7   7       2654.37       2809.42        45.08 o                         
   1   7   7       2195.88       2296.76        41.98 o                         
   3   7   7       1801.32       1660.37        36.72 o                         
   5   7   7       3400.74       3516.13        58.03 o                         
   7   7   7       2711.19       2580.85        55.24 o                         
   9   7   7        101.83         88.63        21.72 o                         
  11   7   7       4274.13       4254.83        87.19 o                         
 -22   8   7       2950.17       2886.22        63.50 o                         
 -20   8   7       1087.53       1110.57        36.15 o                         
 -18   8   7       7647.17       7356.93       118.53 o                         
 -16   8   7       1600.87       1755.28        38.70 o                         
 -14   8   7      20816.91      21046.33       234.19 o                         
 -12   8   7      22246.54      21938.99       275.27 o                         
 -10   8   7         76.02         95.96        16.35 o                         
  -8   8   7      13611.33      13784.78       133.54 o                         
  -6   8   7       8029.28       8353.71        97.13 o                         
  -4   8   7       8270.42       8315.06        98.04 o                         
  -2   8   7       3841.16       3845.13        77.15 o                         
   0   8   7       8702.53       8540.90       117.89 o                         
   2   8   7       1289.30       1351.84        45.84 o                         
   4   8   7       9423.28       9632.72       158.83 o                         
   6   8   7       4269.35       4166.41        71.26 o                         
   8   8   7       2641.97       2537.37        56.67 o                         
  10   8   7       3399.22       3537.25        72.61 o                         
 -21   9   7        614.88        694.49        34.51 o                         
 -19   9   7        794.61        782.99        32.88 o                         
 -17   9   7         37.82         70.01        20.67 o                         
 -15   9   7        456.49        498.28        27.58 o                         
 -13   9   7       1458.71       1356.90        37.94 o                         
 -11   9   7       1711.74       1725.49        43.16 o                         
  -9   9   7         91.05         98.51        19.94 o                         
  -7   9   7      12282.51      12719.17       165.21 o                         
  -5   9   7       1440.62       1447.47        35.28 o                         
  -3   9   7       1196.69       1265.95        35.52 o                         
  -1   9   7      10378.03      10362.61       120.43 o                         
   1   9   7       3236.10       3174.80        56.41 o                         
   3   9   7          7.08         25.08        18.06 o                         
   5   9   7        395.63        449.18        32.78 o                         
   7   9   7        508.95        518.35        31.93 o                         
   9   9   7       1823.63       1886.49       117.71 o                         
 -18  10   7        548.65        504.79        29.78 o                         
 -16  10   7       2781.66       2730.49        58.15 o                         
 -14  10   7       7346.29       7042.68       123.99 o                         
 -12  10   7       9324.89       9324.06       170.88 o                         
 -10  10   7       3945.65       3808.62        69.25 o                         
  -8  10   7      30279.47      29865.21       411.57 o                         
  -6  10   7       1924.58       2023.82        46.39 o                         
  -4  10   7      10571.46      10570.12       149.65 o                         
  -2  10   7       4612.85       4344.23        74.79 o                         
   0  10   7        201.04        199.02        20.23 o                         
   2  10   7        617.82        657.03        28.43 o                         
   4  10   7       8715.29       8807.71       100.91 o                         
   6  10   7       3707.84       3676.78        81.39 o                         
 -17  11   7       3123.21       3099.53        81.82 o                         
 -15  11   7       1354.08       1411.46        39.68 o                         
 -13  11   7       3003.12       2986.43        62.75 o                         
 -11  11   7        877.53        760.78        41.94 o                         
  -9  11   7       1107.82        992.81        34.15 o                         
  -7  11   7       8900.37       8792.34       147.50 o                         
  -5  11   7        116.14        106.90        19.07 o                         
  -3  11   7        136.33        123.55        20.53 o                         
  -1  11   7      11170.38      11071.12       267.29 o                         
   1  11   7        876.63        878.59        42.09 o                         
   3  11   7        103.42         99.68        22.90 o                         
   5  11   7          0.51          5.17        23.69 o                         
 -16  12   7        455.47        568.48        56.38 o                         
 -14  12   7       6695.48       6591.74       110.99 o                         
 -12  12   7        592.86        554.42        31.03 o                         
 -10  12   7        724.93        703.47        33.11 o                         
  -8  12   7       7196.20       7621.10       129.55 o                         
  -6  12   7        497.59        513.67        44.42 o                         
  -4  12   7       1295.24       1322.63        36.88 o                         
  -2  12   7       1850.55       1859.66        51.26 o                         
   0  12   7       3656.34       3539.09        67.15 o                         
   2  12   7       1215.67       1257.48        41.79 o                         
 -13  13   7       1117.56       1092.86        52.43 o                         
 -11  13   7       2442.56       2493.53        71.38 o                         
  -9  13   7        198.15        241.08        25.18 o                         
  -7  13   7       5823.47       5750.43       117.62 o                         
  -5  13   7       2554.14       2508.42        55.57 o                         
  -3  13   7       9894.75      10335.07       179.37 o                         
  -1  13   7       2312.15       2311.14        50.36 o                         
 -26   0   8       6574.16       6402.07       198.88 o                         
 -24   0   8       7170.10       7162.80       175.45 o                         
 -22   0   8        125.14        135.15        27.95 o                         
 -20   0   8      24483.26      24849.78       699.87 o                         
 -18   0   8      26213.66      25016.67       253.16 o                         
 -16   0   8      74412.45      74673.69       640.31 o                         
 -14   0   8      59397.09      59281.57       475.74 o                         
 -12   0   8      82726.80      88405.90       873.87 o                         
 -10   0   8      19606.08      19763.38       198.30 o                         
  -8   0   8      18016.17      19074.08       172.47 o                         
  -6   0   8      69319.74      67169.36       499.73 o                         
  -4   0   8     203594.31     202469.81      2748.15 o                         
  -2   0   8      56629.73      58203.25       709.19 o                         
   0   0   8       5792.29       4821.99        68.94 o                         
   2   0   8       3706.54       3644.23        57.05 o                         
   4   0   8        426.20        545.74        23.24 o                         
   6   0   8       7491.79       7262.71       197.83 o                         
   8   0   8      33858.20      33765.26       511.34 o                         
  10   0   8        319.86        381.20        29.10 o                         
  12   0   8       2139.14       2251.49        62.26 o                         
 -25   1   8       1557.20       1452.11        42.88 o                         
 -23   1   8       1550.14       1566.73        69.20 o                         
 -21   1   8         56.96         65.41        16.59 o                         
 -19   1   8      26009.77      25668.27       254.10 o                         
 -17   1   8      39312.02      39354.51       289.09 o                         
 -15   1   8       4356.08       4683.12        48.31 o                         
 -13   1   8       4438.38       3969.45        42.53 o                         
 -11   1   8        268.41        410.73        15.42 o                         
  -9   1   8      10888.62      11642.05        87.50 o                         
  -7   1   8       1644.89       1899.84        26.98 o                         
  -5   1   8      58380.88      59563.38       321.56 o                         
  -3   1   8      35260.85      34124.89       186.55 o                         
  -1   1   8       5305.20       4939.86        49.19 o                         
   1   1   8      12743.77      12847.93        87.52 o                         
   3   1   8        902.85        827.21        19.63 o                         
   5   1   8        428.07        417.68        16.42 o                         
   7   1   8       5382.20       5271.18        63.77 o                         
   9   1   8      13558.60      13922.81       146.97 o                         
  11   1   8          1.12          1.51        16.10 o                         
 -26   2   8      10869.39      11089.28       182.42 o                         
 -24   2   8        512.47        567.34        30.50 o                         
 -22   2   8       5443.46       5887.10       165.96 o                         
 -20   2   8      18154.92      17613.84       178.81 o                         
 -18   2   8      15185.94      14836.07       163.92 o                         
 -16   2   8      19760.23      19569.31       148.86 o                         
 -14   2   8        436.97        570.37        16.49 o                         
 -12   2   8       4894.14       4214.91        49.81 o                         
 -10   2   8      32907.41      36039.02       215.99 o                         
  -8   2   8        588.76        567.04        15.68 o                         
  -6   2   8        112.67        121.15        11.22 o                         
  -4   2   8      31447.62      34662.67       207.17 o                         
  -2   2   8      46056.95      45978.47       270.77 o                         
   0   2   8      27814.23      27835.39       168.64 o                         
   2   2   8      24234.50      23753.25       170.89 o                         
   4   2   8      26070.53      25233.67       243.11 o                         
   6   2   8        164.13        188.95        14.19 o                         
   8   2   8      20430.44      20656.51       232.03 o                         
  10   2   8      20713.81      20456.03       315.69 o                         
  12   2   8       7904.46       7821.38       147.40 o                         
 -25   3   8      15889.90      16358.45       426.16 o                         
 -23   3   8         37.52         50.94       226.22 o                         
 -21   3   8      11710.82      11897.49       155.61 o                         
 -19   3   8       1540.49       1577.25        34.41 o                         
 -17   3   8      35673.11      34312.27       305.90 o                         
 -15   3   8        793.26        830.42        22.70 o                         
 -13   3   8     114582.07     113090.83       653.81 o                         
 -11   3   8       1241.00       1145.54        23.18 o                         
  -9   3   8     129929.84     133383.12      1008.18 o                         
  -7   3   8       2097.67       2264.63        28.85 o                         
  -5   3   8      32731.25      31806.06       236.43 o                         
  -3   3   8        526.82        690.60        17.77 o                         
  -1   3   8      14371.26      13679.92       104.49 o                         
   1   3   8       5835.63       5722.75        56.65 o                         
   3   3   8       8564.82       8385.07        84.29 o                         
   5   3   8        114.46         99.49        14.41 o                         
   7   3   8       5294.41       5168.48        83.30 o                         
   9   3   8       2384.05       2278.54        47.07 o                         
  11   3   8        106.85         99.87        24.77 o                         
 -24   4   8       2794.08       2832.66        57.22 o                         
 -22   4   8       3280.36       3378.33        59.13 o                         
 -20   4   8       3570.85       3533.15        54.72 o                         
 -18   4   8      27065.31      26090.30       276.21 o                         
 -16   4   8      36284.19      35846.77       315.23 o                         
 -14   4   8      30439.42      30267.90       202.99 o                         
 -10   4   8      74332.62      76731.18       447.56 o                         
  -8   4   8      15338.93      14666.28       105.10 o                         
  -6   4   8      18030.57      18044.07       126.71 o                         
  -4   4   8      54308.24      51298.32       297.41 o                         
  -2   4   8       9111.08       8482.40        68.55 o                         
   0   4   8       6013.75       5826.18        55.67 o                         
   2   4   8       4682.35       4717.73        46.85 o                         
   4   4   8       3738.16       3904.42        59.59 o                         
   6   4   8        227.65        206.11        16.67 o                         
   8   4   8       3540.69       3413.15        87.44 o                         
  10   4   8          0.35          3.60        21.52 o                         
 -25   5   8        648.42        647.17        72.08 o                         
 -23   5   8      26698.34      26388.81       314.95 o                         
 -21   5   8          5.39         13.93        17.42 o                         
 -19   5   8        208.65        220.58        17.88 o                         
 -17   5   8       3128.87       3022.34        50.37 o                         
 -15   5   8       3641.12       3783.50        43.44 o                         
 -13   5   8       6871.84       7148.50        76.05 o                         
 -11   5   8       6664.07       6491.94        60.62 o                         
  -9   5   8        316.93        332.56        14.30 o                         
  -7   5   8      12032.55      12553.96       106.39 o                         
  -5   5   8        192.75        298.83        13.82 o                         
  -3   5   8      33395.15      32267.96       226.67 o                         
  -1   5   8       4979.30       4805.15        49.94 o                         
   1   5   8      13618.67      13844.25       122.48 o                         
   3   5   8        942.27        971.48        35.27 o                         
   5   5   8      24889.85      24832.68       422.04 o                         
   7   5   8          3.00         12.65        19.47 o                         
   9   5   8      30706.30      30880.15       397.30 o                         
  11   5   8       3108.99       3307.99        68.54 o                         
 -24   6   8      12497.13      12568.36       290.70 o                         
 -22   6   8       8046.64       8070.89        91.19 o                         
 -20   6   8       2563.09       2352.78        48.51 o                         
 -18   6   8        469.36        428.80        21.00 o                         
 -16   6   8         79.48         99.74        13.69 o                         
 -14   6   8        974.89        913.67        23.35 o                         
 -12   6   8       6678.77       6123.42        55.71 o                         
 -10   6   8      11285.71      10852.19        94.54 o                         
  -6   6   8        138.47        145.80        12.26 o                         
  -4   6   8       6250.98       6342.77        64.81 o                         
  -2   6   8      10915.25      11215.29       115.98 o                         
   0   6   8      22883.94      22733.81       178.52 o                         
   2   6   8       5755.92       5592.02        75.31 o                         
   4   6   8      20341.78      20164.22       269.87 o                         
   6   6   8        731.43        736.78        32.06 o                         
   8   6   8       3419.82       3424.70        57.69 o                         
  10   6   8       1285.10       1359.38        36.80 o                         
 -23   7   8         48.36         72.43        25.43 o                         
 -21   7   8      43252.68      42480.07       464.14 o                         
 -19   7   8        161.12        156.96        21.87 o                         
 -17   7   8      19709.29      19733.82       336.44 o                         
 -15   7   8       1025.42       1042.89        26.73 o                         
 -13   7   8      40200.42      39053.43       358.46 o                         
 -11   7   8       4377.92       4149.42        53.62 o                         
  -9   7   8     149333.83     148612.77      1066.80 o                         
  -7   7   8         71.78         90.33        15.28 o                         
  -5   7   8      40766.48      40773.20       334.72 o                         
  -3   7   8        856.00        833.80        24.07 o                         
  -1   7   8      23598.04      23211.29       222.60 o                         
   1   7   8        929.38       1003.83        27.69 o                         
   3   7   8      54548.71      54329.78       637.72 o                         
   5   7   8        315.65        312.98        22.99 o                         
   7   7   8       2038.89       1990.52        47.40 o                         
   9   7   8       3603.88       3445.14        86.69 o                         
 -22   8   8      15065.63      15195.73       255.94 o                         
 -20   8   8       2162.41       2115.27        45.71 o                         
 -18   8   8       5299.70       5244.58        97.50 o                         
 -16   8   8        134.20        121.06        19.09 o                         
 -14   8   8      16965.99      16389.63       218.10 o                         
 -12   8   8       1068.87       1042.77        31.59 o                         
 -10   8   8      16416.28      16313.81       210.23 o                         
  -8   8   8      43080.89      43337.10       393.53 o                         
  -6   8   8      19260.81      19607.61       198.86 o                         
  -4   8   8      13489.09      13374.81       147.64 o                         
  -2   8   8      10248.35      10188.54       156.95 o                         
   0   8   8      12112.37      12270.98       150.96 o                         
   2   8   8        342.87        361.90        22.42 o                         
   4   8   8      12679.50      12586.81       156.36 o                         
   6   8   8       7387.65       7299.22       140.49 o                         
   8   8   8        976.99       1038.53        67.49 o                         
 -21   9   8        963.48        907.36        38.47 o                         
 -19   9   8        505.91        529.54        28.17 o                         
 -17   9   8       1183.93       1261.25        64.17 o                         
 -15   9   8      17169.95      16348.12       207.79 o                         
 -13   9   8         88.52         71.42        18.73 o                         
 -11   9   8       7476.28       7600.19        89.87 o                         
  -9   9   8        217.55        224.58        20.95 o                         
  -7   9   8      20113.07      19786.16       181.24 o                         
  -5   9   8       1385.46       1440.47        36.99 o                         
  -3   9   8       5045.58       5132.65        79.47 o                         
  -1   9   8         25.05         27.37        16.52 o                         
   1   9   8        618.29        651.13        27.06 o                         
   3   9   8        213.38        215.53        22.13 o                         
   5   9   8      40006.06      41683.16       487.64 o                         
   7   9   8       5157.54       5255.64       119.58 o                         
 -20  10   8      14538.42      14281.75       264.34 o                         
 -18  10   8       6653.92       6750.94       127.83 o                         
 -16  10   8       3755.11       3818.37        73.20 o                         
 -14  10   8      12352.25      12626.99       169.30 o                         
 -12  10   8       5394.95       5422.32        97.23 o                         
 -10  10   8      10899.90      11204.06       181.71 o                         
  -8  10   8      42012.76      42528.61       538.83 o                         
  -6  10   8       1814.22       1814.95        45.12 o                         
  -4  10   8       4958.31       4914.25        92.16 o                         
  -2  10   8       5445.68       5197.26       105.65 o                         
   0  10   8       9506.53       9457.11       123.25 o                         
   2  10   8        150.27        189.33        22.28 o                         
   4  10   8       8057.29       8218.05       113.98 o                         
   6  10   8        952.09        928.57        36.80 o                         
 -17  11   8       9860.25      10072.75       178.11 o                         
 -15  11   8        394.40        380.00        26.15 o                         
 -13  11   8      25935.89      25517.11       334.63 o                         
 -11  11   8        113.89        121.70        20.92 o                         
  -9  11   8      58379.23      58120.27       691.85 o                         
  -7  11   8        210.67        214.66        28.67 o                         
  -5  11   8      22886.73      23107.61       267.81 o                         
  -3  11   8        496.64        550.32        35.87 o                         
  -1  11   8       6666.53       6369.08       111.05 o                         
   1  11   8        109.73        131.68        22.78 o                         
   3  11   8      13018.80      13007.23       221.34 o                         
 -16  12   8         59.56         82.77        26.36 o                         
 -14  12   8       1801.90       1884.03        47.35 o                         
 -12  12   8        426.94        459.09        32.19 o                         
 -10  12   8       2089.49       2117.34        50.35 o                         
  -8  12   8       4347.68       4347.62        87.16 o                         
  -6  12   8       1115.53       1208.40       131.85 o                         
  -4  12   8       1077.83       1067.69        35.01 o                         
  -2  12   8       4284.70       4159.38        93.21 o                         
   0  12   8       6416.36       6477.85       111.32 o                         
   2  12   8       4092.20       4093.54        90.48 o                         
 -11  13   8          0.67         12.97        19.36 o                         
  -9  13   8        614.02        632.05        31.62 o                         
  -7  13   8       2732.55       2963.05        76.69 o                         
  -5  13   8       1230.67       1263.30        37.70 o                         
  -3  13   8       5273.13       5198.94       116.94 o                         
 -25   1   9       2818.29       2834.49        56.63 o                         
 -23   1   9        631.92        684.78        54.65 o                         
 -21   1   9       7405.06       7631.64       142.56 o                         
 -19   1   9        869.00        972.64        25.29 o                         
 -17   1   9      23785.23      24679.40       166.44 o                         
 -15   1   9      43095.11      43453.66       282.19 o                         
 -13   1   9       5967.22       5726.57        53.71 o                         
 -11   1   9       3760.08       3320.32        40.48 o                         
  -9   1   9       9256.53      10547.00        77.20 o                         
  -7   1   9      19499.10      20172.79       136.68 o                         
  -5   1   9       5085.79       5594.45        54.91 o                         
  -3   1   9      67293.28      67568.19       371.02 o                         
  -1   1   9       1555.43       1589.29        25.80 o                         
   1   1   9       9446.12       9601.93        84.72 o                         
   3   1   9      44133.23      43585.85       324.22 o                         
   5   1   9       6618.24       6676.91        67.31 o                         
   7   1   9       3690.53       3539.98        61.64 o                         
   9   1   9         24.70         36.54        17.04 o                         
  11   1   9        640.46        632.56        29.91 o                         
 -26   2   9        768.79        762.35        35.31 o                         
 -24   2   9        110.35        134.17        23.97 o                         
 -22   2   9       3893.65       3892.03        76.78 o                         
 -20   2   9          8.86         19.46        12.70 o                         
 -18   2   9        148.51        184.37        14.72 o                         
 -16   2   9        132.11        138.10        12.36 o                         
 -14   2   9       2750.83       2535.65        34.16 o                         
 -12   2   9       2924.46       3120.80        36.88 o                         
 -10   2   9       4183.47       4042.74        46.03 o                         
  -8   2   9        432.81        342.36        13.76 o                         
  -6   2   9       2107.47       2311.50        33.21 o                         
  -4   2   9       4178.20       4067.27        42.07 o                         
  -2   2   9        330.43        377.75        14.24 o                         
   0   2   9       1190.44       1170.06        22.78 o                         
   2   2   9       6153.70       6201.02        78.39 o                         
   4   2   9       1789.67       1835.49        33.03 o                         
   6   2   9        158.98        162.85        19.52 o                         
   8   2   9       3640.71       3727.45        58.36 o                         
  10   2   9       1158.32       1180.37        32.19 o                         
 -25   3   9         44.85         53.63        23.49 o                         
 -23   3   9       3090.02       3074.05        58.26 o                         
 -21   3   9        867.49        835.28        28.67 o                         
 -19   3   9        373.11        407.56        18.71 o                         
 -17   3   9      25012.21      24891.44       194.82 o                         
 -15   3   9      18928.88      18304.68       154.63 o                         
 -13   3   9       1219.61       1340.39        24.23 o                         
 -11   3   9     106630.66     107441.68       734.98 o                         
  -9   3   9       1247.86       1172.53        21.20 o                         
  -7   3   9       1798.53       2038.63        28.50 o                         
  -5   3   9       4667.86       5509.74        50.67 o                         
  -3   3   9      21585.79      21633.66       143.06 o                         
  -1   3   9         72.99         56.38        10.29 o                         
   1   3   9      38218.48      38047.09       258.05 o                         
   3   3   9        720.31        665.04        20.88 o                         
   5   3   9         86.95         91.17        15.46 o                         
   7   3   9      12594.55      12641.19       170.02 o                         
   9   3   9        630.62        664.52        30.16 o                         
 -26   4   9       7763.11       7657.46       177.48 o                         
 -24   4   9       3541.25       3554.10        64.10 o                         
 -22   4   9       3750.54       3760.83        71.63 o                         
 -20   4   9       3149.53       3141.11        50.92 o                         
 -18   4   9       1982.64       1779.15        36.09 o                         
 -16   4   9       1631.54       1688.66        29.33 o                         
 -14   4   9       5602.17       5518.37        60.45 o                         
 -12   4   9        446.70        419.25        15.89 o                         
 -10   4   9      18594.33      18848.13       127.98 o                         
  -8   4   9      14363.09      13413.06        93.95 o                         
  -6   4   9      20465.45      20995.07       179.35 o                         
  -4   4   9      19623.28      18579.00       121.68 o                         
  -2   4   9       2194.11       2186.63        45.49 o                         
   0   4   9       1940.24       1899.71        34.91 o                         
   2   4   9       2270.31       2334.80        60.70 o                         
   4   4   9       6246.20       6287.40        76.73 o                         
   6   4   9       2256.04       2234.62        53.66 o                         
   8   4   9       2208.96       2237.73        48.09 o                         
  10   4   9        661.64        602.96        33.06 o                         
 -25   5   9        229.96        301.75        32.19 o                         
 -23   5   9       1554.26       1551.04        39.42 o                         
 -21   5   9       1050.28       1046.16        33.11 o                         
 -19   5   9       4845.88       4805.30        65.46 o                         
 -17   5   9       4199.78       4144.23        57.62 o                         
 -15   5   9      12777.58      11489.70       711.74 o                         
 -13   5   9       2400.98       2571.05        37.54 o                         
 -11   5   9         89.43         99.26        11.13 o                         
  -9   5   9       5604.68       5574.23        52.58 o                         
  -7   5   9       1779.32       1742.45        29.19 o                         
  -5   5   9       1761.41       2070.58        32.68 o                         
  -3   5   9      10303.91       9560.54       113.65 o                         
  -1   5   9          6.80         22.54        11.50 o                         
   1   5   9       2182.61       2299.19        42.54 o                         
   3   5   9       9299.77       9201.54       135.67 o                         
   5   5   9       8745.39       8652.97       189.07 o                         
   7   5   9        794.10        785.17        33.60 o                         
   9   5   9        162.29        154.27        22.61 o                         
 -24   6   9         46.35         24.59        35.59 o                         
 -22   6   9      17716.98      17786.00       245.96 o                         
 -20   6   9          6.23          7.57        17.19 o                         
 -18   6   9       3994.45       3819.99        59.76 o                         
 -16   6   9        212.41        251.91        16.30 o                         
 -14   6   9      11066.78      10938.92       111.63 o                         
 -12   6   9       2241.53       2101.96        34.64 o                         
 -10   6   9      68970.91      68843.45       714.52 o                         
  -8   6   9       2090.06       1865.70        32.78 o                         
  -6   6   9       8713.97       8836.91        88.67 o                         
  -4   6   9      35106.83      34392.88       282.41 o                         
  -2   6   9       1057.10       1034.54        27.31 o                         
   0   6   9      24599.50      24478.36       255.90 o                         
   2   6   9       1761.22       1555.32        37.36 o                         
   4   6   9         47.35         51.57        19.85 o                         
   6   6   9        870.28        906.11        44.47 o                         
   8   6   9       4233.75       4347.26        79.20 o                         
 -23   7   9         13.18         15.50        22.80 o                         
 -21   7   9         17.31         33.74        20.25 o                         
 -19   7   9        157.07        138.58        23.04 o                         
 -17   7   9        537.01        556.73        26.66 o                         
 -15   7   9        236.11        189.99        16.97 o                         
 -13   7   9        365.90        381.84        19.99 o                         
 -11   7   9       1037.01       1148.87        28.99 o                         
  -9   7   9       6863.34       6836.76        83.58 o                         
  -7   7   9       3045.44       2729.61        46.34 o                         
  -5   7   9        244.90        226.63        19.17 o                         
  -3   7   9       4759.43       4479.81        77.87 o                         
  -1   7   9       5346.79       5427.42        68.13 o                         
   1   7   9        299.02        261.00        19.56 o                         
   3   7   9       1530.96       1674.96        37.09 o                         
   5   7   9        408.64        399.03        32.13 o                         
   7   7   9          3.69          4.41        21.09 o                         
 -22   8   9      14841.34      14746.76       249.16 o                         
 -20   8   9        199.76        198.82        27.10 o                         
 -18   8   9       7840.30       7789.45       132.17 o                         
 -16   8   9       2474.86       2190.67        41.44 o                         
 -14   8   9       7193.74       7041.13       108.09 o                         
 -12   8   9        982.38        910.43        30.16 o                         
 -10   8   9      16772.71      16795.62       230.86 o                         
  -8   8   9      39423.37      38740.55       445.62 o                         
  -6   8   9       1321.77       1318.32        37.36 o                         
  -4   8   9      24483.63      24289.50       194.24 o                         
  -2   8   9        505.43        544.78        26.75 o                         
   0   8   9       7745.11       7944.94       135.65 o                         
   2   8   9        336.80        314.34        21.81 o                         
   4   8   9       8863.29       8788.76       103.72 o                         
   6   8   9         12.30         37.81        21.67 o                         
 -21   9   9        786.02        779.32        34.90 o                         
 -19   9   9        543.07        540.71        31.62 o                         
 -17   9   9       1240.67       1165.17        49.44 o                         
 -15   9   9       1006.43       1133.28        32.55 o                         
 -13   9   9        272.92        275.85        22.41 o                         
 -11   9   9       1055.16       1008.12        34.26 o                         
  -9   9   9        469.41        489.21        24.25 o                         
  -7   9   9       1063.07       1119.34        68.00 o                         
  -5   9   9       1010.15        940.14        29.86 o                         
  -3   9   9          2.79          3.81        18.82 o                         
  -1   9   9        233.09        223.86        21.02 o                         
   1   9   9       3148.50       3043.39        58.17 o                         
   3   9   9       1729.11       1742.28        44.44 o                         
   5   9   9        357.51        312.34        28.66 o                         
 -20  10   9       1102.23       1153.43        37.76 o                         
 -18  10   9       7977.03       8291.81       294.05 o                         
 -16  10   9       5359.30       5307.35        91.44 o                         
 -14  10   9      16922.50      16896.01       297.72 o                         
 -12  10   9        350.94        339.15        23.85 o                         
 -10  10   9      12631.83      12506.52       179.16 o                         
  -8  10   9      16484.09      16218.74       262.58 o                         
  -6  10   9      10430.94      10536.60       127.64 o                         
  -4  10   9      11234.21      11250.47       147.43 o                         
  -2  10   9        214.72        205.29        22.36 o                         
   0  10   9        693.63        645.24        29.15 o                         
   2  10   9        254.77        272.72        28.79 o                         
   4  10   9      10094.88      10489.42       288.82 o                         
 -17  11   9       4559.96       4549.54        99.61 o                         
 -15  11   9         83.38         68.13        21.26 o                         
 -13  11   9        686.99        709.69        32.37 o                         
 -11  11   9       4012.57       3989.00        73.37 o                         
  -9  11   9        352.44        310.83        29.21 o                         
  -7  11   9       2179.15       2202.70       208.71 o                         
  -5  11   9         37.93         49.22        19.03 o                         
  -3  11   9       1672.51       1655.52        48.19 o                         
  -1  11   9        468.55        470.65        31.24 o                         
   1  11   9       9143.79       8978.45       174.73 o                         
 -14  12   9        852.55        963.32        38.25 o                         
 -12  12   9       1007.67       1021.80        38.57 o                         
 -10  12   9       4717.61       4529.00       105.77 o                         
  -8  12   9       3119.60       3343.42        65.78 o                         
  -6  12   9       1157.76       1201.44       100.36 o                         
  -4  12   9       8082.18       8262.71       120.84 o                         
  -2  12   9         70.92         71.71        25.38 o                         
   0  12   9       4993.41       4948.93       119.34 o                         
 -11  13   9       5841.86       5603.68       116.75 o                         
  -9  13   9       1405.47       1554.56        47.44 o                         
  -7  13   9       5960.39       6028.17       139.41 o                         
  -5  13   9        909.95        870.94        37.13 o                         
 -26   0  10       2211.06       2276.36        60.72 o                         
 -24   0  10      17149.89      18893.52       889.62 o                         
 -22   0  10      10501.10      11483.33       434.77 o                         
 -20   0  10       4630.71       4546.13        84.65 o                         
 -18   0  10      33840.96      33445.80       371.52 o                         
 -16   0  10      85937.59      83796.85       564.50 o                         
 -12   0  10      30646.56      30769.83       254.00 o                         
 -10   0  10        725.36        696.38        25.63 o                         
  -8   0  10       8845.91       9712.11       113.20 o                         
  -6   0  10       8401.55       9410.16        93.36 o                         
  -4   0  10      10360.17      10133.76       159.83 o                         
  -2   0  10        154.95        137.10        16.86 o                         
   0   0  10       6734.98       6538.39       115.84 o                         
   2   0  10      34319.91      35844.84       473.45 o                         
   4   0  10        361.86        370.18        26.92 o                         
   6   0  10        104.20         98.57        27.05 o                         
   8   0  10       7749.79       7923.33       161.22 o                         
 -27   1  10       6620.68       6670.90       125.60 o                         
 -25   1  10         77.90         72.11        19.05 o                         
 -23   1  10       5451.39       5633.58       113.25 o                         
 -21   1  10       5609.28       5801.61        76.89 o                         
 -19   1  10        581.24        596.77        22.14 o                         
 -17   1  10        164.31        174.71        13.89 o                         
 -15   1  10      14260.39      13946.92       110.01 o                         
 -13   1  10       7937.03       7824.36        61.46 o                         
 -11   1  10       1655.97       1589.70        24.15 o                         
  -9   1  10      40685.84      40589.65       245.82 o                         
  -7   1  10       6279.60       6348.85        58.68 o                         
  -5   1  10      37932.03      38827.24       203.45 o                         
  -3   1  10       1481.92       1306.98        23.82 o                         
  -1   1  10      51622.55      51393.25       386.61 o                         
   1   1  10        575.24        509.09        19.67 o                         
   3   1  10      18486.01      18231.46       179.01 o                         
   5   1  10       1406.00       1359.97        32.89 o                         
   7   1  10       7875.60       8049.03       132.70 o                         
   9   1  10        616.55        629.43        27.87 o                         
 -26   2  10       1751.28       1825.97        45.67 o                         
 -24   2  10        129.12        143.36        22.37 o                         
 -22   2  10      18921.68      18424.96       217.53 o                         
 -20   2  10        506.17        517.85        21.27 o                         
 -18   2  10        673.78        678.71        20.82 o                         
 -16   2  10       9401.87       9563.50        96.46 o                         
 -14   2  10      29208.76      29483.12       199.78 o                         
 -12   2  10       8420.79       7820.11        63.67 o                         
 -10   2  10      88369.00      87280.09       591.34 o                         
  -8   2  10      35757.75      37251.72       233.08 o                         
  -6   2  10      37455.10      35777.96       200.29 o                         
  -4   2  10      22583.62      22052.38       198.31 o                         
  -2   2  10      55042.83      56355.45       398.05 o                         
   0   2  10      37481.71      37474.53       336.81 o                         
   2   2  10      16393.84      16545.91       197.89 o                         
   4   2  10       1293.77       1338.40        28.86 o                         
   6   2  10      27075.19      26972.84       525.96 o                         
   8   2  10        102.93        116.63        19.86 o                         
 -25   3  10         21.79         27.76        24.59 o                         
 -23   3  10      23978.82      23932.54       413.90 o                         
 -21   3  10        683.72        681.06        25.48 o                         
 -19   3  10      11740.30      11803.65       130.09 o                         
 -17   3  10        532.34        518.09        19.04 o                         
 -15   3  10      28032.73      27120.94       217.68 o                         
 -13   3  10          6.61         17.77        10.07 o                         
 -11   3  10      37932.22      38366.86       225.06 o                         
  -9   3  10        825.32        655.95        17.58 o                         
  -7   3  10      23545.75      23843.31       203.10 o                         
  -5   3  10       2781.39       2894.66        34.56 o                         
  -3   3  10       4298.62       4599.82        46.16 o                         
  -1   3  10       1455.20       1512.98        27.45 o                         
   1   3  10       2990.19       2842.89        48.80 o                         
   3   3  10       1760.68       1835.52        33.64 o                         
   5   3  10        575.97        571.96        25.59 o                         
   7   3  10       2780.05       2722.22        52.67 o                         
   9   3  10       3901.80       3901.54        68.19 o                         
 -26   4  10      10112.13      10366.82       340.57 o                         
 -24   4  10      10221.27      10395.85       145.05 o                         
 -22   4  10      16813.08      17305.80       214.29 o                         
 -20   4  10       5125.85       5090.61        86.77 o                         
 -18   4  10      17399.37      17487.07       208.98 o                         
 -16   4  10      32709.90      32781.11       258.02 o                         
 -14   4  10      16114.25      16058.71       140.96 o                         
 -12   4  10      24361.20      24244.65       199.85 o                         
 -10   4  10      21361.27      21097.94       153.27 o                         
  -8   4  10       3051.41       3467.59        41.90 o                         
  -6   4  10       9398.45       9489.04        89.43 o                         
  -4   4  10       1259.01       1288.75        24.70 o                         
  -2   4  10        434.63        397.22        17.55 o                         
   0   4  10        512.58        498.83        18.78 o                         
   2   4  10       1330.65       1501.68        31.92 o                         
   4   4  10       2337.84       2290.84        53.67 o                         
   6   4  10       6656.56       6507.36       103.44 o                         
   8   4  10      13003.97      12749.14       217.19 o                         
 -25   5  10       1469.25       1521.03        47.17 o                         
 -23   5  10          4.14          1.27        20.16 o                         
 -21   5  10        389.39        341.01        22.54 o                         
 -19   5  10        202.85        196.86        16.72 o                         
 -17   5  10      22143.94      21929.23       221.48 o                         
 -15   5  10       1597.46       1420.67        28.80 o                         
 -13   5  10      11064.41      10540.20        98.26 o                         
 -11   5  10         24.11         41.93        11.95 o                         
  -9   5  10      40421.00      39753.98       293.39 o                         
  -7   5  10         20.77         29.87        10.57 o                         
  -5   5  10     110643.79     110254.45       727.06 o                         
  -3   5  10       1153.59       1149.17        28.30 o                         
  -1   5  10      40699.31      40109.06       404.15 o                         
   1   5  10       2702.77       2646.76        46.02 o                         
   3   5  10       6377.95       6538.28       111.98 o                         
   5   5  10        909.78       1068.22        67.41 o                         
   7   5  10      27264.25      28498.93       612.26 o                         
 -24   6  10        306.58        300.23        27.62 o                         
 -22   6  10       2124.04       2074.34        52.93 o                         
 -20   6  10       1304.56       1280.16        37.98 o                         
 -18   6  10       5276.91       5496.82        66.98 o                         
 -16   6  10      14237.57      14287.38       120.87 o                         
 -14   6  10      19465.51      19417.04       214.83 o                         
 -12   6  10         95.99        112.62        14.48 o                         
 -10   6  10      34172.97      34166.89       310.18 o                         
  -8   6  10        916.66        935.08        24.98 o                         
  -6   6  10      37385.49      37896.29       377.84 o                         
  -4   6  10      17718.45      17711.14       230.49 o                         
  -2   6  10      17910.42      18042.59       201.40 o                         
   0   6  10       6055.43       5937.49       104.10 o                         
   2   6  10      18522.70      18558.06       254.18 o                         
   4   6  10      13715.17      13684.12       280.68 o                         
   6   6  10       5363.49       5476.25       102.64 o                         
 -23   7  10      24528.41      24238.68       389.20 o                         
 -21   7  10       5542.55       5686.26       104.30 o                         
 -19   7  10      38718.67      39158.76       459.13 o                         
 -17   7  10       1171.99       1204.60        32.31 o                         
 -15   7  10       4500.28       4543.47        64.40 o                         
 -13   7  10          3.37         12.69        13.09 o                         
 -11   7  10      31159.62      30521.96       376.39 o                         
  -9   7  10       2683.25       2741.87        56.05 o                         
  -7   7  10      11741.43      10959.78       200.10 o                         
  -5   7  10       2489.32       2471.95        54.79 o                         
  -3   7  10       4655.09       4475.76        72.70 o                         
  -1   7  10         35.53         42.19        15.59 o                         
   1   7  10        639.70        548.07        25.50 o                         
   3   7  10       3179.90       3330.72        64.46 o                         
   5   7  10        191.52        219.58        27.16 o                         
 -22   8  10       2738.42       2592.82        56.77 o                         
 -20   8  10       2682.18       2868.92        59.10 o                         
 -18   8  10      17113.63      17205.03       304.48 o                         
 -16   8  10       1350.31       1364.72        33.89 o                         
 -14   8  10       3695.79       3615.65        59.11 o                         
 -12   8  10       3247.50       3194.12        60.44 o                         
 -10   8  10       5160.40       5026.31        78.53 o                         
  -8   8  10        225.48        245.96        21.90 o                         
  -6   8  10      31089.33      31241.58       457.73 o                         
  -4   8  10      18092.62      17366.07       241.49 o                         
  -2   8  10        458.53        485.95        25.47 o                         
   0   8  10         31.82         40.17        18.71 o                         
   2   8  10      12516.55      12029.15       152.61 o                         
   4   8  10       3658.93       3674.19        86.16 o                         
 -21   9  10       5559.47       5475.94       108.38 o                         
 -19   9  10       3032.58       3210.68       114.57 o                         
 -17   9  10      28412.46      28409.34       465.77 o                         
 -15   9  10       2104.20       2093.18        46.41 o                         
 -13   9  10       2075.35       2407.82       132.72 o                         
 -11   9  10       2798.28       2876.69        65.62 o                         
  -9   9  10      38111.48      37622.02       483.23 o                         
  -7   9  10       1202.10       1242.86        90.19 o                         
  -5   9  10      55158.27      54791.31       723.20 o                         
  -3   9  10         38.91         56.25        21.03 o                         
  -1   9  10      26781.55      26830.74       481.46 o                         
   1   9  10       1874.39       1941.96        44.66 o                         
   3   9  10      21882.50      22647.34       412.91 o                         
 -20  10  10       8570.38       8313.04       168.94 o                         
 -18  10  10      16081.31      16341.71       277.17 o                         
 -16  10  10       2536.53       2385.91        44.77 o                         
 -14  10  10       7232.71       7194.85       306.95 o                         
 -12  10  10       4450.77       4362.60       100.81 o                         
 -10  10  10       7943.83       7903.82       129.14 o                         
  -8  10  10       1187.05       1300.85        39.01 o                         
  -6  10  10      11250.17      11512.96       158.19 o                         
  -4  10  10          5.49          6.52        19.73 o                         
  -2  10  10         23.84         33.08        19.24 o                         
   0  10  10       1040.05       1005.29        36.49 o                         
   2  10  10        131.61        154.89        26.72 o                         
 -17  11  10        109.48        117.24        23.02 o                         
 -15  11  10       2691.01       2730.16        56.35 o                         
 -13  11  10        671.56        689.96        30.68 o                         
 -11  11  10       6622.73       6503.20       111.29 o                         
  -9  11  10        397.66        434.56        27.11 o                         
  -7  11  10      10385.84      10646.38       158.88 o                         
  -5  11  10        131.07        136.05        22.01 o                         
  -3  11  10        168.09        158.82        25.79 o                         
  -1  11  10        259.24        283.54        27.25 o                         
 -14  12  10       6944.83       6928.61       158.19 o                         
 -12  12  10      10998.19      11041.18       203.07 o                         
 -10  12  10      16909.19      17135.81       267.15 o                         
  -8  12  10       2156.24       2226.54        46.44 o                         
  -6  12  10       8942.71       9321.16       193.56 o                         
  -4  12  10       4149.96       4178.40        85.49 o                         
 -27   1  11        671.47        664.31        31.43 o                         
 -25   1  11       5218.03       5425.16        89.83 o                         
 -23   1  11       1296.87       1371.51        33.23 o                         
 -21   1  11       1868.68       1841.01        40.57 o                         
 -19   1  11         17.00         22.72        13.10 o                         
 -17   1  11      21482.69      21745.36       195.45 o                         
 -15   1  11        649.94        631.01        17.86 o                         
 -13   1  11      12575.45      13179.88        96.27 o                         
 -11   1  11       8520.79       7867.92        66.56 o                         
  -9   1  11       3849.20       3177.99        37.66 o                         
  -7   1  11      22610.61      22850.80       143.12 o                         
  -5   1  11        686.02        731.47        16.40 o                         
  -3   1  11       4114.93       3830.07        63.36 o                         
  -1   1  11       4021.92       4115.86        59.04 o                         
   1   1  11       7026.96       7453.13       124.54 o                         
   3   1  11         28.99         31.48        16.00 o                         
   5   1  11      31172.35      31216.30       533.95 o                         
   7   1  11       4227.32       4350.79        81.94 o                         
 -26   2  11         34.54         30.92        21.97 o                         
 -24   2  11       2587.04       2517.99        47.52 o                         
 -22   2  11       7514.82       7509.78       123.17 o                         
 -20   2  11       2508.31       2457.43        42.05 o                         
 -18   2  11       2147.44       2125.36        40.87 o                         
 -16   2  11        713.55        718.88        21.56 o                         
 -14   2  11         61.54         68.89        11.00 o                         
 -12   2  11        646.17        617.54        17.53 o                         
 -10   2  11       2140.81       2002.03        29.69 o                         
  -8   2  11       8876.25       8763.51        73.05 o                         
  -6   2  11         29.18         23.49         9.35 o                         
  -4   2  11      14494.83      14431.46       135.20 o                         
  -2   2  11       3130.19       2981.73        46.55 o                         
   0   2  11       1267.00       1185.84        27.20 o                         
   2   2  11         11.42         25.26        13.14 o                         
   4   2  11         13.87         17.59        17.34 o                         
   6   2  11          9.15          9.05        19.09 o                         
   8   2  11       2609.05       2537.80        55.16 o                         
 -25   3  11       1375.98       1368.42        38.66 o                         
 -23   3  11      19052.88      18869.51       305.45 o                         
 -21   3  11       5768.83       5935.00        98.76 o                         
 -19   3  11        704.13        615.97        22.39 o                         
 -17   3  11       1010.89       1020.57        23.67 o                         
 -15   3  11       2394.00       2349.23        34.30 o                         
 -13   3  11      10815.57      10701.12        90.53 o                         
 -11   3  11      21080.57      20831.69       146.60 o                         
  -9   3  11      25776.68      24478.69       224.87 o                         
  -7   3  11      15925.79      16637.45       141.07 o                         
  -5   3  11       5022.64       4836.78        43.45 o                         
  -3   3  11       4395.93       4121.32        61.62 o                         
  -1   3  11       1112.78       1173.97        27.59 o                         
   1   3  11       5229.12       5395.25        69.01 o                         
   3   3  11       1299.03       1185.70        45.69 o                         
   5   3  11      10144.52       9891.92       161.06 o                         
   7   3  11       8118.08       8096.58       149.11 o                         
 -26   4  11        103.60        100.71        26.75 o                         
 -24   4  11      10602.92      10779.33       157.36 o                         
 -22   4  11         26.40         24.71        20.78 o                         
 -20   4  11         86.66         89.94        14.77 o                         
 -18   4  11      30047.73      29343.51       190.73 o                         
 -16   4  11       4828.76       5225.71        74.14 o                         
 -14   4  11      10239.96      10180.89        96.89 o                         
 -12   4  11         94.02         61.55        11.74 o                         
 -10   4  11         45.43         50.62        10.62 o                         
  -8   4  11       2615.99       2660.96        36.91 o                         
  -6   4  11      28069.87      27333.53       204.40 o                         
  -4   4  11         12.41         28.88        13.05 o                         
  -2   4  11      13901.33      13687.31       149.90 o                         
   0   4  11       5690.48       5563.39        70.19 o                         
   2   4  11        196.05        204.56        18.90 o                         
   4   4  11       3225.31       3192.09       126.64 o                         
   6   4  11        219.91        264.49        25.99 o                         
 -25   5  11      14530.21      14307.41       243.13 o                         
 -23   5  11        207.59        169.26        24.81 o                         
 -21   5  11        996.67        933.94        34.66 o                         
 -19   5  11       3364.31       3558.02        58.16 o                         
 -17   5  11       4309.21       4275.62        53.76 o                         
 -15   5  11        910.61       1003.10        30.60 o                         
 -13   5  11       6707.05       6718.63        97.55 o                         
 -11   5  11        287.93        261.56        15.10 o                         
  -9   5  11        723.27        738.77        22.59 o                         
  -7   5  11      21002.27      21304.20       203.98 o                         
  -5   5  11         76.88        101.94        14.06 o                         
  -3   5  11        319.95        268.77        17.38 o                         
  -1   5  11         17.84         10.64        15.05 o                         
   1   5  11       1209.60       1222.79        29.27 o                         
   3   5  11          1.32         11.89        19.16 o                         
   5   5  11       7812.71       7789.06       175.44 o                         
 -24   6  11       5625.65       5671.25       102.01 o                         
 -22   6  11      10493.21      10270.27       150.68 o                         
 -20   6  11      10198.73      10162.21       146.11 o                         
 -18   6  11       8039.06       8170.84       130.59 o                         
 -16   6  11        425.59        425.66        22.71 o                         
 -14   6  11       8757.47       8642.04       110.51 o                         
 -12   6  11        466.62        558.90        23.06 o                         
 -10   6  11      10143.62      10048.54       108.74 o                         
  -8   6  11       6004.31       6207.90        97.03 o                         
  -6   6  11       9458.38       9591.05       145.37 o                         
  -4   6  11       5164.77       5091.26        82.54 o                         
  -2   6  11      12123.23      12070.56       152.11 o                         
   0   6  11      16685.60      16105.10       204.91 o                         
   2   6  11       5474.56       5163.17       222.42 o                         
   4   6  11       5937.08       5996.81       111.36 o                         
   6   6  11        234.65        234.32        25.99 o                         
 -23   7  11        396.46        397.70        31.05 o                         
 -21   7  11       3965.15       3943.68        80.55 o                         
 -19   7  11       1737.99       1743.54        44.74 o                         
 -17   7  11        534.21        545.00        24.12 o                         
 -15   7  11       5593.24       5304.51        75.05 o                         
 -13   7  11        465.21        508.41        23.13 o                         
 -11   7  11        183.13        184.12        18.01 o                         
  -9   7  11        721.40        741.37        27.20 o                         
  -7   7  11       7208.99       6958.04        83.72 o                         
  -5   7  11       4870.83       4603.97        78.75 o                         
  -3   7  11        651.57        604.48        30.65 o                         
  -1   7  11         68.72         57.95        19.19 o                         
   1   7  11        119.20        173.83      1954.23 o                         
   3   7  11         87.15         74.73        22.07 o                         
   5   7  11        109.37        104.77        23.40 o                         
 -22   8  11       6619.14       6268.16       121.78 o                         
 -20   8  11       3415.39       3461.24        63.73 o                         
 -18   8  11      10793.84      11281.05       282.06 o                         
 -16   8  11        123.33         82.01        17.61 o                         
 -14   8  11        620.02        653.00        27.10 o                         
 -12   8  11       3627.54       3357.75        58.40 o                         
 -10   8  11      15118.29      14822.26       210.46 o                         
  -8   8  11        115.37        154.32        21.64 o                         
  -6   8  11      26297.39      25261.99       480.63 o                         
  -4   8  11       6154.48       5961.80       142.23 o                         
  -2   8  11      13780.89      13740.92       193.00 o                         
   0   8  11       7461.02       7934.90       119.93 o                         
   2   8  11         65.59         80.60        22.37 o                         
   4   8  11       2386.06       2301.46        69.22 o                         
 -21   9  11         57.37         45.06        21.87 o                         
 -19   9  11          2.35         15.38        20.17 o                         
 -17   9  11        328.35        352.30        23.53 o                         
 -15   9  11       6547.49       6148.48       262.56 o                         
 -13   9  11       1187.23       1269.01        42.48 o                         
 -11   9  11       1125.00       1121.27        35.84 o                         
  -9   9  11        249.71        234.83        24.89 o                         
  -7   9  11          2.72          8.75        22.16 o                         
  -5   9  11        387.06        393.14        26.25 o                         
  -3   9  11       1767.54       1754.72        81.78 o                         
  -1   9  11        956.39        932.87        33.98 o                         
   1   9  11       3228.04       3389.97       209.47 o                         
 -20  10  11        615.42        710.69        43.81 o                         
 -18  10  11       9065.81       9155.83       187.40 o                         
 -16  10  11        497.90        478.85        27.33 o                         
 -14  10  11       4705.81       4640.62        93.09 o                         
 -12  10  11        464.03        432.34        30.26 o                         
 -10  10  11       3687.03       3753.69        71.36 o                         
  -8  10  11        192.72        217.03        24.04 o                         
  -6  10  11      31921.41      31854.31       979.15 o                         
  -4  10  11       2457.99       2455.96        64.51 o                         
  -2  10  11       1613.93       1579.88        41.21 o                         
   0  10  11      13655.00      14108.53       272.16 o                         
 -17  11  11         55.08         68.70        21.45 o                         
 -15  11  11        280.35        293.48        25.30 o                         
 -13  11  11       4132.24       4167.87        84.26 o                         
 -11  11  11      10957.25      10972.63       184.36 o                         
  -9  11  11       2093.92       2238.47        49.03 o                         
  -7  11  11       1284.60       1453.49       128.45 o                         
  -5  11  11         58.38         62.98        22.60 o                         
  -3  11  11       2126.07       2133.95        50.39 o                         
 -12  12  11       3106.40       3296.74        69.31 o                         
 -10  12  11       5797.92       5913.92       115.50 o                         
  -8  12  11         64.40         95.52        22.13 o                         
  -6  12  11       2151.19       2176.19        71.76 o                         
 -26   0  12      17183.31      17780.47       407.95 o                         
 -24   0  12        150.72        165.62        27.16 o                         
 -22   0  12         87.37         88.82        23.73 o                         
 -20   0  12        936.46        868.60        40.08 o                         
 -18   0  12        712.29        685.58        30.86 o                         
 -16   0  12        165.11        168.68        17.61 o                         
 -14   0  12       5006.74       4784.17        57.73 o                         
 -12   0  12       1937.23       1901.38        40.97 o                         
 -10   0  12      26786.38      28202.36       304.69 o                         
  -8   0  12      39683.84      40034.89       397.77 o                         
  -6   0  12      31187.60      30502.48       287.75 o                         
  -4   0  12         41.06         78.09        16.72 o                         
  -2   0  12      15807.29      15421.55       290.87 o                         
   0   0  12       8910.43       9154.84       165.32 o                         
   2   0  12      60926.69      60698.16      1019.76 o                         
   4   0  12      41459.05      41445.32       645.14 o                         
   6   0  12      23758.25      24392.86       530.95 o                         
 -27   1  12       2174.48       2213.92        60.40 o                         
 -25   1  12      14694.07      14526.15       174.85 o                         
 -23   1  12      22637.63      22579.45       229.77 o                         
 -21   1  12         27.83         30.59        14.79 o                         
 -19   1  12       6175.25       6563.02        76.68 o                         
 -17   1  12       1770.69       1859.74        35.81 o                         
 -15   1  12       6818.51       6846.47        63.31 o                         
 -13   1  12       2512.30       2337.72        32.68 o                         
 -11   1  12      61628.76      61643.45       563.39 o                         
  -9   1  12       1788.41       1747.05        28.03 o                         
  -7   1  12      11004.30      10902.12        81.42 o                         
  -5   1  12        432.91        511.42        15.69 o                         
  -3   1  12       7999.27       7966.22        92.19 o                         
  -1   1  12         62.28         62.53        13.84 o                         
   1   1  12      11645.32      11629.22       155.95 o                         
   3   1  12       5595.88       5805.12       228.98 o                         
   5   1  12         84.76         82.50        20.57 o                         
 -26   2  12       2415.65       2409.19        48.91 o                         
 -24   2  12      42015.16      42800.24       638.09 o                         
 -22   2  12       7411.62       7230.20       107.46 o                         
 -20   2  12      22153.55      21843.38       314.12 o                         
 -18   2  12       3441.39       3696.61        53.82 o                         
 -16   2  12       9720.78       9843.34        94.25 o                         
 -14   2  12       8380.21       7921.03        69.99 o                         
 -12   2  12      85354.50      85073.68       588.76 o                         
 -10   2  12      33631.90      32777.84       334.64 o                         
  -8   2  12      52502.82      51336.85       436.95 o                         
  -6   2  12       1931.03       1996.50        27.62 o                         
  -4   2  12       8599.53       8535.51       104.87 o                         
  -2   2  12       7051.98       7319.76        71.62 o                         
   0   2  12       8404.10       8362.04       115.89 o                         
   2   2  12      14841.88      14312.77       181.42 o                         
   4   2  12       2140.09       2224.73        46.50 o                         
   6   2  12       3088.46       2983.16        66.49 o                         
 -25   3  12       3131.46       3155.36        57.95 o                         
 -23   3  12       5111.05       5104.91       211.76 o                         
 -21   3  12         26.11         34.91        20.04 o                         
 -19   3  12       8058.82       7994.35        72.69 o                         
 -17   3  12        630.18        618.02        21.72 o                         
 -15   3  12       4563.52       4358.06        63.58 o                         
 -13   3  12       1278.50       1158.42        24.11 o                         
 -11   3  12      11162.48       7647.94      1072.43 o                         
  -9   3  12         42.96         53.01        11.18 o                         
  -7   3  12       3692.84       3603.66        40.25 o                         
  -5   3  12       9200.90       8835.62        97.53 o                         
  -3   3  12       1699.51       1709.34        34.56 o                         
  -1   3  12      16856.63      16816.26       196.78 o                         
   1   3  12       6729.23       6907.19       100.92 o                         
   3   3  12      15657.55      15598.47       215.62 o                         
   5   3  12        628.89        641.43        32.98 o                         
 -26   4  12       8210.16       8009.46       152.72 o                         
 -24   4  12       5588.45       5702.98       107.25 o                         
 -22   4  12         74.56         76.70        22.26 o                         
 -20   4  12       1171.72       1229.53        32.27 o                         
 -18   4  12          9.86         28.35        12.42 o                         
 -16   4  12        218.43        294.78        17.79 o                         
 -14   4  12       2254.93       2239.20        65.55 o                         
 -12   4  12       1526.23       1368.48        28.97 o                         
 -10   4  12       2981.18       3096.73        51.89 o                         
  -8   4  12      12851.46      13099.39       122.46 o                         
  -6   4  12      24936.21      24049.28       216.93 o                         
  -4   4  12         15.34         32.19        13.12 o                         
  -2   4  12      14663.07      14698.23       169.92 o                         
   0   4  12       3343.75       3343.37        63.49 o                         
   2   4  12       9131.05       9304.73       360.45 o                         
   4   4  12       8520.77       8574.69       109.32 o                         
 -25   5  12       2456.40       2315.77        52.15 o                         
 -23   5  12       9242.31       9224.04       133.39 o                         
 -21   5  12       1123.72       1153.26        36.73 o                         
 -19   5  12      31175.29      31895.23       345.33 o                         
 -17   5  12       8346.58       8247.09        87.18 o                         
 -15   5  12      47731.29      48660.81       921.56 o                         
 -13   5  12       5908.66       5538.77        84.58 o                         
 -11   5  12      17723.21      17468.57       191.12 o                         
  -9   5  12        250.29        263.48        18.87 o                         
  -7   5  12      51228.74      55027.33       954.95 o                         
  -5   5  12        481.59        428.55        22.71 o                         
  -3   5  12      52180.69      51099.18       662.78 o                         
  -1   5  12       6373.27       6164.66        99.26 o                         
   1   5  12       2199.08       2146.84        42.56 o                         
   3   5  12          9.38         30.91        19.25 o                         
   5   5  12        517.02        450.27        31.01 o                         
 -24   6  12       4426.68       4461.97        94.58 o                         
 -22   6  12         91.03        121.36        22.60 o                         
 -20   6  12      11707.90      11897.18       157.83 o                         
 -18   6  12       1516.35       1472.10        37.20 o                         
 -16   6  12      17836.89      18124.82       228.44 o                         
 -14   6  12      11199.24      11256.30       177.86 o                         
 -12   6  12       3597.06       3615.14        53.51 o                         
 -10   6  12       2304.69       2278.33        45.07 o                         
  -8   6  12      13698.74      14103.67       196.71 o                         
  -6   6  12       7531.82       7498.62       161.32 o                         
  -4   6  12       2755.15       2754.33        58.98 o                         
  -2   6  12       8774.36       8929.63       124.25 o                         
   0   6  12       1184.89       1219.93        50.66 o                         
   2   6  12       2803.24       2834.93        53.48 o                         
   4   6  12       2255.76       2177.91        55.63 o                         
 -23   7  12        487.99        499.49        33.79 o                         
 -21   7  12       3464.42       3509.85        74.72 o                         
 -19   7  12        442.94        465.98        32.83 o                         
 -17   7  12        315.34        259.32        21.41 o                         
 -15   7  12        196.54        172.89        18.19 o                         
 -13   7  12      10222.19       9803.74       136.76 o                         
 -11   7  12       6041.90       5978.56        81.73 o                         
  -9   7  12        321.67        297.17        21.11 o                         
  -7   7  12       7517.67       7536.30       119.22 o                         
  -5   7  12      12268.20      12585.90       200.91 o                         
  -3   7  12        350.41        358.93        26.33 o                         
  -1   7  12      48262.11      48209.22       846.38 o                         
   1   7  12       3121.70       2952.32        63.55 o                         
   3   7  12       9097.45       8915.47       171.70 o                         
 -22   8  12       2117.06       2203.65        49.91 o                         
 -20   8  12       6436.93       6523.64       156.37 o                         
 -18   8  12       2627.91       2566.55        52.94 o                         
 -16   8  12       4340.75       4059.72        79.11 o                         
 -14   8  12      11978.26      12098.58       184.88 o                         
 -12   8  12        439.23        393.68        23.62 o                         
 -10   8  12        373.39        312.51        22.91 o                         
  -8   8  12       4550.56       4629.40       108.39 o                         
  -6   8  12      18491.25      18709.33       317.83 o                         
  -4   8  12        422.15        391.61        43.68 o                         
  -2   8  12      11601.07      11331.56       177.03 o                         
   0   8  12       2234.00       2185.23        52.48 o                         
   2   8  12       2339.30       2446.44        59.24 o                         
 -21   9  12       2035.53       2078.03        62.11 o                         
 -19   9  12      41044.34      41255.73       390.32 o                         
 -17   9  12       6363.81       6471.03       107.06 o                         
 -15   9  12      33829.14      33984.70       604.75 o                         
 -13   9  12       7230.52       6893.28       323.87 o                         
 -11   9  12       7827.93       8154.56       381.53 o                         
  -9   9  12      11499.56      11819.02       253.26 o                         
  -7   9  12      28065.03      27464.66       551.44 o                         
  -5   9  12        646.42        689.79        33.78 o                         
  -3   9  12      19367.62      19248.87       320.61 o                         
  -1   9  12        236.29        283.52        30.34 o                         
 -18  10  12        405.58        449.65        29.59 o                         
 -16  10  12       5521.67       5851.60       109.35 o                         
 -14  10  12       3889.08       3990.98        78.05 o                         
 -12  10  12       1699.13       1606.48        43.89 o                         
 -10  10  12        958.90        948.05        35.93 o                         
  -8  10  12      10917.52      11036.78       259.97 o                         
  -6  10  12      11289.71      11704.94       306.09 o                         
  -4  10  12        214.78        202.93        29.30 o                         
  -2  10  12       4671.39       4614.34       113.83 o                         
 -15  11  12        626.57        638.78        32.95 o                         
 -13  11  12       8089.34       8266.42       150.76 o                         
 -11  11  12       2165.23       2230.67        49.79 o                         
  -9  11  12        618.35        635.11        29.90 o                         
  -7  11  12       2791.91       2880.25        73.88 o                         
  -5  11  12        618.44        616.36        38.45 o                         
 -27   1  13       1486.26       1740.75        84.03 o                         
 -25   1  13      16731.36      16879.03       190.66 o                         
 -23   1  13         26.53         41.07        19.31 o                         
 -19   1  13       6477.50       6711.14        70.51 o                         
 -17   1  13       6091.61       6313.29        77.19 o                         
 -15   1  13          4.38         34.33        10.47 o                         
 -13   1  13       1853.10       1954.89        36.49 o                         
 -11   1  13        768.38        663.09        20.01 o                         
  -9   1  13      16515.98      15431.88       125.17 o                         
  -7   1  13       7698.61       7973.90        59.31 o                         
  -5   1  13       4239.80       3170.75       282.22 o                         
  -3   1  13       1698.28       1705.30        33.40 o                         
  -1   1  13         46.28         37.50        17.18 o                         
   1   1  13       4614.58       4559.39       115.85 o                         
   3   1  13       1934.46       2083.84        45.89 o                         
 -26   2  13        900.69        959.48        34.74 o                         
 -24   2  13       1988.85       2005.03        41.82 o                         
 -22   2  13       1859.47       1707.40        42.13 o                         
 -20   2  13       3386.64       3415.19        64.70 o                         
 -18   2  13       5508.35       5362.91        60.71 o                         
 -16   2  13       7994.61       7852.11        86.06 o                         
 -14   2  13      12513.82      12376.82       111.65 o                         
 -12   2  13       1048.01       1010.47        25.15 o                         
 -10   2  13        639.60        611.87        18.44 o                         
  -8   2  13       1534.66       1543.34        28.71 o                         
  -6   2  13        575.09        567.70        17.38 o                         
  -4   2  13         24.12         19.39        12.23 o                         
  -2   2  13       9489.70       9722.26       135.46 o                         
   0   2  13        500.00        502.72        24.42 o                         
   2   2  13         26.55         33.44        19.27 o                         
   4   2  13        690.19        740.56        32.88 o                         
 -25   3  13       1582.68       1548.09        43.38 o                         
 -23   3  13         41.39         74.14        23.86 o                         
 -21   3  13      29892.95      29602.67       346.02 o                         
 -19   3  13        477.52        483.25        22.36 o                         
 -17   3  13       1172.67       1012.94        26.85 o                         
 -15   3  13      19410.93      20087.45       272.76 o                         
 -13   3  13       8262.50       8358.69        73.44 o                         
 -11   3  13       2050.32       2196.37        64.20 o                         
  -9   3  13      12515.17      11736.67       117.62 o                         
  -7   3  13      13121.44      13554.99       135.98 o                         
  -5   3  13         21.68         32.15        12.53 o                         
  -3   3  13      15325.70      15085.13       192.02 o                         
  -1   3  13       3476.23       3429.10        60.51 o                         
   1   3  13        451.25        458.04        24.91 o                         
   3   3  13         19.06         13.52        20.56 o                         
 -26   4  13         16.54         35.98        24.41 o                         
 -24   4  13        441.21        408.81        29.55 o                         
 -22   4  13       1072.28       1114.69       279.13 o                         
 -20   4  13       3545.20       3613.53        73.56 o                         
 -18   4  13       2226.28       2202.16        42.09 o                         
 -16   4  13       9927.03       9536.89       170.95 o                         
 -14   4  13      13601.74      13262.67       206.47 o                         
 -12   4  13       1428.94       1389.50        31.24 o                         
 -10   4  13       6881.64       7167.27       107.36 o                         
  -8   4  13          3.27          4.37        12.67 o                         
  -6   4  13       3409.09       3451.98        55.03 o                         
  -4   4  13       6452.19       6222.81        85.09 o                         
  -2   4  13       1615.70       1694.87        36.51 o                         
   0   4  13       2572.63       2633.70        69.38 o                         
   2   4  13       7855.47       7941.70       116.30 o                         
 -25   5  13       3436.86       3530.74        78.06 o                         
 -23   5  13       2386.80       2428.11        48.62 o                         
 -21   5  13       9589.46      10523.59       387.16 o                         
 -19   5  13       2922.17       3145.70        69.00 o                         
 -17   5  13       4426.58       4484.04        62.70 o                         
 -15   5  13       2454.74       2239.08        55.49 o                         
 -13   5  13        212.44        216.27        16.33 o                         
 -11   5  13       3055.85       2996.11        51.51 o                         
  -9   5  13      18499.77      18537.03       168.48 o                         
  -7   5  13       3809.45       3783.44        57.01 o                         
  -5   5  13        356.45        341.62        25.48 o                         
  -3   5  13        741.45        732.20        28.13 o                         
  -1   5  13       2160.82       2239.11        46.24 o                         
   1   5  13       4466.06       4372.40        83.62 o                         
   3   5  13       1986.63       2039.29        48.94 o                         
 -24   6  13        103.56         82.55        24.13 o                         
 -22   6  13        196.14        217.10        23.30 o                         
 -20   6  13       3806.11       4051.39        70.40 o                         
 -18   6  13       1474.50       1474.37        37.66 o                         
 -16   6  13       3486.12       3461.99        69.72 o                         
 -14   6  13      17120.08      17281.31       242.54 o                         
 -12   6  13        191.97        145.89        19.94 o                         
 -10   6  13       1383.15       1512.93        37.83 o                         
  -8   6  13          4.71         12.55        16.33 o                         
  -6   6  13       1165.64       1193.54        32.69 o                         
  -4   6  13        180.22        181.76        23.79 o                         
  -2   6  13      28686.43      28651.68       489.17 o                         
   0   6  13         24.92         27.97        20.46 o                         
   2   6  13       3000.76       2984.87        60.26 o                         
 -23   7  13        565.73        557.47        31.59 o                         
 -21   7  13        165.88        171.22        23.99 o                         
 -19   7  13          8.26         14.73        17.35 o                         
 -17   7  13        129.27        151.24        20.27 o                         
 -15   7  13        104.33        169.84        24.25 o                         
 -13   7  13       7376.03       7188.88       126.61 o                         
 -11   7  13       3324.90       3390.54        68.64 o                         
  -9   7  13          3.00         17.82        17.96 o                         
  -7   7  13       7486.99       7043.22       183.11 o                         
  -5   7  13        548.79        509.38        35.98 o                         
  -3   7  13       2062.32       2061.58        44.46 o                         
  -1   7  13       3194.93       3114.58        58.55 o                         
   1   7  13         62.83         41.63        20.58 o                         
 -22   8  13        937.25        818.76        41.92 o                         
 -20   8  13      12712.34      12909.14       227.69 o                         
 -18   8  13       1823.80       1745.72        43.42 o                         
 -16   8  13       2843.78       2945.89        60.54 o                         
 -14   8  13       8773.37       9272.50       390.57 o                         
 -12   8  13        117.52        109.34        19.76 o                         
 -10   8  13       2118.64       2255.24        50.48 o                         
  -8   8  13       4667.41       4187.20       192.35 o                         
  -6   8  13       2308.03       2354.88        58.84 o                         
  -4   8  13       4003.79       3836.35       136.25 o                         
  -2   8  13       6123.26       6304.93       119.56 o                         
   0   8  13       1111.79       1123.92        44.43 o                         
 -21   9  13        393.41        354.33        34.59 o                         
 -19   9  13          3.18          6.34        23.68 o                         
 -17   9  13       1341.42       1323.15        38.55 o                         
 -15   9  13        277.51        302.39        26.58 o                         
 -13   9  13        856.12        795.42        30.42 o                         
 -11   9  13        309.09        312.70        24.87 o                         
  -9   9  13        467.27        496.24        30.27 o                         
  -7   9  13         51.56         65.04        25.02 o                         
  -5   9  13        316.17        333.59        32.94 o                         
  -3   9  13        801.53        749.91        34.32 o                         
 -18  10  13       5150.21       4956.06        97.05 o                         
 -16  10  13       7848.53       8292.70       161.39 o                         
 -14  10  13       7988.33       8069.35       131.67 o                         
 -12  10  13       1571.48       1557.81        46.00 o                         
 -10  10  13       2351.14       2564.56        55.91 o                         
  -8  10  13        188.92        200.46        26.29 o                         
  -6  10  13       4406.97       4587.66       121.03 o                         
  -4  10  13       5589.10       5376.70       113.92 o                         
 -13  11  13       5412.08       5359.02       107.36 o                         
 -11  11  13        387.13        422.97        30.70 o                         
  -9  11  13       3236.85       3295.47        73.33 o                         
 -26   0  14        688.81        800.83        43.21 o                         
 -24   0  14       3174.47       3234.61        76.25 o                         
 -22   0  14        815.38        785.50        46.87 o                         
 -20   0  14      58626.69      59772.14       658.46 o                         
 -18   0  14       2103.77       2132.27        63.16 o                         
 -16   0  14       8133.31       8169.31        99.30 o                         
 -14   0  14        371.48        328.62        21.53 o                         
 -12   0  14       9361.17       9421.14       143.76 o                         
 -10   0  14       8600.79       8572.59       133.51 o                         
  -8   0  14      95364.56      96721.23       434.17 o                         
  -6   0  14       8780.23       8673.42       139.16 o                         
  -4   0  14      17661.27      17524.18       285.28 o                         
  -2   0  14       9459.78       9754.87       195.60 o                         
   0   0  14      39320.38      40130.50      1135.90 o                         
   2   0  14       6954.51       6957.96       151.58 o                         
 -27   1  14        819.08        930.30        74.93 o                         
 -25   1  14       7687.54       7470.21       118.15 o                         
 -23   1  14       4832.51       4867.61       210.92 o                         
 -21   1  14      21751.22      21582.23       281.43 o                         
 -19   1  14        259.80        305.23        20.40 o                         
 -17   1  14       1907.02       1980.54        37.70 o                         
 -15   1  14       1964.16       2009.30        39.81 o                         
 -13   1  14       1761.05       1923.67        47.18 o                         
 -11   1  14      11571.49      11706.80       122.19 o                         
  -9   1  14       7291.08       6920.55        82.08 o                         
  -7   1  14       7000.96       6967.24        59.36 o                         
  -5   1  14        344.20        340.48        19.76 o                         
  -3   1  14       9506.76       9665.95       127.57 o                         
  -1   1  14        106.08         83.99        20.53 o                         
   1   1  14       5794.08       5779.30       106.56 o                         
   3   1  14       1145.48       1170.12        38.32 o                         
 -26   2  14      11384.08      11591.98       194.39 o                         
 -24   2  14       4101.91       3863.97        77.05 o                         
 -22   2  14      50999.64      51525.25       539.83 o                         
 -20   2  14        229.12        193.66        18.74 o                         
 -18   2  14        197.02        195.53        16.53 o                         
 -16   2  14       4503.75       4681.87        58.24 o                         
 -14   2  14        856.31        776.84        23.15 o                         
 -12   2  14       3733.53       3794.28        56.24 o                         
 -10   2  14      20375.50      19944.26       179.89 o                         
  -8   2  14        367.10        340.10        15.61 o                         
  -6   2  14        486.41        450.52        20.27 o                         
  -4   2  14       1868.52       1987.13        38.47 o                         
  -2   2  14       1106.02       1116.62        48.05 o                         
   0   2  14       1803.41       1882.62        45.21 o                         
   2   2  14       7067.42       7162.43       135.36 o                         
 -25   3  14       2707.36       2819.98        62.89 o                         
 -23   3  14       1710.52       1611.68        40.17 o                         
 -21   3  14      13876.71      13793.92       163.36 o                         
 -19   3  14      18829.30      17917.91       199.54 o                         
 -17   3  14      11012.28      10913.79       125.32 o                         
 -15   3  14       8022.29       8169.32       159.41 o                         
 -13   3  14      11035.40      10872.75       133.27 o                         
 -11   3  14       7311.82       7330.83        75.35 o                         
  -9   3  14       7142.46       6852.49        65.20 o                         
  -7   3  14       7301.00       7041.82        86.04 o                         
  -5   3  14       1244.41       1218.14        85.57 o                         
  -3   3  14      17479.21      17695.90       207.50 o                         
  -1   3  14       1417.64       1470.67        37.32 o                         
   1   3  14      18514.48      18562.60       277.23 o                         
 -26   4  14        518.49        533.61        35.00 o                         
 -24   4  14       2570.29       2740.15        55.49 o                         
 -22   4  14       1075.79       1093.23        51.23 o                         
 -20   4  14      40468.62      40398.52       383.81 o                         
 -18   4  14        296.76        330.35        19.66 o                         
 -16   4  14      41594.00      40656.77       480.38 o                         
 -14   4  14        430.69        396.11        22.25 o                         
 -12   4  14       9671.86       9803.48        93.56 o                         
 -10   4  14       1454.22       1515.17        54.87 o                         
  -8   4  14      32824.01      32564.11       382.20 o                         
  -6   4  14       1765.31       1739.81        41.37 o                         
  -4   4  14      30118.49      30174.86       349.57 o                         
  -2   4  14       2320.78       2305.73        42.82 o                         
   0   4  14      12698.56      12546.40       198.79 o                         
 -25   5  14      12078.79      11629.37       202.14 o                         
 -23   5  14       2140.73       2149.45        48.83 o                         
 -21   5  14       4278.68       4297.86        76.51 o                         
 -19   5  14       1457.34       1366.23        34.84 o                         
 -17   5  14      12307.42      12469.58       156.19 o                         
 -13   5  14        361.60        456.46        25.56 o                         
 -11   5  14        934.11        924.42        29.93 o                         
  -9   5  14       1501.95       1501.28        46.01 o                         
  -7   5  14       1722.90       1732.55        39.50 o                         
  -5   5  14        926.02        990.83        36.19 o                         
  -3   5  14       1431.47       1494.41        37.13 o                         
  -1   5  14        721.96        697.25        30.62 o                         
   1   5  14         36.88         46.53        21.75 o                         
 -24   6  14      10731.42      10674.41       176.45 o                         
 -22   6  14       3909.32       4015.25        78.22 o                         
 -20   6  14        610.59        612.86        32.35 o                         
 -18   6  14       4071.14       4121.38        70.80 o                         
 -16   6  14      10846.15      11007.90       167.20 o                         
 -14   6  14       4049.26       4141.80        86.78 o                         
 -12   6  14       8334.37       8633.14       141.38 o                         
 -10   6  14       1668.22       1598.60        38.75 o                         
  -8   6  14       1235.77       1183.74        35.01 o                         
  -6   6  14        248.49        269.67        25.82 o                         
  -4   6  14      13578.81      13105.85       201.04 o                         
  -2   6  14       4701.20       4710.24        90.12 o                         
   0   6  14        166.94        197.56        23.46 o                         
 -23   7  14       7004.75       7076.32       137.88 o                         
 -21   7  14        222.66        229.03        28.96 o                         
 -19   7  14       3233.92       3283.72        59.15 o                         
 -17   7  14       3253.57       3407.12       102.45 o                         
 -15   7  14      42323.50      41773.57       737.16 o                         
 -13   7  14       3542.23       3419.72        68.81 o                         
 -11   7  14      17172.04      16646.26       190.11 o                         
  -9   7  14      13655.32      13263.62       262.53 o                         
  -7   7  14       3275.77       3550.51       212.85 o                         
  -5   7  14       6161.15       6467.98       149.95 o                         
  -3   7  14      25962.00      26688.65       426.42 o                         
  -1   7  14        793.43        802.21        32.12 o                         
 -22   8  14        840.04        822.57        36.58 o                         
 -20   8  14       2310.68       2216.94        50.05 o                         
 -18   8  14       1068.52       1077.56        35.08 o                         
 -16   8  14       9309.48       9138.17       123.90 o                         
 -14   8  14         18.92         24.38        20.23 o                         
 -12   8  14      16478.53      16963.09       408.44 o                         
 -10   8  14        427.36        451.35        26.45 o                         
  -8   8  14       5482.14       5558.06       118.49 o                         
  -6   8  14       1172.55       1164.35        40.11 o                         
  -4   8  14       9748.91       9819.93       165.20 o                         
 -19   9  14       7224.62       7242.36       144.52 o                         
 -17   9  14      14962.68      14677.37       234.87 o                         
 -15   9  14       1624.42       1663.12        43.60 o                         
 -13   9  14        312.53        283.77        25.89 o                         
 -11   9  14        685.04        651.28        30.41 o                         
  -9   9  14        218.68        217.42        26.20 o                         
  -7   9  14          0.06          9.48        22.72 o                         
  -5   9  14        554.42        582.68        33.63 o                         
 -16  10  14      10193.42      10017.75       193.08 o                         
 -14  10  14        333.41        362.27        28.54 o                         
 -12  10  14      10499.42      10587.65       186.80 o                         
 -10  10  14       1283.99       1298.67        42.29 o                         
  -8  10  14       5635.49       5930.32       132.01 o                         
 -27   1  15       6312.95       6351.15       114.94 o                         
 -25   1  15       1167.87       1176.12        36.57 o                         
 -23   1  15       8813.89       8987.02       364.35 o                         
 -21   1  15      24691.87      24565.73       277.35 o                         
 -19   1  15       3238.53       3250.60        71.15 o                         
 -17   1  15      16728.21      16659.15       200.57 o                         
 -15   1  15        117.83        122.60        16.11 o                         
 -13   1  15      20373.60      20920.27       216.38 o                         
 -11   1  15       4256.66       4016.28        51.68 o                         
  -9   1  15       7086.57       6711.70        78.70 o                         
  -7   1  15       1443.09       1579.01        31.22 o                         
  -5   1  15       2670.20       2639.49        57.23 o                         
  -3   1  15       3229.97       3348.64        63.20 o                         
  -1   1  15       2829.03       2781.50        59.56 o                         
   1   1  15       3550.93       3922.76       198.93 o                         
 -26   2  15       2769.44       2691.60        63.44 o                         
 -24   2  15       3456.90       3577.68        68.05 o                         
 -22   2  15        453.47        456.80        30.12 o                         
 -20   2  15        195.70        156.70        19.82 o                         
 -18   2  15         67.70         74.76        16.15 o                         
 -16   2  15       1153.25       1123.33        29.57 o                         
 -14   2  15        361.21        369.05        19.77 o                         
 -12   2  15       9171.67       9306.86       109.79 o                         
 -10   2  15        148.44        142.20        14.99 o                         
  -8   2  15       1097.04       1153.30        27.94 o                         
  -6   2  15       2754.34       2813.55        60.26 o                         
  -4   2  15        815.70        935.97        67.49 o                         
  -2   2  15       2016.40       1982.96        42.20 o                         
   0   2  15       2097.91       2087.55        47.60 o                         
 -25   3  15       3630.78       3675.96        76.91 o                         
 -23   3  15      17174.13      17181.72       219.94 o                         
 -21   3  15       4932.14       4485.67       101.39 o                         
 -19   3  15        634.72        682.60        25.61 o                         
 -17   3  15       6746.75       6872.07       110.37 o                         
 -15   3  15       4977.00       4814.60        68.34 o                         
 -13   3  15      12364.09      12979.55       174.45 o                         
 -11   3  15        829.76        923.43        27.79 o                         
  -9   3  15        416.35        376.86        20.56 o                         
  -7   3  15         52.63         76.06        20.01 o                         
  -5   3  15      14459.89      14902.35       266.06 o                         
  -3   3  15       2857.62       2936.48        72.70 o                         
  -1   3  15       2407.00       2332.49        47.36 o                         
 -24   4  15         40.28         52.72        25.17 o                         
 -22   4  15       5730.77       5624.46        98.84 o                         
 -20   4  15         43.20         51.76        17.90 o                         
 -18   4  15        162.20        148.50        18.25 o                         
 -16   4  15       8389.86       8471.20       135.36 o                         
 -14   4  15        157.55        115.01        20.28 o                         
 -12   4  15        941.74        907.37        30.13 o                         
 -10   4  15      14605.02      14783.98       208.41 o                         
  -8   4  15        425.48        440.50        24.23 o                         
  -6   4  15        762.30        778.80        40.17 o                         
  -4   4  15         98.93         97.01        20.74 o                         
  -2   4  15        190.62        181.88        24.84 o                         
 -25   5  15       1366.18       1381.41        44.67 o                         
 -23   5  15         21.97         22.12        21.15 o                         
 -21   5  15      12893.00      12313.38       166.42 o                         
 -19   5  15        285.39        260.92        23.89 o                         
 -17   5  15       3331.00       3243.58        67.21 o                         
 -15   5  15        678.91        696.27        31.07 o                         
 -13   5  15        754.15        674.33        28.47 o                         
 -11   5  15       1714.91       1750.11        38.75 o                         
  -9   5  15       5667.88       5642.65        96.54 o                         
  -7   5  15       2240.51       2183.49        44.37 o                         
  -5   5  15       3000.73       2985.08        63.82 o                         
  -3   5  15       2266.73       2279.84        48.46 o                         
  -1   5  15        716.95        662.29        32.37 o                         
 -24   6  15      12309.98      12318.93       230.82 o                         
 -22   6  15        657.38        734.16        36.72 o                         
 -20   6  15       1887.17       1864.41        42.21 o                         
 -18   6  15        190.33        199.67        23.34 o                         
 -16   6  15       5618.50       5783.43       248.71 o                         
 -14   6  15       3902.16       3836.51        64.23 o                         
 -12   6  15       9096.67       9021.80       380.32 o                         
 -10   6  15       8626.19       8749.64       339.57 o                         
  -8   6  15        897.00        975.98        45.91 o                         
  -6   6  15       1726.11       1834.90        46.83 o                         
  -4   6  15         12.46         24.30        21.19 o                         
  -2   6  15        708.49        676.42        32.38 o                         
 -21   7  15       1481.12       1553.48        49.29 o                         
 -19   7  15         36.30         24.21        20.13 o                         
 -17   7  15         15.57         16.09        20.71 o                         
 -15   7  15         30.96         37.69        22.67 o                         
 -13   7  15       5123.88       5451.90       224.25 o                         
 -11   7  15       2305.76       2258.11        44.58 o                         
  -9   7  15        225.76        246.25        24.29 o                         
  -7   7  15        848.15        929.60        32.32 o                         
  -5   7  15       2308.21       2326.65        50.30 o                         
 -20   8  15       2568.51       2386.91        59.91 o                         
 -18   8  15         45.34         39.36        21.75 o                         
 -16   8  15       5968.04       5939.85       110.44 o                         
 -14   8  15       4336.39       4345.85       103.44 o                         
 -12   8  15       2971.00       3209.14        59.87 o                         
 -10   8  15       6453.78       6621.13       119.33 o                         
  -8   8  15        283.74        306.85        25.13 o                         
  -6   8  15       3188.84       3360.12        76.05 o                         
 -17   9  15        654.39        685.64        30.04 o                         
 -15   9  15         56.50         52.31        20.74 o                         
 -13   9  15         19.74         32.22        20.94 o                         
 -11   9  15          1.17         -0.32        22.11 o                         
  -9   9  15        620.28        640.91        30.77 o                         
 -26   0  16      16739.78      17036.71       348.65 o                         
 -24   0  16        489.80        489.12        40.04 o                         
 -22   0  16      59730.16      59291.10       521.27 o                         
 -20   0  16        153.21        162.43        28.65 o                         
 -18   0  16      65659.50      66198.79       890.12 o                         
 -16   0  16        357.54        378.14        30.70 o                         
 -14   0  16       1027.15       1014.33        41.14 o                         
 -12   0  16       4116.93       3988.72        99.32 o                         
 -10   0  16       1285.77       1324.18        44.56 o                         
  -8   0  16      16546.73      17446.95       267.19 o                         
  -6   0  16      23479.78      23090.53       563.68 o                         
  -4   0  16       4015.38       3726.53       106.16 o                         
  -2   0  16         65.36         40.30        29.32 o                         
 -25   1  16        123.67        121.54        22.39 o                         
 -23   1  16       4694.59       4630.63        80.62 o                         
 -21   1  16       4282.00       4326.66        86.09 o                         
 -19   1  16       3152.79       3208.68        66.95 o                         
 -17   1  16       8826.84       8987.32       148.21 o                         
 -15   1  16       6140.96       6331.96       107.39 o                         
 -13   1  16       2027.94       2048.47        44.77 o                         
 -11   1  16       1089.67       1070.29        27.96 o                         
  -9   1  16      12025.67      12240.87       133.53 o                         
  -7   1  16        305.73        358.19        29.13 o                         
  -5   1  16      12800.54      12641.62       159.21 o                         
  -3   1  16       2788.85       2916.53        59.69 o                         
 -26   2  16          6.13         10.55        23.35 o                         
 -24   2  16       5055.62       4960.75        89.62 o                         
 -22   2  16       1302.06       1352.44        37.75 o                         
 -20   2  16          5.22         13.61        18.18 o                         
 -18   2  16         23.55         25.22        18.99 o                         
 -16   2  16      38851.71      37634.89       490.26 o                         
 -14   2  16        996.52        986.40        33.01 o                         
 -12   2  16      11184.55      11238.52       147.99 o                         
 -10   2  16       4967.76       4934.68        81.84 o                         
  -8   2  16       3438.97       3498.07        60.68 o                         
  -6   2  16       1800.17       1861.62        42.63 o                         
  -4   2  16      20014.15      20560.08       383.23 o                         
  -2   2  16       4501.73       4373.76       125.71 o                         
 -25   3  16       4798.74       5065.66        98.77 o                         
 -23   3  16      11054.61      11169.14       174.95 o                         
 -21   3  16      20093.84      19422.63       232.37 o                         
 -19   3  16       8930.19       8974.38       336.48 o                         
 -17   3  16      29702.47      28786.88       403.95 o                         
 -15   3  16       1857.20       1857.42        44.29 o                         
 -13   3  16      11141.96      11285.35       199.00 o                         
 -11   3  16       8330.37       8222.85       124.24 o                         
  -9   3  16       3811.93       3921.14        62.91 o                         
  -7   3  16       3830.67       3711.03        66.92 o                         
  -5   3  16       3825.89       3832.09        75.44 o                         
  -3   3  16        331.56        354.82        36.40 o                         
 -24   4  16          7.19          7.13        26.76 o                         
 -22   4  16      14994.86      15500.38       341.10 o                         
 -20   4  16         55.40         64.91        23.20 o                         
 -18   4  16      35959.80      35761.62       559.52 o                         
 -16   4  16        493.59        459.91        28.72 o                         
 -14   4  16      16310.89      15771.57       218.72 o                         
 -12   4  16       1563.86       1463.01        35.35 o                         
 -10   4  16       2398.87       2506.35        47.60 o                         
  -8   4  16       1112.89       1207.75        35.05 o                         
  -6   4  16       8896.45       8662.68       198.47 o                         
  -4   4  16         32.36         40.96        22.93 o                         
 -23   5  16        491.03        585.31        34.13 o                         
 -21   5  16       8744.72       8497.01       145.68 o                         
 -19   5  16       1932.87       1836.81        42.23 o                         
 -17   5  16       3639.71       3702.50       148.59 o                         
 -15   5  16       1517.98       1461.98        64.45 o                         
 -13   5  16       4639.17       4590.30       158.89 o                         
 -11   5  16      16641.81      17085.83       288.67 o                         
  -9   5  16       8932.53       9175.19       111.45 o                         
  -7   5  16      11153.52      11167.75       199.45 o                         
  -5   5  16      17386.33      17049.63       281.68 o                         
 -22   6  16       3615.44       3830.66        86.61 o                         
 -20   6  16        563.48        599.67        30.80 o                         
 -18   6  16        207.01        193.72        25.10 o                         
 -16   6  16         26.73         49.81        20.33 o                         
 -14   6  16        536.32        594.43        29.07 o                         
 -12   6  16       4972.75       5069.14        94.05 o                         
 -10   6  16        468.03        517.10        26.87 o                         
  -8   6  16       7436.97       7339.48       128.66 o                         
  -6   6  16        158.97        170.33        23.66 o                         
 -21   7  16      13602.75      14128.02       430.72 o                         
 -19   7  16       5538.04       5544.44        95.12 o                         
 -17   7  16      10722.26      10538.20       165.45 o                         
 -15   7  16       9456.54       9932.34       171.07 o                         
 -13   7  16      36966.74      36695.59       530.15 o                         
 -11   7  16       4478.79       4570.80        91.35 o                         
  -9   7  16       1576.34       1546.23        37.85 o                         
  -7   7  16       3430.44       3541.51       183.69 o                         
 -18   8  16        847.30        823.55        33.83 o                         
 -16   8  16        317.57        325.07        26.70 o                         
 -14   8  16      11334.45      11508.11       198.97 o                         
 -12   8  16       5360.56       5573.08       114.10 o                         
 -10   8  16         25.64         28.20        22.03 o                         
 -25   1  17        142.12        151.33        22.75 o                         
 -23   1  17       2469.72       2596.25        55.11 o                         
 -21   1  17        569.35        579.49        28.41 o                         
 -19   1  17      13790.72      14046.97       234.24 o                         
 -17   1  17       3473.63       3528.34        64.08 o                         
 -15   1  17       3473.79       3400.50       133.11 o                         
 -13   1  17      15529.33      15562.29       266.61 o                         
 -11   1  17       1909.50       1946.39        48.76 o                         
  -9   1  17       6285.16       6137.37        95.19 o                         
  -7   1  17        566.79        574.86        32.20 o                         
  -5   1  17       8593.31       8379.21       134.66 o                         
 -24   2  17        426.58        423.04        29.77 o                         
 -22   2  17         66.62        105.10        21.53 o                         
 -20   2  17       2112.73       2207.76        46.28 o                         
 -18   2  17       1771.08       1719.04       878.04 o                         
 -16   2  17       3601.35       3544.93        73.28 o                         
 -14   2  17        333.41        383.10        29.66 o                         
 -12   2  17         57.41         68.55        19.18 o                         
 -10   2  17       1029.05       1039.12        33.04 o                         
  -8   2  17        194.09        177.84        22.56 o                         
  -6   2  17       5814.49       5826.34        97.83 o                         
  -4   2  17        127.08        116.19        26.07 o                         
 -25   3  17       1474.89       1574.08        51.44 o                         
 -23   3  17       7487.54       7518.60       137.22 o                         
 -21   3  17       3823.85       3661.60        70.15 o                         
 -19   3  17       7691.22       7514.47       112.42 o                         
 -17   3  17      11783.20      11611.35       200.61 o                         
 -15   3  17       8692.96       8535.29       379.10 o                         
 -13   3  17      14007.28      13981.37       264.45 o                         
 -11   3  17       1194.23       1139.75        34.38 o                         
  -9   3  17        243.67        236.01        22.08 o                         
  -7   3  17         43.99         42.78        20.58 o                         
  -5   3  17       8415.13       8441.57       148.95 o                         
 -24   4  17       4338.98       4149.47        85.41 o                         
 -22   4  17        108.10        145.74        28.08 o                         
 -20   4  17       8104.59       8318.82        95.55 o                         
 -18   4  17       1004.65        879.48        35.37 o                         
 -16   4  17        116.42        147.76        23.92 o                         
 -14   4  17         85.21        107.88        24.29 o                         
 -12   4  17       5522.55       5731.72        98.82 o                         
 -10   4  17       1579.16       1621.60        39.25 o                         
  -8   4  17       9503.03       9430.21       156.17 o                         
  -6   4  17       1582.14       1565.55        43.36 o                         
 -23   5  17        445.95        451.80        32.14 o                         
 -21   5  17       3038.98       2885.18        71.18 o                         
 -19   5  17      17031.38      15918.66       252.75 o                         
 -17   5  17        334.28        287.01        25.25 o                         
 -15   5  17        811.67        856.14        32.03 o                         
 -13   5  17      12868.64      12728.63       196.25 o                         
 -11   5  17        311.10        253.77        25.54 o                         
  -9   5  17         34.89         39.65        21.79 o                         
  -7   5  17        819.17        844.08        36.06 o                         
 -20   6  17      10742.92      10634.22       179.71 o                         
 -18   6  17        526.79        494.70        29.77 o                         
 -16   6  17        994.28       1077.99        34.72 o                         
 -14   6  17        769.00        784.16        33.38 o                         
 -12   6  17       4235.47       4258.95        84.56 o                         
 -10   6  17        234.32        202.78        24.78 o                         
  -8   6  17       4191.88       4159.46        78.97 o                         
 -19   7  17         44.69         43.38        23.10 o                         
 -17   7  17        761.08        718.63        31.61 o                         
 -15   7  17       1134.86       1136.33        43.45 o                         
 -13   7  17        133.17        149.27        27.13 o                         
 -11   7  17       1071.86       1032.63        36.40 o                         
 -24   0  18        959.48        968.91        55.60 o                         
 -22   0  18        670.78        686.91        50.49 o                         
 -20   0  18      17077.35      16618.40       350.29 o                         
 -18   0  18          4.96         15.84        28.36 o                         
 -16   0  18      10334.36      10357.72       217.60 o                         
 -14   0  18       1254.48       1245.66        57.48 o                         
 -12   0  18      14235.96      14268.95       274.91 o                         
 -10   0  18        819.91        879.89        45.57 o                         
  -8   0  18        555.34        547.40        42.71 o                         
 -23   1  18       6106.02       5934.03       112.01 o                         
 -21   1  18        338.50        339.94        25.65 o                         
 -19   1  18      12245.80      12334.61       159.43 o                         
 -17   1  18       4477.05       4544.48        90.42 o                         
 -15   1  18       3869.88       4127.74        81.19 o                         
 -13   1  18       5245.70       5204.88        92.89 o                         
 -11   1  18       2259.99       2163.65        47.71 o                         
  -9   1  18       2648.89       2607.27        50.49 o                         
  -7   1  18        182.18        213.93        25.35 o                         
 -24   2  18        652.51        700.04        37.08 o                         
 -22   2  18       2474.35       2585.85        59.06 o                         
 -20   2  18         34.98         39.55        21.26 o                         
 -18   2  18      32470.97      32589.25       464.13 o                         
 -16   2  18        429.79        397.32        28.52 o                         
 -14   2  18      61117.44      62811.81       741.84 o                         
 -12   2  18       1983.20       1938.46        43.77 o                         
 -10   2  18      12256.00      12093.50       191.24 o                         
  -8   2  18       5974.63       5832.18       123.07 o                         
 -23   3  18       2223.19       2364.88        58.46 o                         
 -21   3  18       6413.66       6404.06        97.27 o                         
 -19   3  18       3303.91       3186.73        62.34 o                         
 -17   3  18         65.89         62.66        21.82 o                         
 -15   3  18       3266.27       3261.05        57.27 o                         
 -13   3  18       1649.90       1614.20        44.80 o                         
 -11   3  18        175.98        172.16        24.75 o                         
  -9   3  18         70.40         71.34        20.87 o                         
 -22   4  18       4241.51       4079.42        84.05 o                         
 -20   4  18       2519.07       2726.37        56.25 o                         
 -18   4  18        569.39        546.11        29.51 o                         
 -16   4  18       1564.27       1555.02        46.22 o                         
 -14   4  18        102.40         98.36        23.56 o                         
 -12   4  18       1544.65       1541.88        59.33 o                         
 -10   4  18       3692.42       3661.52        70.19 o                         
 -21   5  18       6497.19       7017.25       129.85 o                         
 -19   5  18      20530.67      20690.66       342.23 o                         
 -17   5  18        813.24        794.51        33.93 o                         
 -15   5  18       6607.95       6584.69       101.39 o                         
 -13   5  18       7986.68       7897.45       139.48 o                         
 -11   5  18       7599.62       7475.63       145.90 o                         
 -18   6  18      15848.51      15728.69       258.54 o                         
 -16   6  18         72.58        103.75        24.84 o                         
 -14   6  18       7082.72       6892.93       133.99 o                         
 -23   1  19        969.50        968.24        43.63 o                         
 -21   1  19        973.23       1054.52        36.25 o                         
 -19   1  19       5292.46       5517.22       105.40 o                         
 -17   1  19         26.57         53.31        24.93 o                         
 -15   1  19       5480.62       5718.67       107.28 o                         
 -13   1  19       3508.65       3700.89        83.09 o                         
 -11   1  19       6331.95       6441.38       127.00 o                         
 -22   2  19        198.53        235.22        31.09 o                         
 -20   2  19        133.97        138.61        22.35 o                         
 -18   2  19          7.57          9.73        21.25 o                         
 -16   2  19       2356.76       2419.39        49.68 o                         
 -14   2  19        922.72        945.50        37.38 o                         
 -12   2  19         65.51         66.15        25.17 o                         
 -21   3  19        225.59        205.22        24.61 o                         
 -19   3  19        317.20        347.23        29.15 o                         
 -17   3  19        340.05        355.45        27.43 o                         
 -15   3  19      14230.57      14201.78       218.08 o                         
 -13   3  19        769.60        829.00        36.15 o                         
 -18   4  19       2124.06       2212.93        97.85 o                         
 -16   4  19       1814.37       1725.68        50.93 o                         
 -14   4  19        640.45        651.88        31.05 o                         
                                                                                
