# Supplementary material for: Consistent zincophosphite 4-ring ‘ladder’ chain structural motif with isomeric ligands
Source: Acta Crystallogr E Crystallogr Commun. 2023 Mar 10;79(Pt 4):272–9. doi: 10.1107/S2056989023002062 (PMC10088307; doi:10.1107/S2056989023002062)
Supplement: Supplementary file 4 [file e-79-00272-IIIsup4.hkl]

data_III                                                                        
_shelx_title ' 119_b.res in P1                  New: P212121'                   
_shelx_refln_list_code          4                                               
_shelx_F_calc_maximum      157.14                                               
_exptl_crystal_F_000       512.00                                               
_reflns_d_resolution_high  0.8312                                               
                                                                                
loop_                                                                           
 _space_group_symop_operation_xyz                                               
 'x, y, z'                                                                      
 '-x+1/2, -y, z+1/2'                                                            
 'x+1/2, -y+1/2, -z'                                                            
 '-x, y+1/2, -z+1/2'                                                            
                                                                                
_cell_length_a     5.1487                                                       
_cell_length_b     8.5316                                                       
_cell_length_c    20.3710                                                       
_cell_angle_alpha  90.000                                                       
_cell_angle_beta   90.000                                                       
_cell_angle_gamma  90.000                                                       
                                                                                
_shelx_F_squared_multiplier     1.000                                           
                                                                                
loop_                                                                           
 _refln_index_h                                                                 
 _refln_index_k                                                                 
 _refln_index_l                                                                 
 _refln_F_squared_calc                                                          
 _refln_F_squared_meas                                                          
 _refln_F_squared_sigma                                                         
 _refln_observed_status                                                         
   2   0   0      11963.93      11766.25       329.76 o                         
   4   0   0       7395.66       7375.92       349.26 o                         
   6   0   0        879.59        972.08       126.55 o                         
   1   1   0      11097.73      11937.33       252.80 o                         
   2   1   0       2620.87       2852.93        81.03 o                         
   3   1   0       6463.74       6446.43       110.04 o                         
   4   1   0          2.58         12.99         9.10 o                         
   5   1   0        718.55        775.51        33.22 o                         
   6   1   0        886.17        966.41        88.29 o                         
   0   2   0       9101.37       9811.59       272.78 o                         
   1   2   0          2.16          3.93         2.26 o                         
   2   2   0        215.33        253.43         8.97 o                         
   3   2   0       1806.95       1834.74        62.29 o                         
   4   2   0        341.49        357.47        18.31 o                         
   5   2   0       2655.92       2794.55       119.55 o                         
   6   2   0        100.48        106.81        10.01 o                         
   1   3   0       2063.05       1941.83        38.23 o                         
   2   3   0         12.96          8.93         1.94 o                         
   3   3   0       4601.94       4527.47       148.99 o                         
   4   3   0        722.73        710.18        24.94 o                         
   5   3   0       1228.65       1271.73        42.02 o                         
   0   4   0       6463.19       8352.17       344.37 o                         
   1   4   0         86.84         93.56         3.34 o                         
   2   4   0       4403.90       4291.53       146.74 o                         
   3   4   0         40.86         43.15         2.79 o                         
   4   4   0        692.37        721.39        29.18 o                         
   5   4   0         50.71         57.90         5.80 o                         
   1   5   0       4163.78       4416.02       150.80 o                         
   2   5   0         44.04         48.55         3.15 o                         
   3   5   0        659.74        660.21        24.43 o                         
   4   5   0          2.90          3.99         2.86 o                         
   5   5   0          9.79         15.07         3.59 o                         
   0   6   0       4277.55       4622.38       213.47 o                         
   1   6   0        124.27        125.71         6.17 o                         
   2   6   0        711.83        682.52        30.46 o                         
   3   6   0          5.92          7.20         2.08 o                         
   4   6   0        570.23        553.80        19.41 o                         
   5   6   0        167.01        180.63        15.27 o                         
   1   7   0       1213.82       1286.24        48.51 o                         
   2   7   0        121.42        121.34         7.36 o                         
   3   7   0        359.21        329.37        15.37 o                         
   4   7   0         71.49         78.88         6.66 o                         
   0   8   0        594.56        643.34        49.21 o                         
   1   8   0         35.56         37.60         4.07 o                         
   2   8   0         13.84         13.39         3.11 o                         
   3   8   0        613.23        598.29        35.01 o                         
   1   9   0       2078.05       2175.36       117.00 o                         
   2   9   0          0.95          1.44         3.35 o                         
   0  10   0       2744.18       3105.36       319.64 o                         
   1  10   0         20.14         21.69         4.53 o                         
   1   0   1       2285.74       2442.77        60.06 o                         
   2   0   1       5089.62       5271.12       122.11 o                         
   3   0   1        126.72        144.24         5.57 o                         
   4   0   1       2461.27       2650.40        78.25 o                         
   5   0   1        129.34        129.81         8.34 o                         
   6   0   1        821.30        856.58        91.14 o                         
  -6   1   1        752.45        830.22        76.07 o                         
  -5   1   1        810.14        828.74        34.87 o                         
  -4   1   1       2039.65       2081.27        57.57 o                         
  -3   1   1       1530.46       1641.02        34.13 o                         
  -2   1   1       5839.57       5470.77       153.87 o                         
  -1   1   1        165.10        174.27         6.91 o                         
   0   1   1       6575.76       7792.46       233.13 o                         
   1   1   1        228.56        245.54         8.52 o                         
   2   1   1       5854.82       5616.80       151.47 o                         
   3   1   1       1729.54       1818.60        32.00 o                         
   4   1   1       2060.19       2110.77        61.25 o                         
   5   1   1        899.80        938.27        38.95 o                         
   6   1   1        836.33        949.19       100.62 o                         
  -6   2   1         74.42         75.53         8.70 o                         
  -5   2   1       1974.44       2117.64       108.82 o                         
  -4   2   1        307.23        310.74        15.19 o                         
  -3   2   1       9258.37       9255.73       304.75 o                         
  -2   2   1        293.15        315.39        13.36 o                         
  -1   2   1      14796.23      14923.88       320.49 o                         
   0   2   1         19.88         23.80         2.35 o                         
   1   2   1      14719.67      14760.59       320.23 o                         
   2   2   1        373.36        397.33        12.63 o                         
   3   2   1       9090.98       9066.03       289.11 o                         
   4   2   1        339.99        327.56        15.93 o                         
   5   2   1       1873.17       1980.44        91.30 o                         
   6   2   1         62.74         63.06         6.83 o                         
  -5   3   1       1016.68       1050.26        35.89 o                         
  -4   3   1        750.39        779.89        30.68 o                         
  -3   3   1       1494.76       1503.42        51.02 o                         
  -1   3   1        742.50        818.02        22.93 o                         
   0   3   1       5755.40       6343.01       118.23 o                         
   1   3   1        951.51       1037.67        28.78 o                         
   3   3   1       1491.98       1504.81        50.81 o                         
   4   3   1        750.39        759.06        26.60 o                         
   5   3   1       1079.91       1123.55        37.65 o                         
  -5   4   1        562.22        568.02        35.18 o                         
  -4   4   1        892.30        921.15        45.33 o                         
  -3   4   1         88.01         88.39         4.34 o                         
  -2   4   1       3234.16       3387.05       112.58 o                         
  -1   4   1        603.20        622.08         8.58 o                         
   0   4   1       1257.07       1368.72        34.60 o                         
   1   4   1        656.28        669.90         9.88 o                         
   2   4   1       3216.63       3337.82       118.66 o                         
   3   4   1        162.83        164.52         6.29 o                         
   4   4   1        948.87        925.70        33.94 o                         
   5   4   1        653.04        656.22        37.01 o                         
  -5   5   1        531.96        531.58        33.93 o                         
  -4   5   1         99.06        102.77         6.22 o                         
  -3   5   1        427.37        415.62        16.74 o                         
  -2   5   1        361.71        385.85        14.17 o                         
  -1   5   1        713.36        809.97        27.12 o                         
   0   5   1        722.55        816.39        15.13 o                         
   1   5   1        763.52        860.25        30.51 o                         
   2   5   1        327.60        350.38        14.22 o                         
   3   5   1        367.90        381.44        16.23 o                         
   4   5   1         93.05        102.17        10.04 o                         
   5   5   1        541.85        532.81        31.89 o                         
  -5   6   1        350.98        344.96        27.31 o                         
  -4   6   1       1119.03       1084.26        33.98 o                         
  -3   6   1        600.60        580.75        28.50 o                         
  -2   6   1        905.37        915.53        40.13 o                         
  -1   6   1       1040.74       1115.18        35.16 o                         
   0   6   1       4591.12       5064.42       165.52 o                         
   1   6   1        877.73        914.52        30.65 o                         
   2   6   1        870.87        857.53        35.69 o                         
   3   6   1        565.66        547.11        23.63 o                         
   4   6   1       1130.74       1075.61        33.52 o                         
   5   6   1        360.63        368.64        31.77 o                         
  -4   7   1        697.37        648.32        37.94 o                         
  -3   7   1        720.10        706.70        31.76 o                         
  -2   7   1       1196.47       1142.88        61.13 o                         
  -1   7   1        611.07        620.84        22.04 o                         
   0   7   1        631.62        707.01        32.97 o                         
   1   7   1        697.40        710.26        29.80 o                         
   2   7   1       1301.61       1279.67        72.62 o                         
   3   7   1        850.60        835.29        34.70 o                         
   4   7   1        557.61        517.00        33.10 o                         
  -3   8   1       1000.16        987.13        52.76 o                         
  -2   8   1        217.94        219.43        11.60 o                         
  -1   8   1       1987.71       2061.84        80.26 o                         
   0   8   1        655.45        712.63        38.44 o                         
   1   8   1       2055.27       2064.92        69.42 o                         
   2   8   1        247.18        248.04        13.67 o                         
   3   8   1       1063.34       1079.37        66.49 o                         
  -2   9   1        902.59        940.09        54.06 o                         
  -1   9   1          0.33          2.12         3.95 o                         
   0   9   1        967.99       1038.19        29.28 o                         
   1   9   1          1.51          3.43         3.31 o                         
   2   9   1        844.07        887.75        55.17 o                         
  -1  10   1        109.70        110.90        11.08 o                         
   0  10   1         91.35        114.91        11.27 o                         
   1  10   1         81.69         83.78         8.17 o                         
   1   0   2       3167.47       3244.22        77.83 o                         
   2   0   2       7155.56       7051.02       147.10 o                         
   3   0   2       2030.14       2063.06        37.71 o                         
   4   0   2       2735.85       2757.11        71.78 o                         
   5   0   2        169.69        184.69        10.79 o                         
   6   0   2        893.18        926.47        98.14 o                         
  -6   1   2        821.76        875.56        82.80 o                         
  -5   1   2        565.37        607.19        26.77 o                         
  -4   1   2        610.95        650.24        19.25 o                         
  -3   1   2       3176.43       3253.61        62.25 o                         
  -2   1   2       2255.75       2336.91        66.72 o                         
  -1   1   2       9714.08       9921.18       211.94 o                         
   0   1   2       3510.62       3720.50        80.08 o                         
   1   1   2       9424.73       9391.63       197.93 o                         
   2   1   2       1918.73       1959.76        51.64 o                         
   3   1   2       2800.34       2820.84        50.36 o                         
   4   1   2        491.94        503.92        18.46 o                         
   5   1   2        579.26        621.67        27.30 o                         
   6   1   2        744.26        778.56        73.84 o                         
  -6   2   2        251.19        266.30        23.91 o                         
  -5   2   2        659.05        713.11        44.82 o                         
  -4   2   2        127.84        142.46         8.66 o                         
  -3   2   2       1399.32       1357.43        49.76 o                         
  -2   2   2       1269.99       1373.09        52.74 o                         
  -1   2   2       1140.98       1105.87        23.29 o                         
   0   2   2          8.25         21.04         2.25 o                         
   1   2   2       1215.16       1196.64        26.95 o                         
   2   2   2       1221.91       1294.56        35.50 o                         
   3   2   2       1451.59       1445.36        48.77 o                         
   4   2   2        211.31        217.96        10.06 o                         
   5   2   2        621.30        629.64        28.76 o                         
   6   2   2        321.76        327.12        26.34 o                         
  -5   3   2        241.43        263.75        12.62 o                         
  -4   3   2        713.36        723.95        30.30 o                         
  -3   3   2       1907.40       1895.36        61.47 o                         
  -2   3   2        290.68        295.30         6.92 o                         
  -1   3   2       5276.46       5738.28       150.58 o                         
   0   3   2          9.54         11.75         1.94 o                         
   1   3   2       5763.00       6228.07       163.04 o                         
   2   3   2        360.68        352.37         6.33 o                         
   3   3   2       1943.94       1930.48        62.84 o                         
   4   3   2        902.79        872.47        30.09 o                         
   5   3   2        337.57        349.60        15.13 o                         
  -5   4   2        189.99        191.74        13.80 o                         
  -4   4   2        208.62        209.62        14.95 o                         
  -3   4   2       2829.29       2691.00        67.27 o                         
  -2   4   2       3798.35       3837.77       123.37 o                         
  -1   4   2       3391.58       3448.53        36.98 o                         
   0   4   2       2854.56       2995.31        43.19 o                         
   1   4   2       3548.75       3563.23        46.55 o                         
   2   4   2       4035.92       4071.59       139.26 o                         
   3   4   2       2873.20       2719.92        60.54 o                         
   4   4   2        185.34        189.27        10.22 o                         
   5   4   2        283.02        284.43        17.62 o                         
  -5   5   2        283.19        278.62        17.73 o                         
  -4   5   2       2439.83       2426.62        81.47 o                         
  -3   5   2        893.48        863.77        27.80 o                         
  -2   5   2       3100.12       3040.74       100.72 o                         
  -1   5   2       2139.11       2258.21        73.19 o                         
   0   5   2       7544.28       7886.77       120.22 o                         
   1   5   2       1767.80       1823.18        59.19 o                         
   2   5   2       3140.41       3063.86       109.73 o                         
   3   5   2        992.93       1005.77        32.47 o                         
   4   5   2       2518.71       2543.11        79.78 o                         
   5   5   2        240.05        243.75        16.90 o                         
  -5   6   2        567.78        551.36        46.75 o                         
  -4   6   2        623.91        618.66        24.87 o                         
  -3   6   2        669.01        648.68        31.54 o                         
  -2   6   2        946.81        961.12        40.07 o                         
  -1   6   2       2613.55       2750.65        79.73 o                         
   0   6   2       1677.06       1815.07        62.74 o                         
   1   6   2       2742.50       2848.02        90.19 o                         
   2   6   2       1012.64        995.09        39.76 o                         
   3   6   2        695.16        663.10        29.32 o                         
   4   6   2        649.34        646.89        24.21 o                         
   5   6   2        599.48        656.08        54.88 o                         
  -4   7   2        150.07        154.47        11.75 o                         
  -3   7   2         70.89         78.99         6.13 o                         
  -2   7   2        187.69        186.21        11.94 o                         
  -1   7   2        944.75        975.12        35.32 o                         
   0   7   2         39.57         39.31         3.54 o                         
   1   7   2        892.09        876.87        31.97 o                         
   2   7   2        160.58        164.37        11.18 o                         
   3   7   2         64.20         69.37         5.34 o                         
   4   7   2        114.12        113.31         8.27 o                         
  -3   8   2       1359.18       1350.08        83.12 o                         
  -2   8   2         80.07         82.42         6.55 o                         
  -1   8   2       2988.73       3028.95       100.42 o                         
   0   8   2        326.66        357.81        21.59 o                         
   1   8   2       3065.21       3139.66       111.94 o                         
   2   8   2        125.19        123.96         8.50 o                         
   3   8   2       1296.90       1371.76        77.98 o                         
  -2   9   2       1113.40       1160.36        71.69 o                         
  -1   9   2       1495.20       1535.74        83.30 o                         
   0   9   2       1140.14       1238.56        36.77 o                         
   1   9   2       1553.86       1593.81        79.40 o                         
   2   9   2       1112.89       1168.97        71.88 o                         
  -1  10   2        101.85        108.79         9.96 o                         
   0  10   2        612.03        671.77        51.34 o                         
   1  10   2        110.85        122.18        10.00 o                         
   1   0   3          0.38          2.20         2.37 o                         
   2   0   3        508.87        528.32        17.07 o                         
   3   0   3        314.37        321.08         8.58 o                         
   4   0   3         94.12         91.53         5.39 o                         
   5   0   3        983.89        989.57        40.86 o                         
   6   0   3         63.91         62.90         9.34 o                         
  -6   1   3         66.34         73.58        10.86 o                         
  -5   1   3        311.64        319.67        17.58 o                         
  -4   1   3        178.12        188.40         9.12 o                         
  -3   1   3        429.15        440.60        17.53 o                         
  -2   1   3       1310.22       1358.45        44.79 o                         
  -1   1   3       3909.48       4101.93        88.98 o                         
   0   1   3       6667.20       7024.11       147.84 o                         
   1   1   3       3984.37       4048.82        79.31 o                         
   2   1   3       1330.08       1345.35        34.85 o                         
   3   1   3        556.63        538.24        19.95 o                         
   4   1   3        186.05        183.30         9.44 o                         
   5   1   3        408.39        416.62        21.97 o                         
   6   1   3         59.23         67.80        10.13 o                         
  -6   2   3        583.83        595.28        50.91 o                         
  -5   2   3         85.06         92.08        10.33 o                         
  -4   2   3        476.99        480.79        23.45 o                         
  -3   2   3       1466.15       1456.24        42.74 o                         
  -2   2   3       3089.52       2980.71       100.14 o                         
  -1   2   3       1695.66       1640.29        34.15 o                         
   0   2   3       4064.89       4432.80        83.51 o                         
   1   2   3       1656.89       1724.65        35.12 o                         
   2   2   3       3191.04       3086.66        81.92 o                         
   3   2   3       1410.60       1435.50        33.88 o                         
   4   2   3        474.96        467.74        20.52 o                         
   5   2   3         89.41         91.84         6.35 o                         
   6   2   3        675.32        681.22        52.46 o                         
  -5   3   3       2523.80       2664.06        90.86 o                         
  -4   3   3        940.21        980.40        43.35 o                         
  -3   3   3       5569.89       5371.51       177.13 o                         
  -2   3   3        487.31        469.45        10.93 o                         
  -1   3   3       7547.83       7555.83        76.58 o                         
   0   3   3       9430.79      10453.92       202.48 o                         
   1   3   3       7498.77       7528.93        84.63 o                         
   2   3   3        527.88        492.44        10.38 o                         
   3   3   3       5706.73       5644.52       179.24 o                         
   4   3   3        807.97        816.89        28.50 o                         
   5   3   3       2454.03       2587.44        85.03 o                         
  -5   4   3        685.68        697.74        39.16 o                         
  -4   4   3       3063.67       3092.08       173.37 o                         
  -3   4   3       1146.66       1159.95        32.76 o                         
  -2   4   3       1810.61       1760.47        61.33 o                         
  -1   4   3       1463.82       1628.36        18.24 o                         
   0   4   3       1892.94       1794.46        29.47 o                         
   1   4   3       1385.79       1508.94        19.16 o                         
   2   4   3       1872.36       1822.16        63.16 o                         
   3   4   3       1196.45       1191.61        28.66 o                         
   4   4   3       3261.14       3231.81       144.36 o                         
   5   4   3        776.27        795.27        44.34 o                         
  -5   5   3        100.42         94.65         8.32 o                         
  -4   5   3       1004.07        998.10        37.42 o                         
  -3   5   3        743.47        751.42        26.44 o                         
  -2   5   3        891.57        856.54        24.57 o                         
  -1   5   3        390.88        406.36        14.21 o                         
   0   5   3        120.59        136.71         4.83 o                         
   1   5   3        393.64        399.06        13.57 o                         
   2   5   3        805.61        771.84        25.11 o                         
   3   5   3        752.67        754.86        23.29 o                         
   4   5   3       1046.81       1049.85        35.74 o                         
   5   5   3         99.79        101.39         9.32 o                         
  -4   6   3       3001.45       2869.75        95.38 o                         
  -3   6   3        234.13        227.55        13.76 o                         
  -2   6   3       3461.34       3380.13       125.76 o                         
  -1   6   3        639.55        660.65        22.62 o                         
   0   6   3       8798.11       9185.38       236.57 o                         
   1   6   3        560.17        572.18        19.87 o                         
   2   6   3       3487.30       3439.23       128.67 o                         
   3   6   3        225.68        215.26        10.94 o                         
   4   6   3       3002.66       2888.23        78.30 o                         
  -4   7   3        251.35        246.28        19.50 o                         
  -3   7   3       2791.52       2803.81       110.88 o                         
  -2   7   3        843.59        794.36        43.02 o                         
  -1   7   3       4348.66       4532.04       167.47 o                         
   0   7   3       1178.62       1219.83        43.25 o                         
   1   7   3       4119.48       4166.60       142.50 o                         
   2   7   3        953.58        944.75        50.79 o                         
   3   7   3       2916.67       2847.08       105.04 o                         
   4   7   3        250.49        242.57        19.00 o                         
  -3   8   3        664.83        599.88        38.48 o                         
  -2   8   3        801.24        826.72        26.28 o                         
  -1   8   3        444.89        449.43        17.12 o                         
   0   8   3         12.79         16.22         3.15 o                         
   1   8   3        430.76        437.71        19.59 o                         
   2   8   3        902.49        951.91        34.71 o                         
   3   8   3        669.95        658.05        41.71 o                         
  -2   9   3         33.06         32.60         5.04 o                         
  -1   9   3        193.91        199.00        12.89 o                         
   0   9   3         96.28        105.42         7.32 o                         
   1   9   3        189.17        194.33        11.59 o                         
   2   9   3         32.51         34.20         5.29 o                         
  -1  10   3        210.68        216.14        17.80 o                         
   0  10   3        371.30        424.92        30.62 o                         
   1  10   3        163.23        172.75        13.46 o                         
   0   0   4       6024.01       6034.87       287.12 o                         
   1   0   4       5575.22       5530.69       131.67 o                         
   2   0   4         15.02         17.06         2.11 o                         
   3   0   4       1387.67       1264.14        42.98 o                         
   4   0   4        433.39        427.18        18.90 o                         
   5   0   4       1120.87       1184.82        56.36 o                         
   6   0   4         25.90         31.88         6.69 o                         
  -6   1   4        439.20        477.16        46.33 o                         
  -5   1   4        420.88        432.28        25.07 o                         
  -4   1   4       1079.30       1104.95        43.55 o                         
  -3   1   4        280.17        322.36        41.46 o                         
  -2   1   4       2332.56       2306.14        74.24 o                         
  -1   1   4       2920.08       2961.09        60.45 o                         
   0   1   4       5433.21       5432.75       108.67 o                         
   1   1   4       2951.70       2909.46        62.21 o                         
   2   1   4       2421.08       2324.41        56.97 o                         
   3   1   4        279.89        303.03        12.01 o                         
   4   1   4       1030.24        962.47        40.98 o                         
   5   1   4        407.51        420.84        20.28 o                         
   6   1   4        522.30        534.81        51.91 o                         
  -5   2   4        226.99        238.64        19.75 o                         
  -4   2   4        703.02        732.90        33.52 o                         
  -3   2   4       1444.86       1431.41        40.29 o                         
  -2   2   4        455.81        437.74         8.10 o                         
  -1   2   4       1416.39       1406.34        28.89 o                         
   0   2   4        619.29        680.85        14.33 o                         
   1   2   4       1265.16       1262.22        28.52 o                         
   2   2   4        393.78        380.42         6.74 o                         
   3   2   4       1428.52       1405.77        32.43 o                         
   4   2   4        535.93        514.60        18.17 o                         
   5   2   4        235.30        236.61        12.36 o                         
  -5   3   4        819.30        850.12        32.51 o                         
  -4   3   4        541.00        569.14        25.16 o                         
  -3   3   4        582.97        576.83        24.35 o                         
  -2   3   4        700.29        712.78        14.60 o                         
  -1   3   4        934.69        973.58        25.51 o                         
   0   3   4       1866.29       2041.62        39.90 o                         
   1   3   4        875.34        902.73        25.91 o                         
   2   3   4        922.99        936.37        18.15 o                         
   3   3   4        458.73        449.25        16.82 o                         
   4   3   4        693.32        680.79        24.44 o                         
   5   3   4        788.54        808.19        63.87 o                         
  -5   4   4        739.23        747.91        41.89 o                         
  -4   4   4        318.50        318.07        20.26 o                         
  -3   4   4       5512.03       5496.04       148.57 o                         
  -2   4   4         22.80         21.69         2.03 o                         
  -1   4   4       3429.68       3228.12        25.78 o                         
   0   4   4        102.90        110.51         3.31 o                         
   1   4   4       3549.61       3329.36        32.92 o                         
   2   4   4         36.63         35.35         2.45 o                         
   3   4   4       5717.91       5490.72       119.57 o                         
   4   4   4        359.58        353.29        18.31 o                         
   5   4   4        820.84        849.17        47.16 o                         
  -5   5   4        338.24        321.18        25.03 o                         
  -4   5   4       2644.50       2657.99       105.38 o                         
  -3   5   4        759.11        783.96        32.92 o                         
  -2   5   4       6788.46       6696.10       169.03 o                         
  -1   5   4       1346.99       1410.56        31.22 o                         
   0   5   4      10932.41      11049.87       303.36 o                         
   1   5   4       1296.38       1336.15        31.54 o                         
   2   5   4       6864.80       6765.72       191.33 o                         
   3   5   4        731.70        724.03        21.49 o                         
   4   5   4       2619.76       2700.82       101.38 o                         
   5   5   4        329.57        344.28        26.61 o                         
  -4   6   4        382.76        362.61        23.42 o                         
  -3   6   4        602.44        641.43        37.50 o                         
  -2   6   4        772.90        755.88        30.63 o                         
  -1   6   4       3457.80       3558.97        91.95 o                         
   0   6   4          7.91          8.00         2.07 o                         
   1   6   4       3584.99       3659.85       104.17 o                         
   2   6   4        751.88        733.12        32.94 o                         
   3   6   4        589.75        600.83        29.43 o                         
   4   6   4        387.52        382.27        21.01 o                         
  -4   7   4        156.17        155.74        13.07 o                         
  -3   7   4        306.79        291.33        12.68 o                         
  -2   7   4        115.17        115.27         8.07 o                         
  -1   7   4        840.61        856.12        33.74 o                         
   0   7   4       2074.71       2080.49        65.50 o                         
   1   7   4        886.24        902.40        37.61 o                         
   2   7   4        124.64        126.10         7.91 o                         
   3   7   4        397.20        381.00        16.77 o                         
   4   7   4        159.56        162.24        13.32 o                         
  -3   8   4       1678.42       1664.32        94.31 o                         
  -2   8   4         56.68         47.76         4.01 o                         
  -1   8   4       3155.65       3173.75       105.14 o                         
   0   8   4         17.49         18.39         2.87 o                         
   1   8   4       3344.80       3346.48       128.15 o                         
   2   8   4         74.66         65.79         5.52 o                         
   3   8   4       1673.49       1809.25       110.51 o                         
  -2   9   4       2182.41       2123.73       142.71 o                         
  -1   9   4         51.20         46.99         4.95 o                         
   0   9   4       1630.12       1818.57        90.33 o                         
   1   9   4         53.10         49.79         5.04 o                         
   2   9   4       2177.52       2082.71       166.35 o                         
   0  10   4         38.46         44.62         5.02 o                         
   1   0   5       7349.81       7747.04       186.90 o                         
   2   0   5       2739.32       3051.19        83.71 o                         
   3   0   5        124.72        123.19         6.03 o                         
   4   0   5         14.83         19.02         2.69 o                         
   5   0   5        104.27        105.12         9.18 o                         
   6   0   5        135.06        155.12        17.39 o                         
  -6   1   5        692.33        717.17        68.28 o                         
  -5   1   5        177.78        187.71        14.62 o                         
  -4   1   5       1065.72       1064.68        44.07 o                         
  -3   1   5       2144.34       2271.63       114.07 o                         
  -2   1   5        457.88        478.60        16.59 o                         
  -1   1   5       2040.22       1949.38        40.92 o                         
   0   1   5       8532.55       8682.95       186.38 o                         
   1   1   5       2097.22       1960.76        48.87 o                         
   2   1   5        596.63        616.83        16.49 o                         
   3   1   5       2173.58       2166.33        49.87 o                         
   4   1   5        907.03        938.26        45.03 o                         
   5   1   5        105.38        109.29         7.51 o                         
   6   1   5        609.32        624.70        69.70 o                         
  -5   2   5        668.45        701.27        36.68 o                         
  -4   2   5       1265.86       1278.24        51.45 o                         
  -3   2   5       2642.27       2663.59        69.82 o                         
  -2   2   5       2408.49       2333.16        25.19 o                         
  -1   2   5        936.14        871.71        18.06 o                         
   0   2   5       4285.33       4326.71        74.75 o                         
   1   2   5       1079.73       1000.87        22.37 o                         
   2   2   5       2696.60       2617.67        24.90 o                         
   3   2   5       2580.58       2560.71        58.63 o                         
   4   2   5       1198.21       1181.95        38.28 o                         
   5   2   5        648.30        661.85        21.67 o                         
  -5   3   5       1531.33       1587.57        51.68 o                         
  -4   3   5        355.13        381.53        16.57 o                         
  -3   3   5       3198.64       3089.09        88.71 o                         
  -2   3   5        901.96        913.81        16.92 o                         
  -1   3   5       5958.61       5964.55       151.26 o                         
   0   3   5        761.47        899.09        23.71 o                         
   1   3   5       5688.34       5665.31       160.07 o                         
   2   3   5        785.15        787.97        15.10 o                         
   3   3   5       3214.72       3072.50        81.65 o                         
   4   3   5        343.15        354.44        13.70 o                         
   5   3   5       1651.53       1658.07        49.63 o                         
  -5   4   5        402.17        415.59        29.77 o                         
  -4   4   5       1509.54       1535.23        87.20 o                         
  -3   4   5        893.27        913.32        27.71 o                         
  -2   4   5       1168.00       1146.28        28.19 o                         
  -1   4   5        375.04        395.24         8.34 o                         
   0   4   5       2721.98       2857.64        28.61 o                         
   1   4   5        335.66        350.79         8.14 o                         
   2   4   5       1235.01       1202.65        29.35 o                         
   3   4   5        725.98        748.96        18.56 o                         
   4   4   5       1523.46       1547.41        77.34 o                         
   5   4   5        349.62        375.81        24.78 o                         
  -5   5   5         54.70         52.45         6.07 o                         
  -4   5   5        185.13        184.72        11.77 o                         
  -3   5   5        156.66        161.79         8.57 o                         
  -2   5   5        446.73        440.03        13.30 o                         
  -1   5   5       1000.74       1046.04        24.99 o                         
   0   5   5        434.29        468.55        16.60 o                         
   1   5   5        938.12        958.88        23.23 o                         
   2   5   5        385.42        374.22        14.31 o                         
   3   5   5        182.78        179.47         6.68 o                         
   4   5   5        155.97        159.46         8.22 o                         
   5   5   5         79.25         82.76         8.05 o                         
  -4   6   5       1066.84        989.57        59.53 o                         
  -3   6   5        132.08        128.56         6.60 o                         
  -2   6   5       3063.19       3109.30       101.77 o                         
  -1   6   5         60.58         60.40         3.67 o                         
   0   6   5       5336.36       5503.76       171.28 o                         
   1   6   5         32.66         33.45         2.95 o                         
   2   6   5       3088.98       2993.33       103.87 o                         
   3   6   5        190.28        170.97         7.26 o                         
   4   6   5       1126.67       1149.99        58.25 o                         
  -4   7   5         51.61         49.36         5.74 o                         
  -3   7   5       2946.71       2858.50        82.22 o                         
  -2   7   5        309.43        315.16        18.20 o                         
  -1   7   5       3775.85       3817.96       133.58 o                         
   0   7   5         41.87         39.66         3.15 o                         
   1   7   5       3968.44       3931.86       204.79 o                         
   2   7   5        239.05        254.57        15.03 o                         
   3   7   5       2727.28       2584.91        80.18 o                         
   4   7   5         32.05         32.88         4.06 o                         
  -3   8   5        607.71        571.12        36.84 o                         
  -2   8   5        637.30        636.89        19.57 o                         
  -1   8   5         33.45         34.56         3.74 o                         
   0   8   5        891.56        933.04        32.72 o                         
   1   8   5         43.83         45.33         4.82 o                         
   2   8   5        677.16        705.17        24.86 o                         
   3   8   5        597.85        601.16        38.02 o                         
  -2   9   5        672.14        673.42        46.77 o                         
  -1   9   5         30.05         32.74         4.12 o                         
   0   9   5        186.39        186.84        11.24 o                         
   1   9   5         15.98         16.28         3.50 o                         
   2   9   5        754.48        789.40        71.01 o                         
   0  10   5        110.20        111.02        10.14 o                         
   0   0   6      24694.34      26136.21      2120.41 o                         
   1   0   6        160.24        125.55         5.34 o                         
   2   0   6      10101.16       9681.63       182.76 o                         
   3   0   6       2866.96       2731.48        69.83 o                         
   4   0   6       2851.07       2834.53       128.01 o                         
   5   0   6       1866.76       1885.30        95.27 o                         
   6   0   6       1238.89       1310.64       140.74 o                         
  -5   1   6       1002.35       1020.85        69.13 o                         
  -4   1   6       1105.27       1117.79        40.88 o                         
  -3   1   6       2188.68       2150.77        54.39 o                         
  -2   1   6       2307.55       2161.14        29.65 o                         
  -1   1   6       3290.96       3133.14        64.20 o                         
   1   1   6       3284.45       3061.11        72.48 o                         
   2   1   6       2363.16       2114.93        17.27 o                         
   3   1   6       2216.01       2095.07        45.70 o                         
   4   1   6       1044.55       1034.54        35.71 o                         
   5   1   6       1002.12       1023.01        42.17 o                         
  -5   2   6        623.87        621.11        28.76 o                         
  -4   2   6        781.41        798.63        36.22 o                         
  -3   2   6        406.77        415.61        18.18 o                         
  -2   2   6        386.12        380.76         7.73 o                         
  -1   2   6        285.43        312.26         9.18 o                         
   0   2   6       5345.03       5415.43       105.29 o                         
   1   2   6        222.81        244.69         9.37 o                         
   2   2   6        322.11        327.92         7.36 o                         
   3   2   6        431.20        418.31        14.85 o                         
   4   2   6        601.10        597.96        20.42 o                         
   5   2   6        637.14        663.63        21.98 o                         
  -5   3   6        925.87        940.78        52.16 o                         
  -4   3   6        336.15        343.57        16.24 o                         
  -3   3   6       3088.51       3114.57        89.28 o                         
  -2   3   6        699.66        696.46        13.46 o                         
  -1   3   6       2138.19       2136.46        16.24 o                         
   0   3   6       3569.03       3808.33        98.05 o                         
   1   3   6       2121.54       2095.58        26.94 o                         
   2   3   6        771.55        774.79        15.26 o                         
   3   3   6       2960.97       2851.41        73.95 o                         
   4   3   6        325.89        321.50        12.74 o                         
   5   3   6        826.42        845.93        43.31 o                         
  -5   4   6        657.77        655.05        45.37 o                         
  -4   4   6         77.29         76.50         6.46 o                         
  -3   4   6       2150.68       2236.03        85.95 o                         
  -2   4   6       2075.34       2048.56        48.84 o                         
  -1   4   6       1884.20       1874.04        30.54 o                         
   0   4   6        349.53        308.69         6.99 o                         
   1   4   6       1720.47       1732.05        31.07 o                         
   2   4   6       1921.33       1816.62        48.54 o                         
   3   4   6       2511.31       2491.18        81.94 o                         
   4   4   6        184.05        185.48         8.15 o                         
   5   4   6        747.11        776.98        48.66 o                         
  -5   5   6        155.79        160.85        13.57 o                         
  -4   5   6       1129.86       1095.39        57.20 o                         
  -3   5   6        420.93        423.86        16.11 o                         
  -2   5   6       2701.39       2639.61        58.42 o                         
  -1   5   6        383.78        373.73        12.44 o                         
   0   5   6        584.17        533.21        13.24 o                         
   1   5   6        381.93        356.93        12.34 o                         
   2   5   6       2859.66       2698.08        74.23 o                         
   3   5   6        252.26        254.25         8.86 o                         
   4   5   6       1108.82       1131.45        52.82 o                         
   5   5   6         86.28         96.13         8.97 o                         
  -4   6   6        474.03        451.20        32.56 o                         
  -3   6   6        321.47        322.92        12.40 o                         
  -2   6   6        196.72        190.24         9.13 o                         
  -1   6   6        369.36        367.71        12.22 o                         
   0   6   6        240.73        240.43         8.76 o                         
   1   6   6        286.06        277.18         9.78 o                         
   2   6   6        206.49        198.93         9.01 o                         
   3   6   6        221.27        211.21         9.02 o                         
   4   6   6        455.38        457.66        24.52 o                         
  -4   7   6        145.43        143.63        12.29 o                         
  -3   7   6        274.16        289.78        12.49 o                         
  -2   7   6        256.63        234.86        10.25 o                         
  -1   7   6        594.29        587.25        22.65 o                         
   0   7   6         71.00         65.60         4.12 o                         
   1   7   6        627.85        609.43        26.44 o                         
   2   7   6        304.55        287.51        12.19 o                         
   3   7   6        301.03        295.22        12.62 o                         
   4   7   6        123.98        124.41        10.92 o                         
  -3   8   6        297.27        289.66        22.80 o                         
  -2   8   6        139.22        134.98         6.79 o                         
  -1   8   6        802.40        804.61        35.83 o                         
   0   8   6         28.97         33.32         3.29 o                         
   1   8   6        699.69        720.76        37.81 o                         
   2   8   6        225.27        226.56        11.11 o                         
   3   8   6        261.97        268.07        22.96 o                         
  -2   9   6        646.94        662.77        45.70 o                         
  -1   9   6       1420.45       1399.64        79.48 o                         
   0   9   6       2012.63       2113.47       113.42 o                         
   1   9   6       1411.93       1373.05        83.95 o                         
   2   9   6        790.82        848.79        76.12 o                         
   1   0   7         25.94         29.73         2.73 o                         
   2   0   7        668.08        680.43        12.72 o                         
   3   0   7         93.48         90.16         4.06 o                         
   4   0   7        308.06        299.52        14.37 o                         
   5   0   7        124.88        123.42         8.19 o                         
  -5   1   7        834.18        838.23        41.54 o                         
  -4   1   7       2048.19       1940.31        73.07 o                         
  -3   1   7       2270.68       2275.81        78.62 o                         
  -2   1   7       4414.04       4266.90        36.02 o                         
  -1   1   7       3415.97       3328.61        95.22 o                         
   0   1   7       9527.05       9294.66       200.87 o                         
   1   1   7       3614.12       3787.09       120.78 o                         
   2   1   7       4062.51       3921.58        36.24 o                         
   3   1   7       2338.43       2258.59        68.72 o                         
   4   1   7       1929.81       1830.78        57.81 o                         
   5   1   7        852.62        865.52        30.14 o                         
  -5   2   7       1203.79       1259.21        53.40 o                         
  -4   2   7       1157.85       1277.87       147.57 o                         
  -3   2   7       7744.65       7740.90       246.22 o                         
  -2   2   7       1572.64       1551.14        31.14 o                         
  -1   2   7       5469.26       5165.75       135.79 o                         
   0   2   7       3895.58       3766.06       106.87 o                         
   1   2   7       5665.73       5278.14       167.73 o                         
   2   2   7       1583.30       1541.58        35.61 o                         
   3   2   7       7101.14       6827.92       174.17 o                         
   4   2   7       1219.23       1192.29        39.78 o                         
   5   2   7       1152.00       1163.56        35.88 o                         
  -5   3   7        557.76        568.67        35.78 o                         
  -4   3   7        863.52        885.31        55.26 o                         
  -3   3   7        242.36        256.60         9.48 o                         
  -2   3   7       1731.99       1696.23        56.87 o                         
  -1   3   7        625.18        628.19         7.75 o                         
   0   3   7       7295.86       7273.02        59.14 o                         
   1   3   7        545.02        517.25         7.73 o                         
   2   3   7       1771.99       1762.78        65.52 o                         
   3   3   7        362.27        360.19        10.75 o                         
   4   3   7        791.85        812.94        41.40 o                         
   5   3   7        615.49        625.16        32.76 o                         
  -5   4   7        157.01        172.01        13.94 o                         
  -4   4   7        225.41        227.00        14.67 o                         
  -3   4   7        601.90        588.16        24.31 o                         
  -2   4   7        444.89        434.22        14.40 o                         
  -1   4   7        513.52        528.17        17.57 o                         
   0   4   7        616.89        637.51        11.83 o                         
   1   4   7        387.42        407.91        15.27 o                         
   2   4   7        543.49        518.46        20.06 o                         
   3   4   7        750.35        741.29        28.36 o                         
   4   4   7        353.15        363.24        14.53 o                         
   5   4   7        110.19        123.35         9.71 o                         
  -5   5   7        326.27        329.40        26.39 o                         
  -4   5   7         44.13         49.16         8.34 o                         
  -3   5   7        191.88        197.70         9.20 o                         
  -2   5   7        304.11        317.25         8.95 o                         
  -1   5   7        251.80        250.84         9.67 o                         
   0   5   7       1617.85       1727.45        51.40 o                         
   1   5   7        277.53        271.01        10.39 o                         
   2   5   7        265.03        264.85        10.01 o                         
   3   5   7        169.98        166.22         7.28 o                         
   4   5   7         42.41         50.23         4.19 o                         
   5   5   7        346.70        388.44        33.77 o                         
  -4   6   7        140.25        126.04         9.70 o                         
  -3   6   7        511.86        513.46        19.37 o                         
  -2   6   7          0.38          1.90         1.82 o                         
  -1   6   7        630.06        639.79        27.08 o                         
   0   6   7         57.42         55.59         3.68 o                         
   1   6   7        411.60        411.12        19.08 o                         
   2   6   7         15.79         20.72         3.08 o                         
   3   6   7        459.49        442.46        18.25 o                         
   4   6   7         79.77         72.31         5.44 o                         
  -4   7   7        576.39        536.10        41.49 o                         
  -3   7   7        397.90        381.94        19.43 o                         
  -2   7   7       1311.65       1219.83        42.32 o                         
  -1   7   7        639.89        629.92        32.53 o                         
   0   7   7       1452.70       1447.66        58.84 o                         
   1   7   7        654.44        640.23        37.57 o                         
   2   7   7       1068.41       1046.22        38.97 o                         
   3   7   7        344.89        313.04        18.90 o                         
   4   7   7        480.69        463.36        36.22 o                         
  -3   8   7        746.24        721.05        49.53 o                         
  -2   8   7       1021.85        935.03        44.56 o                         
  -1   8   7       1984.77       1955.70        83.46 o                         
   0   8   7        803.78        858.23        37.81 o                         
   1   8   7       2028.78       2063.95       103.91 o                         
   2   8   7        954.34        960.50        57.41 o                         
   3   8   7        758.62        699.20        51.47 o                         
  -2   9   7        258.48        272.00        20.32 o                         
  -1   9   7        127.06        131.69         9.44 o                         
   0   9   7        371.40        377.80        24.64 o                         
   1   9   7        119.54        125.72        11.47 o                         
   2   9   7        285.01        316.90        27.56 o                         
   0   0   8      15013.87      15389.99      1734.74 o                         
   1   0   8        152.93        111.56         5.33 o                         
   2   0   8       2667.33       2457.27       309.29 o                         
   3   0   8        482.14        451.96        15.76 o                         
   4   0   8       3103.01       3114.14       111.20 o                         
   5   0   8        329.15        334.70        20.09 o                         
  -5   1   8        978.96        981.93        41.81 o                         
  -4   1   8        941.75        910.99        35.98 o                         
  -3   1   8       4288.56       4214.36       150.92 o                         
  -2   1   8       2862.78       2898.18        60.78 o                         
  -1   1   8       5281.27       5021.01       140.83 o                         
   0   1   8         39.32         61.72         3.67 o                         
   1   1   8       5482.78       6568.69       379.87 o                         
   2   1   8       2992.00       2949.71        51.71 o                         
   3   1   8       4110.24       3915.44       118.50 o                         
   4   1   8        859.89        867.29       123.14 o                         
   5   1   8       1098.59       1035.71        63.78 o                         
  -5   2   8       1046.67       1063.88        72.32 o                         
  -4   2   8         86.60         99.17         6.69 o                         
  -3   2   8        163.76        171.74         8.98 o                         
  -2   2   8        359.24        357.95         8.71 o                         
  -1   2   8       1006.60       1050.47        10.97 o                         
   0   2   8         65.26         69.93         3.57 o                         
   1   2   8       1087.24       1094.40        15.84 o                         
   2   2   8        369.57        370.54         9.82 o                         
   3   2   8        219.78        201.18         7.24 o                         
   4   2   8         88.57         89.01         4.64 o                         
   5   2   8       1076.48       1075.97        64.88 o                         
  -5   3   8        396.15        408.67        29.47 o                         
  -4   3   8       1264.27       1283.57        79.15 o                         
  -3   3   8       2112.84       2125.95        61.74 o                         
  -2   3   8        785.14        785.17        19.20 o                         
  -1   3   8       2123.93       2063.07        32.01 o                         
   0   3   8        331.23        295.98         5.73 o                         
   1   3   8       2062.88       1963.87        38.54 o                         
   2   3   8        853.90        830.91        21.69 o                         
   3   3   8       2074.33       2076.55        48.15 o                         
   4   3   8       1409.79       1367.52        65.29 o                         
   5   3   8        359.53        374.57        24.57 o                         
  -5   4   8         39.61         38.99         5.75 o                         
  -4   4   8       1975.85       1999.43       112.57 o                         
  -3   4   8        685.66        696.39        22.39 o                         
  -2   4   8       2446.26       2395.81        61.83 o                         
  -1   4   8        202.96        214.61         6.14 o                         
   0   4   8       3766.04       3627.01       116.77 o                         
   1   4   8        182.62        190.47         6.09 o                         
   2   4   8       2374.92       2160.96        60.53 o                         
   3   4   8        660.19        671.89        21.98 o                         
   4   4   8       1806.90       1851.30        74.18 o                         
   5   4   8         59.11         62.29         7.39 o                         
  -5   5   8        615.11        593.38        50.52 o                         
  -4   5   8        160.95        164.19        10.70 o                         
  -3   5   8       1619.48       1636.15        77.47 o                         
  -2   5   8        276.80        266.49        10.29 o                         
  -1   5   8       2834.26       2717.30        72.34 o                         
   0   5   8       1115.59       1099.87        36.20 o                         
   1   5   8       2635.93       2542.06        73.99 o                         
   2   5   8        303.50        290.89        15.05 o                         
   3   5   8       1544.76       1532.74        77.30 o                         
   4   5   8        189.66        194.05         7.93 o                         
   5   5   8        566.16        639.78        60.24 o                         
  -4   6   8        512.06        516.55        33.16 o                         
  -3   6   8        207.14        212.33        10.63 o                         
  -2   6   8        899.02        925.03        32.38 o                         
  -1   6   8        669.53        641.65        28.52 o                         
   0   6   8        761.98        775.49        32.51 o                         
   1   6   8        725.59        684.21        30.59 o                         
   2   6   8        924.83        924.20        36.87 o                         
   3   6   8        247.09        247.90        12.74 o                         
   4   6   8        479.62        462.00        27.48 o                         
  -4   7   8        743.57        724.63        55.55 o                         
  -3   7   8         17.03         18.88         3.38 o                         
  -2   7   8        342.76        336.30        15.63 o                         
  -1   7   8         50.10         50.54         4.27 o                         
   0   7   8        447.44        443.67        26.29 o                         
   1   7   8         50.71         50.09         4.87 o                         
   2   7   8        405.51        421.43        21.73 o                         
   3   7   8         17.73         19.56         3.49 o                         
   4   7   8        601.78        615.32        47.46 o                         
  -3   8   8        476.64        452.33        31.77 o                         
  -2   8   8        214.41        206.11        11.64 o                         
  -1   8   8        196.06        196.30         8.81 o                         
   0   8   8        807.77        807.71        38.28 o                         
   1   8   8        173.38        184.42         9.01 o                         
   2   8   8        315.02        309.11        20.25 o                         
   3   8   8        396.30        396.75        28.00 o                         
  -2   9   8         43.73         37.80         4.28 o                         
  -1   9   8       1802.87       1766.32       128.26 o                         
   0   9   8        188.11        168.94        12.22 o                         
   1   9   8       1738.29       1757.99       155.88 o                         
   2   9   8         33.29         30.86         4.77 o                         
   1   0   9        772.94        822.64        13.44 o                         
   2   0   9          1.86          2.93         1.69 o                         
   3   0   9          1.91          1.46         1.37 o                         
   4   0   9        819.78        822.07        31.45 o                         
   5   0   9         37.44         36.87         5.92 o                         
  -5   1   9        593.31        551.97        39.50 o                         
  -4   1   9        173.60        181.15         9.95 o                         
  -3   1   9        575.16        574.81        18.65 o                         
  -2   1   9       7188.59       7294.41       299.85 o                         
  -1   1   9        403.02        378.09         7.19 o                         
   0   1   9       1573.69       1569.26        48.86 o                         
   1   1   9        456.12        446.54         9.39 o                         
   2   1   9       7031.49       6763.38       125.45 o                         
   3   1   9        717.32        699.33        20.14 o                         
   4   1   9        122.89        129.24         6.44 o                         
   5   1   9        719.47        728.02        57.38 o                         
  -5   2   9        979.06        972.87        77.01 o                         
  -4   2   9         19.34         22.19         3.38 o                         
  -3   2   9       3185.72       3178.60       150.01 o                         
  -2   2   9         93.49        100.00         4.98 o                         
  -1   2   9       6694.06       6485.83       119.46 o                         
   0   2   9        803.91        837.72        14.72 o                         
   1   2   9       7046.62       6626.44        94.22 o                         
   2   2   9        135.34        145.60         6.39 o                         
   3   2   9       2918.00       2754.45        69.67 o                         
   4   2   9         27.64         26.31         2.69 o                         
   5   2   9        902.05        891.02        60.61 o                         
  -5   3   9        230.43        231.91        23.52 o                         
  -4   3   9       1154.58       1173.73        52.35 o                         
  -3   3   9       2341.40       2292.06       102.66 o                         
  -2   3   9       3482.12       3420.75        97.40 o                         
  -1   3   9       2706.45       2637.18        40.12 o                         
   0   3   9       9933.96       9643.01       198.93 o                         
   1   3   9       2793.51       2675.11        56.12 o                         
   2   3   9       3449.57       3236.92       111.76 o                         
   3   3   9       2425.86       2422.64        93.14 o                         
   4   3   9       1015.48       1000.35        31.90 o                         
   5   3   9        224.70        239.22        20.40 o                         
  -5   4   9        227.53        234.69        23.30 o                         
  -4   4   9        654.39        681.99        40.60 o                         
  -3   4   9        415.70        407.66        14.13 o                         
  -2   4   9       1398.89       1384.47        36.71 o                         
  -1   4   9       2452.88       2488.64        53.86 o                         
   1   4   9       2272.38       2229.90        56.86 o                         
   2   4   9       1497.20       1395.09        42.89 o                         
   3   4   9        429.38        434.39        16.58 o                         
   4   4   9        835.82        853.37        35.33 o                         
   5   4   9        264.06        273.06        23.67 o                         
  -4   5   9        480.64        470.31        27.29 o                         
  -3   5   9        470.65        459.25        21.98 o                         
  -2   5   9        816.10        765.01        29.09 o                         
  -1   5   9         35.07         33.86         2.56 o                         
   0   5   9        507.95        486.95        14.50 o                         
   1   5   9         52.54         50.72         3.79 o                         
   2   5   9        702.10        657.33        29.71 o                         
   3   5   9        381.40        391.95        24.06 o                         
   4   5   9        427.09        413.74        22.40 o                         
  -4   6   9       1008.77        992.41        56.91 o                         
  -3   6   9       1370.86       1378.03        55.65 o                         
  -2   6   9        381.40        369.55        19.83 o                         
  -1   6   9       2171.47       2160.55        74.89 o                         
   0   6   9       1945.41       1945.78        78.61 o                         
   1   6   9       2001.90       1975.98        70.46 o                         
   2   6   9        313.47        306.98        20.35 o                         
   3   6   9       1262.48       1271.86        55.29 o                         
   4   6   9        976.25        924.29        52.99 o                         
  -3   7   9        494.99        501.91        24.89 o                         
  -2   7   9       4028.26       3851.05       150.76 o                         
  -1   7   9       1207.73       1166.24        37.97 o                         
   0   7   9       2628.99       2673.56       141.09 o                         
   1   7   9       1276.46       1297.24        52.04 o                         
   2   7   9       4271.86       4298.65       197.12 o                         
   3   7   9        450.26        450.26        26.07 o                         
  -3   8   9        685.35        647.53        46.01 o                         
  -2   8   9         57.29         57.22         4.95 o                         
  -1   8   9       2030.27       1931.32        60.65 o                         
   0   8   9         96.76         99.69         6.28 o                         
   1   8   9       2013.91       1989.80        68.39 o                         
   2   8   9         63.66         63.47         6.60 o                         
   3   8   9        548.87        555.99        42.94 o                         
  -1   9   9        299.67        279.95        21.92 o                         
   0   9   9        112.28        105.88         9.55 o                         
   1   9   9        270.03        260.13        24.62 o                         
   0   0  10       2076.07       1939.56        49.93 o                         
   1   0  10        128.94        109.22        26.96 o                         
   2   0  10       1168.11       1153.57       153.17 o                         
   3   0  10        913.27        907.95        22.42 o                         
   4   0  10        512.66        497.96        24.83 o                         
   5   0  10         40.20         35.30         5.85 o                         
  -5   1  10        424.00        401.96        34.10 o                         
  -4   1  10        129.51        135.46         9.66 o                         
  -3   1  10       1389.44       1339.22        37.69 o                         
  -2   1  10       1150.55       1134.81        46.07 o                         
  -1   1  10       1833.23       1847.57        27.71 o                         
   0   1  10       2989.76       3100.92        48.49 o                         
   1   1  10       1601.95       1619.35        50.57 o                         
   2   1  10       1251.54       1235.14        52.16 o                         
   3   1  10       1482.59       1432.19        40.71 o                         
   4   1  10        151.88        152.08         9.60 o                         
   5   1  10        460.62        465.85        47.02 o                         
  -5   2  10        438.22        446.33        41.92 o                         
  -4   2  10        753.11        718.96        36.96 o                         
  -3   2  10       1399.73       1611.73       185.79 o                         
  -2   2  10       1611.58       1613.87        43.21 o                         
  -1   2  10       1535.04       1497.18        28.44 o                         
   0   2  10       2334.70       2357.18        44.07 o                         
   1   2  10       1537.65       1562.07       303.38 o                         
   2   2  10       1660.50       1633.25        62.55 o                         
   3   2  10       1412.48       1288.03        56.59 o                         
   4   2  10        652.76        634.29        20.82 o                         
   5   2  10        492.12        518.77        46.75 o                         
  -5   3  10        405.91        399.75        43.99 o                         
  -4   3  10        836.27        835.53        42.03 o                         
  -3   3  10       1484.63       1403.38        49.20 o                         
  -2   3  10       1201.40       1167.47        29.10 o                         
  -1   3  10         83.52         80.33         3.69 o                         
   0   3  10         65.04         64.25         2.90 o                         
   1   3  10         37.92         40.06         3.14 o                         
   2   3  10       1346.18       1267.31        36.39 o                         
   3   3  10       1262.85       1163.79        42.39 o                         
   4   3  10       1008.61        977.77        34.97 o                         
   5   3  10        357.28        375.25        35.32 o                         
  -5   4  10        476.05        453.38        51.05 o                         
  -4   4  10       1843.16       1868.25        86.01 o                         
  -3   4  10       1695.09       1620.84        55.17 o                         
  -2   4  10       2420.83       2314.59        57.96 o                         
  -1   4  10       1104.95       1056.50        32.76 o                         
   0   4  10       4937.59       4859.88       124.13 o                         
   1   4  10        955.40        896.29        33.24 o                         
   2   4  10       2339.67       2170.49        72.22 o                         
   3   4  10       1820.97       1837.93        70.15 o                         
   4   4  10       1731.11       1820.69        59.52 o                         
   5   4  10        487.49        519.35        49.58 o                         
  -4   5  10       1466.42       1473.30        74.38 o                         
  -3   5  10       4399.85       4351.08       141.84 o                         
  -2   5  10       2978.94       2782.29        90.12 o                         
  -1   5  10       4522.05       4516.82       106.94 o                         
   0   5  10       4017.71       3932.40        89.80 o                         
   1   5  10       4279.37       4181.60       122.00 o                         
   2   5  10       3023.57       2891.62       113.62 o                         
   3   5  10       4395.57       4432.08       172.34 o                         
   4   5  10       1483.60       1456.88        79.46 o                         
  -4   6  10        670.49        678.29        46.79 o                         
  -3   6  10        777.34        794.02       201.80 o                         
  -2   6  10        569.53        565.85        29.29 o                         
  -1   6  10       1326.35       1277.89        44.05 o                         
   0   6  10       1131.33       1110.81        39.88 o                         
   1   6  10       1448.65       1431.46        59.47 o                         
   2   6  10        580.81        595.64        41.56 o                         
   3   6  10        761.34        789.51        25.36 o                         
   4   6  10        597.69        607.67        45.35 o                         
  -3   7  10        652.74        627.32        34.24 o                         
  -2   7  10        623.41        590.79        18.89 o                         
  -1   7  10        174.30        179.63         9.05 o                         
   0   7  10        176.14        179.38         9.29 o                         
   1   7  10        186.90        191.30        11.28 o                         
   2   7  10        578.65        577.96        25.90 o                         
   3   7  10        713.89        690.40        40.34 o                         
  -2   8  10        748.92        754.69        40.86 o                         
  -1   8  10        680.74        647.68        36.31 o                         
   0   8  10        892.13        913.92        37.57 o                         
   1   8  10        773.09        793.23        53.80 o                         
   2   8  10        725.45        778.66        53.13 o                         
  -1   9  10        696.33        677.29        56.72 o                         
   0   9  10        368.41        372.05        39.95 o                         
   1   9  10        615.48        656.99        61.67 o                         
   1   0  11        196.60        201.36         6.72 o                         
   2   0  11        182.39        174.10         6.67 o                         
   3   0  11          5.47          5.44         2.34 o                         
   4   0  11        734.71        685.92        29.15 o                         
   5   0  11        651.95        595.55        54.24 o                         
  -5   1  11        129.92        116.59        13.40 o                         
  -4   1  11        535.10        513.13        23.46 o                         
  -3   1  11       1535.95       1454.32        70.97 o                         
  -2   1  11        646.99        595.20        18.36 o                         
  -1   1  11       2055.22       2033.47        40.31 o                         
   0   1  11        284.38        280.64         8.24 o                         
   1   1  11       2146.89       2194.96        75.68 o                         
   2   1  11        614.44        575.58        17.60 o                         
   3   1  11       1451.24       1366.88        56.04 o                         
   4   1  11        404.77        388.67        16.31 o                         
   5   1  11        171.62        155.34        16.92 o                         
  -5   2  11        126.75        123.98        14.20 o                         
  -4   2  11        432.47        417.00        26.70 o                         
  -3   2  11        279.47        278.55        24.82 o                         
  -2   2  11       2672.45       2600.58        93.34 o                         
  -1   2  11       2498.42       2404.46        85.84 o                         
   0   2  11       6528.43       6295.35       713.65 o                         
   1   2  11       2277.40       2546.85       185.73 o                         
   2   2  11       2776.39       2737.99       141.15 o                         
   3   2  11        240.09        225.23        11.98 o                         
   4   2  11        397.19        385.34        16.05 o                         
   5   2  11         76.46         81.95         9.85 o                         
  -5   3  11        517.17        553.70        51.73 o                         
  -4   3  11       1299.33       1329.04        75.73 o                         
  -3   3  11       1416.84       1376.22        52.74 o                         
  -2   3  11        933.31        940.09        23.93 o                         
  -1   3  11       5931.53       5500.61       140.38 o                         
   0   3  11       4907.43       4970.77       150.27 o                         
   1   3  11       5842.27       5613.76       166.09 o                         
   2   3  11       1085.59       1092.89       206.83 o                         
   3   3  11       1646.68       1523.78        59.18 o                         
   4   3  11       1236.97       1268.26        65.04 o                         
   5   3  11        561.24        621.74        65.65 o                         
  -4   4  11        301.71        317.45        14.84 o                         
  -3   4  11       1013.98        986.92        52.72 o                         
  -2   4  11       2390.60       2312.71        89.02 o                         
  -1   4  11       2155.40       2040.44        54.69 o                         
   0   4  11       1123.60       1083.76        32.64 o                         
   1   4  11       2138.88       2051.21        73.79 o                         
   2   4  11       2427.97       2349.49       122.19 o                         
   3   4  11        859.94        858.87        53.15 o                         
   4   4  11        309.13        319.87        22.18 o                         
  -4   5  11        479.54        468.19        28.14 o                         
  -3   5  11        408.86        386.65        18.11 o                         
  -2   5  11        453.52        426.55        16.92 o                         
  -1   5  11         49.86         55.11         3.52 o                         
   0   5  11          3.83          4.15         1.83 o                         
   1   5  11         77.67         72.48         5.02 o                         
   2   5  11        368.62        330.19        14.46 o                         
   3   5  11        430.09        428.88        20.40 o                         
   4   5  11        529.15        504.20        32.47 o                         
  -4   6  11        805.66        821.63        58.07 o                         
  -3   6  11        852.63        864.62        25.75 o                         
  -2   6  11       1570.50       1530.70        51.92 o                         
  -1   6  11       2015.41       1969.38        66.61 o                         
   0   6  11       2109.85       2099.06        70.80 o                         
   1   6  11       2004.26       1928.92        79.45 o                         
   2   6  11       1596.09       1550.68        56.51 o                         
   3   6  11        871.37        871.53        27.70 o                         
   4   6  11        889.74        912.97        69.31 o                         
  -3   7  11       1207.01       1192.44        75.48 o                         
  -2   7  11       1985.01       1917.01        52.88 o                         
  -1   7  11       2868.01       2863.99       120.27 o                         
   0   7  11       1544.70       1558.81        61.68 o                         
   1   7  11       2792.93       2775.73       157.63 o                         
   2   7  11       1987.22       1957.70        62.29 o                         
   3   7  11       1238.38       1219.34        83.26 o                         
  -2   8  11        982.18        923.42        62.82 o                         
  -1   8  11        175.37        178.76        10.82 o                         
   0   8  11        819.44        818.53        56.05 o                         
   1   8  11        157.46        162.12        13.37 o                         
   2   8  11       1003.20       1001.80        80.80 o                         
  -1   9  11         88.53         84.48        10.10 o                         
   0   9  11         28.06         33.28         6.78 o                         
   1   9  11        103.51        106.69        13.46 o                         
   0   0  12        458.57        488.90        25.63 o                         
   1   0  12       4681.81       4507.29       188.23 o                         
   2   0  12          4.00          5.51         1.75 o                         
   3   0  12       3568.67       3369.65       145.20 o                         
   4   0  12        465.63        424.89        21.47 o                         
   5   0  12        867.47        823.06        73.55 o                         
  -5   1  12        158.78        147.09        18.17 o                         
  -4   1  12       1579.11       1492.59        73.33 o                         
  -3   1  12        624.89        581.48        29.77 o                         
  -2   1  12       1799.16       1653.45        51.54 o                         
  -1   1  12        267.39        271.38        11.95 o                         
   0   1  12       5430.24       5510.22       106.12 o                         
   1   1  12        263.44        276.49        11.98 o                         
   2   1  12       1871.09       1781.87        55.01 o                         
   3   1  12        716.75        670.60        29.51 o                         
   4   1  12       1618.19       1551.71        66.88 o                         
   5   1  12        187.82        184.59        26.54 o                         
  -5   2  12         64.31         62.62         9.87 o                         
  -4   2  12        959.42        886.34        60.11 o                         
  -3   2  12        265.98        256.92        13.69 o                         
  -2   2  12       2463.32       2422.89        80.42 o                         
  -1   2  12        456.57        444.58        12.54 o                         
   0   2  12       1665.71       1694.10        84.55 o                         
   1   2  12        414.40        420.87        12.71 o                         
   2   2  12       2343.85       2331.76        77.26 o                         
   3   2  12        269.76        262.30        12.68 o                         
   4   2  12        841.66        794.85        38.06 o                         
   5   2  12         77.40         77.43         9.51 o                         
  -5   3  12        876.17        941.30       100.98 o                         
  -4   3  12        737.21        706.18        39.62 o                         
  -3   3  12       1160.70       1150.02        44.27 o                         
  -2   3  12        351.06        341.56        11.09 o                         
  -1   3  12        445.12        420.73        14.83 o                         
   0   3  12       1825.87       1803.44        68.67 o                         
   1   3  12        401.10        397.73        17.34 o                         
   2   3  12        305.50        315.92        28.79 o                         
   3   3  12       1006.25       1026.00        42.68 o                         
   4   3  12        784.98        797.72        30.21 o                         
   5   3  12        798.18        855.54        92.13 o                         
  -4   4  12        361.37        378.49        22.60 o                         
  -3   4  12       3049.24       2989.04       105.67 o                         
  -2   4  12       1421.86       1404.23        44.76 o                         
  -1   4  12       2882.67       2703.54        67.04 o                         
   0   4  12        209.51        238.82         8.72 o                         
   1   4  12       2967.41       2909.49        89.73 o                         
   2   4  12       1438.27       1375.66        59.56 o                         
   3   4  12       3221.11       3336.32       129.89 o                         
   4   4  12        349.97        338.28        22.19 o                         
  -4   5  12        934.34        934.20        53.84 o                         
  -3   5  12        798.45        785.71        32.62 o                         
  -2   5  12       2267.74       2162.68       101.94 o                         
  -1   5  12       1435.62       1458.93        44.43 o                         
   0   5  12       2685.29       2656.98       101.96 o                         
   1   5  12       1411.75       1461.53        69.37 o                         
   2   5  12       2513.54       2269.10       137.89 o                         
   3   5  12        724.00        739.51        33.18 o                         
   4   5  12        949.29        910.35        56.42 o                         
  -4   6  12        289.49        284.45        25.41 o                         
  -3   6  12        851.85        841.69        40.39 o                         
  -2   6  12        558.37        552.94        25.26 o                         
  -1   6  12        767.56        788.18        38.07 o                         
   0   6  12        834.03        860.73        49.85 o                         
   1   6  12        763.17        772.52        48.32 o                         
   2   6  12        547.04        529.76        26.26 o                         
   3   6  12        672.09        699.29        36.28 o                         
   4   6  12        305.35        298.34        26.32 o                         
  -3   7  12        368.45        362.47        24.14 o                         
  -2   7  12          3.98          4.86         2.85 o                         
  -1   7  12         58.36         61.02         4.70 o                         
   0   7  12          0.21          1.15         3.40 o                         
   1   7  12         66.72         67.68         5.72 o                         
   2   7  12          2.78          2.41         3.09 o                         
   3   7  12        416.22        407.85        31.22 o                         
  -2   8  12        457.40        424.18        29.59 o                         
  -1   8  12        369.52        368.53        23.88 o                         
   0   8  12        423.78        473.15        37.41 o                         
   1   8  12        408.02        381.17        30.21 o                         
   2   8  12        505.47        474.06        39.42 o                         
   1   0  13        229.02        238.65         9.35 o                         
   2   0  13         73.57         68.63         4.38 o                         
   3   0  13       3029.45       2884.52       123.00 o                         
   4   0  13         36.98         41.63         5.74 o                         
   5   0  13        818.54        731.45        94.73 o                         
  -5   1  13        765.37        707.98        75.07 o                         
  -4   1  13        290.86        299.41        22.87 o                         
  -3   1  13       3593.95       3511.15       191.32 o                         
  -2   1  13        592.31        578.15        19.01 o                         
  -1   1  13       3431.40       3500.79       162.33 o                         
   0   1  13       2720.72       2845.03        80.45 o                         
   1   1  13       3509.06       3527.82       142.93 o                         
   2   1  13        551.08        563.77        18.57 o                         
   3   1  13       3825.40       3807.65       442.83 o                         
   4   1  13        264.13        274.44        18.75 o                         
   5   1  13        736.20        716.63        92.53 o                         
  -5   2  13        229.95        219.82        26.27 o                         
  -4   2  13       1700.91       1670.80        96.19 o                         
  -3   2  13        817.12        859.30       334.39 o                         
  -2   2  13       6960.49       6890.15       229.40 o                         
  -1   2  13        522.55        508.30        18.28 o                         
   0   2  13       9975.37      10086.64       406.57 o                         
   1   2  13        584.36        563.96        20.73 o                         
   2   2  13       7391.47       7207.04       240.11 o                         
   3   2  13        724.13        664.25        31.66 o                         
   4   2  13       1749.37       1814.50        57.54 o                         
   5   2  13        206.13        209.68        24.92 o                         
  -4   3  13         64.39         63.18         7.38 o                         
  -3   3  13        607.41        630.19        39.68 o                         
  -2   3  13         51.19         51.10         3.87 o                         
  -1   3  13       2390.12       2311.36        67.97 o                         
   0   3  13         86.22         94.23         4.71 o                         
   1   3  13       2290.06       2173.50        67.43 o                         
   2   3  13         56.64         57.34         5.28 o                         
   3   3  13        584.15        559.47        35.52 o                         
   4   3  13         34.94         36.84         4.66 o                         
  -4   4  13         10.86         12.18         3.60 o                         
  -3   4  13        733.28        724.48        26.28 o                         
  -2   4  13         96.78         94.49         5.40 o                         
  -1   4  13        311.48        305.24        13.14 o                         
   0   4  13         39.08         38.55         3.18 o                         
   1   4  13        275.96        275.81        15.30 o                         
   2   4  13         42.56         39.17         4.01 o                         
   3   4  13        592.06        575.46        23.29 o                         
   4   4  13          0.31          2.28         2.98 o                         
  -4   5  13        205.64        223.73        16.71 o                         
  -3   5  13         33.78         36.08         3.80 o                         
  -2   5  13        134.22        132.17         6.48 o                         
  -1   5  13         23.18         22.06         2.51 o                         
   0   5  13        356.27        351.22        15.17 o                         
   1   5  13         16.55         16.20         3.44 o                         
   2   5  13        120.88        117.19         7.72 o                         
   3   5  13         60.78         68.30         7.87 o                         
   4   5  13        196.33        196.57        17.44 o                         
  -3   6  13        177.32        175.38        11.00 o                         
  -2   6  13        783.18        757.23        24.21 o                         
  -1   6  13         35.74         35.16         3.28 o                         
   0   6  13        259.41        260.72        11.80 o                         
   1   6  13         35.24         36.55         5.28 o                         
   2   6  13        955.78        879.65        37.51 o                         
   3   6  13        228.74        232.68        16.23 o                         
  -3   7  13       1130.84       1069.54        74.75 o                         
  -2   7  13         13.99         12.06         3.32 o                         
  -1   7  13       1442.98       1435.11        42.98 o                         
   0   7  13          3.21          5.37         3.36 o                         
   1   7  13       1432.19       1411.26        57.58 o                         
   2   7  13         22.26         21.01         4.41 o                         
   3   7  13       1323.03       1283.17        97.39 o                         
  -2   8  13       1012.15       1002.48        70.07 o                         
  -1   8  13        291.09        286.90        22.22 o                         
   0   8  13       2796.59       2769.27       206.69 o                         
   1   8  13        330.67        302.50        28.97 o                         
   2   8  13       1038.92       1058.24        87.94 o                         
   0   0  14         29.55         29.09         3.98 o                         
   1   0  14       8164.37       8180.70       294.58 o                         
   2   0  14       1308.42       1308.21        39.05 o                         
   3   0  14       3678.12       3459.18       165.10 o                         
   4   0  14        344.89        354.69        20.34 o                         
   5   0  14       1466.47       1495.90       196.68 o                         
  -5   1  14        557.04        527.98        59.48 o                         
  -4   1  14        913.32        905.03        55.29 o                         
  -3   1  14        635.26        606.24        48.20 o                         
  -2   1  14       2385.02       2291.15       104.93 o                         
  -1   1  14        183.36        186.47        10.24 o                         
   0   1  14       2195.69       2168.89        90.42 o                         
   1   1  14        174.38        187.30        12.12 o                         
   2   1  14       2458.47       2666.09       144.61 o                         
   3   1  14        710.97        692.20        47.66 o                         
   4   1  14        945.39        920.99        44.71 o                         
   5   1  14        576.61        536.36        72.23 o                         
  -4   2  14        887.72        806.71        55.11 o                         
  -3   2  14        210.01        247.05        84.59 o                         
  -2   2  14        416.55        400.04        23.77 o                         
  -1   2  14         89.92         88.43         5.24 o                         
   0   2  14        118.38        132.36         6.47 o                         
   1   2  14         65.66         64.80         3.93 o                         
   2   2  14        352.40        314.93        18.32 o                         
   3   2  14        269.59        264.23        20.11 o                         
   4   2  14        914.11        896.31        61.21 o                         
  -4   3  14        727.36        737.91        50.74 o                         
  -3   3  14        532.54        552.44        23.83 o                         
  -2   3  14        997.79       1018.35        38.99 o                         
  -1   3  14        573.99        560.84        19.56 o                         
   0   3  14       2019.72       1974.05        57.22 o                         
   1   3  14        618.25        589.52        19.10 o                         
   2   3  14        980.26        947.52        45.95 o                         
   3   3  14        460.64        442.26        22.15 o                         
   4   3  14        848.98        857.16        47.11 o                         
  -4   4  14        304.98        312.90        20.77 o                         
  -3   4  14        916.53        906.84        37.35 o                         
  -2   4  14        623.34        590.47        30.60 o                         
  -1   4  14       2592.24       2512.51        86.91 o                         
   0   4  14       1497.58       1526.06        53.62 o                         
   1   4  14       2576.30       2442.37       114.08 o                         
   2   4  14        523.81        470.69        33.16 o                         
   3   4  14        888.66        868.75        41.69 o                         
   4   4  14        297.34        295.70        21.59 o                         
  -4   5  14         92.65         86.38         7.84 o                         
  -3   5  14        352.85        359.18        19.62 o                         
  -2   5  14       1070.15       1027.13        36.23 o                         
  -1   5  14         72.98         66.22         4.61 o                         
   0   5  14        132.05        132.73         7.66 o                         
   1   5  14         46.87         51.58         6.64 o                         
   2   5  14       1230.01       1151.93        51.35 o                         
   3   5  14        355.32        362.43        34.98 o                         
   4   5  14         76.54         72.00         8.72 o                         
  -3   6  14        363.23        359.15        25.50 o                         
  -2   6  14         24.73         28.97         3.39 o                         
  -1   6  14        252.73        260.50        13.16 o                         
   0   6  14         56.67         48.15         4.28 o                         
   1   6  14        198.67        206.21        14.87 o                         
   2   6  14         52.82         52.75         4.75 o                         
   3   6  14        495.87        519.76        42.87 o                         
  -2   7  14        115.57        121.26        10.01 o                         
  -1   7  14         40.56         39.00         4.32 o                         
   0   7  14        574.49        616.95        42.81 o                         
   1   7  14         42.39         38.75         6.86 o                         
   2   7  14         95.07         99.60        10.24 o                         
  -1   8  14        218.29        199.70        17.88 o                         
   0   8  14        179.38        203.34        20.42 o                         
   1   8  14        128.84        115.77        15.17 o                         
   1   0  15         61.15         59.57         4.38 o                         
   2   0  15          5.18          9.57         2.42 o                         
   3   0  15        767.34        734.53        65.07 o                         
   4   0  15        117.83        114.83        12.03 o                         
  -4   1  15        448.39        412.62        29.51 o                         
  -3   1  15       1305.72       1236.11        70.82 o                         
  -2   1  15        875.99        893.40        56.13 o                         
  -1   1  15       2637.80       2842.98       883.50 o                         
   0   1  15        810.47        844.40        28.30 o                         
   1   1  15       2760.57       3250.93       372.65 o                         
   2   1  15        915.59        974.20        42.10 o                         
   3   1  15       1472.99       1411.41        71.98 o                         
   4   1  15        487.21        460.85        37.76 o                         
  -4   2  15       1913.20       1754.40       116.22 o                         
  -3   2  15       1484.73       1481.07        65.06 o                         
  -2   2  15       1492.70       1507.80       122.48 o                         
  -1   2  15       1871.46       1996.93        96.69 o                         
   0   2  15       2137.76       2196.53        64.25 o                         
   1   2  15       1922.05       1951.23        88.39 o                         
   2   2  15       1485.55       1457.22        68.88 o                         
   3   2  15       1426.54       1513.85       135.03 o                         
   4   2  15       2015.44       2196.62       432.01 o                         
  -4   3  15       1032.03       1053.19        79.78 o                         
  -3   3  15         88.49         98.27         7.14 o                         
  -2   3  15        289.15        300.81        13.52 o                         
  -1   3  15         64.72         62.83         4.52 o                         
   0   3  15       2561.91       2630.92       125.64 o                         
   1   3  15        129.58        130.23         7.39 o                         
   2   3  15        267.40        265.71        17.70 o                         
   3   3  15         69.65         70.92         6.62 o                         
   4   3  15        924.42        921.94        62.90 o                         
  -4   4  15        103.10        112.35        10.15 o                         
  -3   4  15        379.32        390.97        13.33 o                         
  -2   4  15        397.67        410.66        16.07 o                         
  -1   4  15        588.19        569.22        23.28 o                         
   0   4  15          3.89          4.94         2.65 o                         
   1   4  15        494.71        476.84        27.99 o                         
   2   4  15        501.42        477.88        22.85 o                         
   3   4  15        401.44        390.30        18.09 o                         
   4   4  15        176.30        172.80        15.52 o                         
  -3   5  15         43.61         45.85         4.44 o                         
  -2   5  15         60.03         56.85         4.48 o                         
  -1   5  15        203.40        193.23         8.69 o                         
   0   5  15        458.95        463.13        27.44 o                         
   1   5  15        247.82        240.29        17.39 o                         
   2   5  15         96.63         90.98         7.26 o                         
   3   5  15         21.08         24.95         4.19 o                         
  -3   6  15       1400.32       1389.50       101.12 o                         
  -2   6  15         13.59         13.22         3.13 o                         
  -1   6  15       1426.07       1426.15        42.85 o                         
   0   6  15        115.17        108.90         8.35 o                         
   1   6  15       1293.44       1323.77        62.21 o                         
   2   6  15         47.03         41.61         5.00 o                         
   3   6  15       1491.23       1625.24       129.35 o                         
  -2   7  15       1345.27       1310.79        88.67 o                         
  -1   7  15         59.58         62.48         5.57 o                         
   0   7  15       1671.82       1738.64       129.77 o                         
   1   7  15         20.95         22.78         6.10 o                         
   2   7  15       1456.31       1422.40       126.70 o                         
   0   8  15        355.20        402.73        38.68 o                         
   0   0  16       1164.72       1414.98       283.72 o                         
   1   0  16       1839.85       1861.67        89.84 o                         
   2   0  16       1462.06       1613.17        76.83 o                         
   3   0  16        144.89        169.74        16.78 o                         
   4   0  16         65.94         78.06         9.78 o                         
  -4   1  16         86.66         94.10         9.72 o                         
  -3   1  16        628.21        630.87        43.70 o                         
  -2   1  16        505.16        510.47        34.63 o                         
  -1   1  16        999.01       1037.88        55.28 o                         
   0   1  16        301.75        310.09        11.89 o                         
   1   1  16        772.70       1040.67       150.29 o                         
   2   1  16        441.12        487.45        52.69 o                         
   3   1  16        578.63        574.24        51.00 o                         
   4   1  16         43.83         53.50         7.78 o                         
  -4   2  16        716.61        674.48        60.77 o                         
  -3   2  16         19.49         23.29         4.96 o                         
  -2   2  16        587.62        664.97        65.65 o                         
  -1   2  16        327.55        350.08        17.44 o                         
   0   2  16        452.11        432.86        21.02 o                         
   1   2  16        364.17        383.36        16.16 o                         
   2   2  16        661.62        655.16        37.47 o                         
   3   2  16         32.37         40.16         4.98 o                         
   4   2  16        759.44        733.41        64.80 o                         
  -4   3  16        425.21        390.65        36.40 o                         
  -3   3  16         27.27         32.12         4.18 o                         
  -2   3  16        772.89        812.44        36.12 o                         
  -1   3  16        348.70        362.85        15.69 o                         
   0   3  16        154.13        167.40         9.68 o                         
   1   3  16        225.16        231.65        12.30 o                         
   2   3  16        879.44        863.23        62.24 o                         
   3   3  16         27.15         26.27         4.24 o                         
   4   3  16        489.44        460.04        48.78 o                         
  -4   4  16       1450.86       1523.52       115.25 o                         
  -3   4  16         28.25         28.79         3.62 o                         
  -2   4  16       2242.31       2206.95        88.19 o                         
  -1   4  16         67.12         57.44         5.30 o                         
   0   4  16       3605.67       3798.67       180.48 o                         
   1   4  16         70.49         64.12         8.79 o                         
   2   4  16       2231.18       2140.20       107.85 o                         
   3   4  16         27.34         30.33         4.70 o                         
   4   4  16       1353.74       1278.47       136.51 o                         
  -3   5  16       2363.20       2398.59       160.81 o                         
  -2   5  16         46.50         43.15         3.88 o                         
  -1   5  16       3943.33       4006.54       168.35 o                         
   0   5  16          1.21          2.12         2.65 o                         
   1   5  16       4036.31       3745.99       209.21 o                         
   2   5  16         72.31         67.92         5.60 o                         
   3   5  16       2189.28       2238.61       176.77 o                         
  -2   6  16        826.12        839.81        48.17 o                         
  -1   6  16         58.22         55.46         5.05 o                         
   0   6  16        182.36        205.15        11.86 o                         
   1   6  16         63.34         64.40         8.73 o                         
   2   6  16        864.72        814.16        62.96 o                         
  -2   7  16         92.84         89.53         8.54 o                         
  -1   7  16        323.10        336.77        25.85 o                         
   0   7  16        427.69        420.31        38.73 o                         
   1   7  16        314.87        324.88        35.81 o                         
   2   7  16         77.57         72.16         9.01 o                         
   1   0  17         89.22         94.16         6.64 o                         
   2   0  17        108.84        119.67        10.08 o                         
   3   0  17         67.56         60.62         9.77 o                         
   4   0  17        337.50        320.38        35.21 o                         
  -4   1  17         14.53         16.45         4.86 o                         
  -3   1  17        150.00        150.65        16.15 o                         
  -2   1  17        356.16        377.37        35.09 o                         
  -1   1  17        101.43        110.27        40.63 o                         
   0   1  17         74.29         75.55         5.94 o                         
   1   1  17         82.08         96.57        12.93 o                         
   2   1  17        322.51        391.20       169.68 o                         
   3   1  17        144.64        149.11        15.42 o                         
   4   1  17         55.29         54.13         8.39 o                         
  -4   2  17         13.30         12.50         4.84 o                         
  -3   2  17        873.16        868.40        43.62 o                         
  -2   2  17         10.58         12.85         8.73 o                         
  -1   2  17       1012.96       1101.67        49.23 o                         
   0   2  17        838.21        815.37        37.01 o                         
   1   2  17       1048.95       1152.40        51.34 o                         
   2   2  17         17.01         19.04         4.45 o                         
   3   2  17        865.83        846.28       204.28 o                         
   4   2  17          5.64          9.65         4.90 o                         
  -4   3  17       1726.69       1679.41       138.51 o                         
  -3   3  17        105.62        145.58        41.78 o                         
  -2   3  17       1458.12       1595.60        63.91 o                         
  -1   3  17          6.72          5.00         2.57 o                         
   0   3  17       2525.89       2535.41       122.00 o                         
   1   3  17         15.24         12.69         3.35 o                         
   2   3  17       1497.18       1596.15       152.24 o                         
   3   3  17        121.84        123.91        10.91 o                         
   4   3  17       1638.78       1452.18       154.92 o                         
  -3   4  17       1008.37       1093.60        58.43 o                         
  -2   4  17        299.90        305.01        11.76 o                         
  -1   4  17        937.39        953.05        35.67 o                         
   0   4  17        193.53        207.68        13.22 o                         
   1   4  17        859.08        801.90        48.22 o                         
   2   4  17        331.69        320.13        14.56 o                         
   3   4  17        999.20        996.32        75.30 o                         
  -3   5  17        546.44        535.90        37.47 o                         
  -2   5  17         72.64         71.10         5.64 o                         
  -1   5  17        163.75        164.13         7.82 o                         
   0   5  17         76.44         76.01         7.34 o                         
   1   5  17        196.10        186.73        13.22 o                         
   2   5  17         82.96         79.60         7.11 o                         
   3   5  17        540.75        540.61        50.31 o                         
  -2   6  17        256.71        255.97        18.59 o                         
  -1   6  17       2302.53       2361.14       142.92 o                         
   0   6  17        294.28        301.06        25.79 o                         
   1   6  17       2305.78       2234.20       166.66 o                         
   2   6  17        234.80        233.36        22.49 o                         
  -1   7  17        118.25        109.49        12.34 o                         
   0   7  17       2206.23       2261.73       232.37 o                         
   1   7  17        122.58        106.22        14.27 o                         
   0   0  18        339.40        423.20        65.45 o                         
   1   0  18        772.20        875.70        43.05 o                         
   2   0  18         72.17         79.26         6.22 o                         
   3   0  18       1005.56       1176.67        68.84 o                         
   4   0  18        484.30        487.40        53.95 o                         
  -4   1  18         57.79         65.44         9.49 o                         
  -3   1  18        490.75        513.56        41.70 o                         
  -2   1  18        584.40        612.74        31.81 o                         
  -1   1  18       1255.92       1301.07        87.04 o                         
   0   1  18        485.66        505.87        31.43 o                         
   1   1  18       1056.70       1207.62       133.52 o                         
   2   1  18        668.27        675.52        34.71 o                         
   3   1  18        602.13        607.27        49.73 o                         
   4   1  18         64.45         69.65        10.21 o                         
  -4   2  18        293.75        280.99        32.49 o                         
  -3   2  18         18.93         22.64         5.58 o                         
  -2   2  18       1040.01       1140.91        59.31 o                         
  -1   2  18        199.12        208.80        13.31 o                         
   0   2  18       1095.86       1093.64        81.76 o                         
   1   2  18        224.37        245.61        16.81 o                         
   2   2  18       1039.34       1038.24        78.43 o                         
   3   2  18          8.13          7.94         3.74 o                         
   4   2  18        296.28        300.58        34.00 o                         
  -3   3  18         31.89         37.88        12.58 o                         
  -2   3  18        177.79        181.93         7.93 o                         
  -1   3  18        379.35        399.40        17.87 o                         
   0   3  18        279.36        268.41        14.03 o                         
   1   3  18        303.96        298.05        15.26 o                         
   2   3  18        145.22        133.34         9.99 o                         
   3   3  18         19.32         21.81         4.61 o                         
  -3   4  18        385.16        396.26        27.59 o                         
  -2   4  18       1385.53       1467.19        73.50 o                         
  -1   4  18       1045.18       1020.95        48.28 o                         
   0   4  18       1955.92       1999.65       112.64 o                         
   1   4  18        954.54        843.07        50.39 o                         
   2   4  18       1392.15       1406.94        83.38 o                         
   3   4  18        379.57        332.47        31.54 o                         
  -2   5  18        487.06        462.19        27.34 o                         
  -1   5  18       2639.31       2597.84       150.93 o                         
   0   5  18         50.85         53.41         6.87 o                         
   1   5  18       2566.43       2570.21       195.17 o                         
   2   5  18        472.34        439.89        31.07 o                         
  -2   6  18        526.70        505.81        36.17 o                         
  -1   6  18         79.51         90.91         9.60 o                         
   0   6  18       1354.47       1392.11       120.59 o                         
   1   6  18         76.22         76.05         9.16 o                         
   2   6  18        562.93        512.07        48.46 o                         
   1   0  19         90.56        100.08         7.16 o                         
   2   0  19         32.04         32.12         4.20 o                         
   3   0  19        698.68        806.93       123.03 o                         
  -3   1  19       1741.46       1834.81       158.30 o                         
  -2   1  19        297.56        296.02        17.13 o                         
  -1   1  19       1387.90       1418.27        61.21 o                         
   0   1  19          2.48          4.96         5.74 o                         
   1   1  19       1468.64       1729.26        73.11 o                         
   2   1  19        218.84        213.91        14.69 o                         
   3   1  19       1671.85       1655.22       175.20 o                         
  -3   2  19         60.08         64.87         8.83 o                         
  -2   2  19       1697.84       1976.28       674.27 o                         
  -1   2  19        143.31        166.93        21.71 o                         
   0   2  19       4545.59       4392.28       296.44 o                         
   1   2  19         82.24        111.35         9.80 o                         
   2   2  19       1735.95       1947.41       135.84 o                         
   3   2  19         75.19         93.95        80.67 o                         
  -3   3  19        277.64        319.57        93.87 o                         
  -2   3  19       1157.63       1342.83        72.49 o                         
  -1   3  19        661.70        703.67        41.88 o                         
   0   3  19        449.16        473.71        28.82 o                         
   1   3  19        598.14        559.73        36.23 o                         
   2   3  19       1194.93       1149.30        88.67 o                         
   3   3  19        227.72        220.41        24.54 o                         
  -3   4  19        436.72        471.52        48.19 o                         
  -2   4  19         12.10         12.27         3.26 o                         
  -1   4  19        652.22        668.45        46.20 o                         
   0   4  19        186.69        188.55         9.81 o                         
   1   4  19        679.66        650.34        44.50 o                         
   2   4  19          7.81          7.64         3.77 o                         
   3   4  19        380.06        373.09        41.28 o                         
  -2   5  19         86.97         83.10         7.22 o                         
  -1   5  19        226.94        230.87        19.75 o                         
   0   5  19        162.89        165.88        15.68 o                         
   1   5  19        277.81        263.90        25.53 o                         
   2   5  19         95.62         84.73         9.72 o                         
  -1   6  19       1015.61       1015.86        94.69 o                         
   0   6  19          9.99          8.57         5.43 o                         
   1   6  19       1026.00        958.94        88.54 o                         
   0   0  20        421.79        551.49        58.94 o                         
   1   0  20       5877.24       6995.90       497.05 o                         
   2   0  20         24.43         22.17         4.19 o                         
   3   0  20       2501.61       2699.13       276.01 o                         
  -3   1  20        231.68        274.37        30.76 o                         
  -2   1  20       1547.28       1518.61        81.73 o                         
  -1   1  20        133.62        139.68         8.85 o                         
   0   1  20       3333.53       3847.15       230.43 o                         
   1   1  20        126.11        150.79        11.67 o                         
   2   1  20       1532.57       1539.18       101.23 o                         
   3   1  20        256.41        262.41        35.92 o                         
  -3   2  20         45.24         53.77         8.88 o                         
  -2   2  20        158.79        184.85        13.50 o                         
  -1   2  20         39.55         53.20        32.56 o                         
   0   2  20        181.55        188.51        14.07 o                         
   1   2  20         53.29         75.04        15.81 o                         
   2   2  20        152.52        189.90        24.91 o                         
   3   2  20         28.81         36.68        21.14 o                         
  -3   3  20        168.51        177.94        16.51 o                         
  -2   3  20        961.42       1142.46       127.65 o                         
  -1   3  20         31.35         31.81         4.76 o                         
   0   3  20       1181.81       1174.08        72.08 o                         
   1   3  20         41.05         43.51         5.99 o                         
   2   3  20        889.98        915.63        79.83 o                         
   3   3  20        153.44        146.34        18.43 o                         
  -2   4  20        224.29        240.97        19.09 o                         
  -1   4  20       1123.52       1165.46        87.80 o                         
   0   4  20        244.61        230.04        15.54 o                         
   1   4  20       1093.98        986.59        75.31 o                         
   2   4  20        232.67        282.72        40.63 o                         
  -1   5  20        309.83        327.03        30.85 o                         
   0   5  20       1411.42       1333.12       119.40 o                         
   1   5  20        315.07        313.45        34.42 o                         
   1   0  21        195.55        245.91        34.43 o                         
   2   0  21        124.67        121.07        10.45 o                         
   3   0  21        477.92        420.39        46.47 o                         
  -3   1  21       1141.67       1195.00       156.43 o                         
  -2   1  21        303.83        291.78        21.38 o                         
  -1   1  21       2721.35       3019.18       110.23 o                         
   0   1  21         70.91         89.68        15.48 o                         
   1   1  21       2715.93       3171.15       144.42 o                         
   2   1  21        304.00        295.72        24.08 o                         
   3   1  21       1140.99       1161.97       152.41 o                         
  -2   2  21       2866.90       3111.27       261.32 o                         
  -1   2  21         24.04         32.95        14.15 o                         
   0   2  21       1289.24       1428.91        74.94 o                         
   1   2  21         30.51         49.01        10.24 o                         
   2   2  21       2920.99       3455.33      1922.71 o                         
  -2   3  21         63.65         85.43        59.48 o                         
  -1   3  21        911.14       1029.62        74.94 o                         
   0   3  21         31.80         38.59         5.67 o                         
   1   3  21        870.78        959.83        83.68 o                         
   2   3  21         56.45         62.49         9.03 o                         
  -2   4  21         16.64         17.68         5.03 o                         
  -1   4  21        106.43        108.68        12.18 o                         
   0   4  21         72.44         61.18         8.29 o                         
   1   4  21        122.65        113.13        12.13 o                         
   2   4  21         31.07         31.85         6.33 o                         
  -1   5  21        115.19        108.67        14.18 o                         
   0   5  21         15.28         11.16         4.36 o                         
   1   5  21        119.71        109.07        14.18 o                         
   0   0  22         14.73         17.02         6.53 o                         
   1   0  22       2856.88       3524.54       289.84 o                         
   2   0  22         54.45         54.95         8.56 o                         
  -2   1  22       1269.08       1406.92       126.06 o                         
  -1   1  22        369.73        402.89        28.66 o                         
   0   1  22       2083.80       2601.13       386.61 o                         
   1   1  22        301.02        340.82        27.40 o                         
   2   1  22       1184.28       1243.51       111.34 o                         
  -2   2  22         84.19         94.85        11.15 o                         
  -1   2  22        119.93        126.76        11.93 o                         
   0   2  22        783.52        952.91        83.06 o                         
   1   2  22         89.59        162.77       118.18 o                         
   2   2  22        101.25        132.13        52.03 o                         
  -2   3  22        754.75        945.39       406.63 o                         
  -1   3  22         48.45         59.23         9.03 o                         
   0   3  22        938.98       1016.59        76.85 o                         
   1   3  22         67.32         90.64        12.58 o                         
   2   3  22        736.81        830.20        95.09 o                         
  -1   4  22        678.46        747.67        62.57 o                         
   0   4  22        890.47        832.03        89.33 o                         
   1   4  22        714.39        698.39        75.10 o                         
   1   0  23        122.35        135.12        14.36 o                         
   2   0  23         26.09         25.38         5.18 o                         
  -2   1  23         20.57         22.46         5.21 o                         
  -1   1  23        408.05        492.66        44.81 o                         
   0   1  23          3.08          3.81         4.66 o                         
   1   1  23        355.85        410.99        44.02 o                         
   2   1  23         60.63         62.10        11.54 o                         
  -1   2  23        173.61        195.93        19.46 o                         
   0   2  23        805.20       1092.72       112.53 o                         
   1   2  23        117.19        181.02        88.87 o                         
  -1   3  23       1055.30       1337.32      1106.50 o                         
   0   3  23       1006.84       1098.10       143.52 o                         
   1   3  23       1102.39       1724.16       369.86 o                         
   0   0  24        286.01        294.38        40.61 o                         
   1   0  24        491.45        553.05        52.06 o                         
  -1   1  24        838.21       1066.15       250.63 o                         
   0   1  24          5.76          5.18         4.14 o                         
   1   1  24        706.31        805.70       106.26 o                         
   0   2  24        251.95        319.61        30.63 o                         
                                                                                
