# Supplementary material for: Consistent zincophosphite 4-ring ‘ladder’ chain structural motif with isomeric ligands
Source: Acta Crystallogr E Crystallogr Commun. 2023 Mar 10;79(Pt 4):272–9. doi: 10.1107/S2056989023002062 (PMC10088307; doi:10.1107/S2056989023002062)
Supplement: Supplementary file 5 [file e-79-00272-IVsup5.hkl]

data_IV                                                                         
_shelx_title '  105'                                                            
_shelx_refln_list_code          4                                               
_shelx_F_calc_maximum      171.65                                               
_exptl_crystal_F_000       756.00                                               
_reflns_d_resolution_high  0.7967                                               
                                                                                
loop_                                                                           
 _space_group_symop_operation_xyz                                               
 'x, y, z'                                                                      
 '-x, -y, -z'                                                                   
                                                                                
_cell_length_a     9.0380                                                       
_cell_length_b     9.3684                                                       
_cell_length_c    15.0207                                                       
_cell_angle_alpha  81.031                                                       
_cell_angle_beta   88.065                                                       
_cell_angle_gamma  80.078                                                       
                                                                                
_shelx_F_squared_multiplier     1.000                                           
                                                                                
loop_                                                                           
 _refln_index_h                                                                 
 _refln_index_k                                                                 
 _refln_index_l                                                                 
 _refln_F_squared_calc                                                          
 _refln_F_squared_meas                                                          
 _refln_F_squared_sigma                                                         
 _refln_observed_status                                                         
   2   0   0        544.81        409.65        22.37 o                         
   3   0   0       1738.31       1516.51         3.64 o                         
   4   0   0       1916.95       1653.90         4.68 o                         
   5   0   0       1760.87       1756.13        23.13 o                         
   6   0   0       4230.95       4322.07         7.61 o                         
   7   0   0        255.68        272.48         1.81 o                         
   8   0   0       4724.98       5179.76        14.66 o                         
   9   0   0        538.12        523.18         7.12 o                         
  10   0   0        153.50        146.87         5.18 o                         
  11   0   0         11.42          9.61         0.41 o                         
 -10   1   0        319.06        353.53        16.47 o                         
  -9   1   0        153.98        181.81         2.99 o                         
  -8   1   0       1141.12       1218.23        21.25 o                         
  -7   1   0         14.74         17.51         0.60 o                         
  -6   1   0       4552.47       4765.34        18.85 o                         
  -5   1   0       1835.79       1920.62         3.81 o                         
  -4   1   0       4762.02       4429.62         7.75 o                         
  -2   1   0        468.01        567.20         2.18 o                         
   1   1   0       4113.15       2784.38         3.60 o                         
   3   1   0       4318.17       4187.88         7.03 o                         
   4   1   0       1304.16        937.75         3.52 o                         
   5   1   0       1530.03       1395.62        30.32 o                         
   6   1   0       1849.25       1807.14         6.55 o                         
   8   1   0       2162.85       2143.40         9.85 o                         
   9   1   0         58.13         71.76         1.23 o                         
  10   1   0         53.56         44.85         1.49 o                         
  11   1   0         94.49         77.56         4.44 o                         
 -10   2   0          3.82          5.22         0.38 o                         
  -9   2   0        100.94        107.06         1.59 o                         
  -8   2   0        870.05        864.17         3.89 o                         
  -7   2   0        320.85        319.69         2.53 o                         
  -6   2   0        566.24        572.57         2.69 o                         
  -5   2   0        451.38        512.18         7.32 o                         
  -4   2   0       1840.57       2131.22         4.41 o                         
  -3   2   0       1001.54        887.43        16.53 o                         
  -2   2   0         19.86         11.26         0.43 o                         
  -1   2   0       2901.94       2393.19         4.09 o                         
   3   2   0       3599.61       3656.82         6.51 o                         
   4   2   0        819.49        696.56         3.24 o                         
   5   2   0        232.61        311.27         7.64 o                         
   6   2   0       1817.08       1818.17         8.46 o                         
   7   2   0        769.53        765.62        11.79 o                         
   8   2   0       5546.43       5626.98        35.65 o                         
   9   2   0       1316.60       1329.30         7.35 o                         
  10   2   0        243.69        249.52        16.84 o                         
  11   2   0        223.85        209.20         3.55 o                         
 -10   3   0        203.98        174.38         1.08 o                         
  -9   3   0        617.20        670.27         6.33 o                         
  -8   3   0        112.09        130.42        15.65 o                         
  -7   3   0        228.19        260.68         1.90 o                         
  -6   3   0       1663.37       1706.33         4.71 o                         
  -5   3   0        613.72        582.23         6.77 o                         
  -4   3   0       6934.87       6784.68        23.23 o                         
  -3   3   0        131.76         37.80        37.03 o                         
  -2   3   0         14.30          4.26         0.37 o                         
  -1   3   0          1.22         29.51         6.57 o                         
   3   3   0         29.99         46.97         0.85 o                         
   4   3   0        832.65        713.00         3.52 o                         
   5   3   0        552.81        611.39         1.69 o                         
   6   3   0       2789.14       2733.06        10.19 o                         
   7   3   0       2672.62       2802.06        18.54 o                         
   8   3   0        151.18        151.61         1.75 o                         
   9   3   0       1258.76       1322.38         5.32 o                         
  10   3   0         20.16         19.41         1.27 o                         
  11   3   0         17.37         22.49         0.52 o                         
  -9   4   0        802.47        807.68        10.05 o                         
  -8   4   0        266.71        277.51         4.25 o                         
  -7   4   0        391.11        396.38        14.94 o                         
  -6   4   0        814.09        894.14        15.28 o                         
  -5   4   0       1997.51       1893.86         7.28 o                         
  -4   4   0       6619.36       6682.11        20.16 o                         
  -3   4   0       2474.05       2478.17         7.41 o                         
  -1   4   0       5586.74       4854.66         8.41 o                         
   0   4   0        268.18        391.26         2.25 o                         
   2   4   0        248.75        294.08         2.12 o                         
   3   4   0       1845.69       2049.80         6.15 o                         
   4   4   0      12864.78      13771.98        35.87 o                         
   5   4   0          6.61         10.71         2.70 o                         
   6   4   0       4267.77       4219.71         6.89 o                         
   7   4   0       1121.66       1078.05         4.47 o                         
   8   4   0         68.03         74.64         1.22 o                         
   9   4   0        426.79        400.82        15.72 o                         
  10   4   0          0.64          5.42         2.11 o                         
  11   4   0         18.55         15.39         0.39 o                         
  -9   5   0        197.12        186.40         1.11 o                         
  -8   5   0          0.10          9.09         2.18 o                         
  -7   5   0        348.73        374.32        13.75 o                         
  -6   5   0       1350.92       1347.22         6.40 o                         
  -5   5   0       1149.35       1164.41         4.49 o                         
  -4   5   0       2296.87       2462.72         6.09 o                         
  -3   5   0       5399.72       5672.57        51.38 o                         
  -2   5   0      10560.01      10444.37        40.13 o                         
  -1   5   0       9402.93       9786.35        10.52 o                         
   0   5   0       1747.91       1744.39         4.22 o                         
   1   5   0         10.19         17.69         6.23 o                         
   2   5   0        458.90        439.46         2.13 o                         
   3   5   0       4257.23       4146.69         5.45 o                         
   4   5   0      18610.29      19686.59       177.54 o                         
   5   5   0         64.26         68.69         2.78 o                         
   6   5   0       1258.12       1201.23        14.52 o                         
   7   5   0         70.42        100.26         6.62 o                         
   8   5   0         53.64         57.31         0.86 o                         
   9   5   0         99.23         98.10         1.07 o                         
  10   5   0        173.98        192.71         1.59 o                         
  -8   6   0        183.26        132.42         1.33 o                         
  -7   6   0        454.00        416.74         2.21 o                         
  -6   6   0         38.46         33.93         0.61 o                         
  -5   6   0         43.54         50.66         0.91 o                         
  -4   6   0        116.67        121.04         1.42 o                         
  -3   6   0       8301.63       8350.64        78.26 o                         
  -2   6   0      10436.73      11228.33        21.33 o                         
  -1   6   0        568.82        642.94        10.42 o                         
   0   6   0        127.21        136.22         3.16 o                         
   1   6   0         89.00         75.56         1.17 o                         
   2   6   0        323.45        343.88         6.62 o                         
   3   6   0       5675.43       5461.47        10.42 o                         
   4   6   0       3721.16       3651.76        11.94 o                         
   5   6   0       1750.49       1704.68         6.53 o                         
   6   6   0       1812.89       1775.64         6.68 o                         
   7   6   0          0.32          3.70         0.32 o                         
   8   6   0          3.36          9.81         0.94 o                         
   9   6   0        297.45        329.52         2.20 o                         
  10   6   0        569.10        555.91         7.14 o                         
  -7   7   0          0.10          2.91         1.15 o                         
  -6   7   0        245.91        229.64         3.19 o                         
  -5   7   0         45.71         52.45         3.58 o                         
  -4   7   0        207.14        212.16        10.05 o                         
  -3   7   0       1402.07       1468.81         9.81 o                         
  -2   7   0       2946.14       3012.30        21.03 o                         
  -1   7   0       2207.80       2192.28         7.36 o                         
   0   7   0       1036.66        944.77         4.36 o                         
   1   7   0       4270.75       4199.67        14.81 o                         
   2   7   0       2619.62       2614.90         7.47 o                         
   3   7   0        829.45        789.15         2.89 o                         
   4   7   0        480.54        468.66         8.09 o                         
   5   7   0      10654.07      11326.15        55.91 o                         
   6   7   0        345.83        383.07         2.65 o                         
   7   7   0         68.52         93.81         1.18 o                         
   8   7   0         69.89         54.83         0.92 o                         
   9   7   0          7.41         10.57         3.17 o                         
  -6   8   0        109.41         94.09        10.29 o                         
  -5   8   0        147.35        144.65         8.16 o                         
  -4   8   0        125.61        155.57         1.25 o                         
  -3   8   0       1624.58       1621.06         8.02 o                         
  -2   8   0        557.68        519.44         2.22 o                         
  -1   8   0       1286.35       1328.71         9.94 o                         
   0   8   0         90.73        108.86         1.03 o                         
   1   8   0       4057.32       4151.37        26.43 o                         
   2   8   0        792.86        796.38         5.09 o                         
   3   8   0          8.66          8.34         0.34 o                         
   4   8   0       2401.54       2421.85         5.24 o                         
   5   8   0       7020.21       6776.22        43.94 o                         
   6   8   0        754.02        758.09         3.15 o                         
   7   8   0        249.56        233.12         2.52 o                         
   8   8   0          1.16          1.99         0.35 o                         
  -2   9   0        597.08        610.09         7.68 o                         
  -1   9   0         86.24        117.36         1.27 o                         
   0   9   0         33.15         31.50         0.98 o                         
   1   9   0         15.91         22.39         0.94 o                         
   2   9   0       1844.72       1825.30         8.95 o                         
   3   9   0        209.33        222.41         2.03 o                         
   4   9   0        486.19        458.04         2.66 o                         
   5   9   0       2423.41       2439.71         6.03 o                         
   7   9   0       1308.50       1422.59         5.47 o                         
   8   9   0        187.55        234.66         1.84 o                         
  -2  10   0        178.22        179.68         1.61 o                         
  -1  10   0         25.61         34.42         1.10 o                         
   0  10   0        581.76        576.77        10.96 o                         
   1  10   0        650.13        563.05         4.24 o                         
   2  10   0         42.70         49.43         6.68 o                         
   3  10   0        101.24        120.43         2.57 o                         
   4  10   0        133.48        151.20         1.35 o                         
   5  10   0          1.00          5.93         2.41 o                         
   6  10   0        523.32        573.43         3.12 o                         
   7  10   0        207.40        171.19         1.44 o                         
   0  11   0         49.99         40.35         4.01 o                         
   1  11   0        781.13        772.22        12.11 o                         
   2  11   0        243.56        249.96         2.16 o                         
   3  11   0         61.32         69.88         2.86 o                         
   4  11   0         79.88         86.61         1.14 o                         
  -4 -11   1        133.80        130.86         1.33 o                         
  -3 -11   1        881.41        819.32         7.02 o                         
  -2 -11   1         22.82         22.13         1.09 o                         
  -1 -11   1         28.00         40.42         5.33 o                         
   0 -11   1        234.74        242.02         1.44 o                         
  -7 -10   1         75.36         81.21         0.95 o                         
  -6 -10   1          1.14          6.89         0.40 o                         
  -5 -10   1        713.51        752.92         6.42 o                         
  -4 -10   1          2.11          4.70         0.80 o                         
  -3 -10   1        115.93        119.92         1.15 o                         
  -2 -10   1       1203.57       1266.26         5.59 o                         
   0 -10   1          7.03          7.49         1.33 o                         
   1 -10   1        996.20        996.04         6.23 o                         
  -8  -9   1        211.21        259.55         1.83 o                         
  -7  -9   1         58.93         50.13         1.04 o                         
  -5  -9   1        363.19        384.22         2.81 o                         
  -4  -9   1        189.05        208.99         1.70 o                         
  -3  -9   1       1155.13       1007.40         9.28 o                         
  -2  -9   1       2576.80       2574.29         7.04 o                         
  -1  -9   1        277.00        274.23         3.07 o                         
   0  -9   1         25.62         22.97         1.41 o                         
   1  -9   1       1336.07       1417.55         4.46 o                         
   2  -9   1       1397.44       1348.89         3.97 o                         
  -8  -8   1          5.34          6.39         0.45 o                         
  -7  -8   1        939.01       1011.65         5.18 o                         
  -6  -8   1         63.57         79.17         1.59 o                         
  -5  -8   1        100.93         78.27         1.17 o                         
  -4  -8   1        143.41        133.27         2.21 o                         
  -3  -8   1       1460.90       1465.26         5.32 o                         
  -2  -8   1        190.45        202.41         1.81 o                         
  -1  -8   1         68.15         66.21         6.08 o                         
   0  -8   1       1840.74       1858.37         7.85 o                         
   1  -8   1        131.23        125.06         1.21 o                         
   2  -8   1        199.48        200.08         3.11 o                         
   3  -8   1        964.02        934.54         8.97 o                         
   4  -8   1        390.35        424.88         2.52 o                         
   5  -8   1       1447.84       1379.37       110.27 o                         
   6  -8   1       1995.73       2139.44         5.18 o                         
  -9  -7   1        163.10        167.16         1.64 o                         
  -8  -7   1          1.13          8.87         3.07 o                         
  -7  -7   1        520.06        543.96        10.76 o                         
  -6  -7   1        153.93        148.72         9.21 o                         
  -5  -7   1        662.34        670.10         8.98 o                         
  -4  -7   1       2223.39       2204.92         6.12 o                         
  -3  -7   1         36.14         41.46         3.33 o                         
  -2  -7   1        345.89        342.20         3.71 o                         
  -1  -7   1       1810.52       1816.57        19.84 o                         
   0  -7   1       3347.21       3408.42        11.24 o                         
   1  -7   1        164.36        170.77         1.29 o                         
   2  -7   1        666.95        682.49         4.00 o                         
   3  -7   1       2306.77       2430.76        20.92 o                         
   4  -7   1        763.88        711.47         2.54 o                         
   5  -7   1        869.93        856.32         7.65 o                         
   6  -7   1       1536.05       1519.81        20.81 o                         
   7  -7   1       2412.87       2292.97        96.44 o                         
 -10  -6   1          0.61          5.09         1.93 o                         
  -9  -6   1        157.66        147.37         1.56 o                         
  -8  -6   1          1.30          7.53         0.85 o                         
  -7  -6   1       1890.69       1869.76         5.77 o                         
  -6  -6   1         12.58          4.56         0.74 o                         
  -5  -6   1          6.44         18.31         3.79 o                         
  -4  -6   1        510.71        470.36         2.09 o                         
  -3  -6   1        197.99        179.73         3.42 o                         
  -2  -6   1        387.19        368.95         1.87 o                         
  -1  -6   1       1211.44       1116.64        15.46 o                         
   0  -6   1       1381.04       1422.39         4.22 o                         
   1  -6   1        302.31        316.48         1.45 o                         
   2  -6   1         50.69         67.29         2.39 o                         
   3  -6   1         28.86         18.82         1.52 o                         
   4  -6   1        467.16        523.96         3.68 o                         
   5  -6   1        946.16        967.13        15.91 o                         
   6  -6   1         13.29         31.10         2.30 o                         
   7  -6   1       1292.59       1255.12        40.03 o                         
   8  -6   1       1383.27       1249.65        69.66 o                         
 -10  -5   1       1013.72       1014.87         3.56 o                         
  -9  -5   1         21.75         27.55         2.94 o                         
  -8  -5   1        320.98        342.69        13.56 o                         
  -7  -5   1       1463.45       1556.43        24.16 o                         
  -6  -5   1        554.40        579.90         3.79 o                         
  -5  -5   1       1896.96       1914.97         9.70 o                         
  -4  -5   1         51.43         67.09         2.41 o                         
  -3  -5   1       1980.82       1899.02        16.27 o                         
  -2  -5   1       2967.31       2970.15         6.30 o                         
  -1  -5   1       3695.37       3882.36        13.07 o                         
   0  -5   1        104.85         75.73         0.91 o                         
   1  -5   1        555.98        619.05         2.40 o                         
   2  -5   1       3151.57       3231.44        26.59 o                         
   3  -5   1       2016.56       1984.62         4.12 o                         
   4  -5   1        379.69        415.76         2.51 o                         
   5  -5   1       2030.17       2074.38         7.13 o                         
   6  -5   1          7.70         15.30         3.75 o                         
   7  -5   1        852.30        929.45         5.31 o                         
   8  -5   1        235.65        249.71        18.46 o                         
   9  -5   1          7.96          7.50         0.24 o                         
 -11  -4   1        349.71        279.56         1.90 o                         
 -10  -4   1       1419.89       1394.42        48.23 o                         
  -9  -4   1        120.94        137.46         1.69 o                         
  -8  -4   1       1203.88       1175.64        25.63 o                         
  -7  -4   1       1758.18       1774.75         4.66 o                         
  -6  -4   1       3561.73       3679.33        14.00 o                         
  -5  -4   1       1964.78       1925.56         8.50 o                         
  -4  -4   1       1535.42       1418.53         3.82 o                         
  -3  -4   1       2430.40       2597.17         6.90 o                         
  -1  -4   1        593.42        496.17         2.73 o                         
   0  -4   1       1287.24       1365.70         4.31 o                         
   1  -4   1       1037.76       1102.75         3.82 o                         
   2  -4   1       4821.81       4797.77         8.48 o                         
   3  -4   1         35.59         49.48         2.63 o                         
   4  -4   1       2143.39       2115.30        26.69 o                         
   5  -4   1       2608.16       2510.91         8.31 o                         
   6  -4   1         73.12         62.57         6.22 o                         
   7  -4   1        162.82        173.73         1.77 o                         
   8  -4   1          4.31          9.83         2.70 o                         
   9  -4   1         21.06         25.71         5.29 o                         
 -11  -3   1        263.05        237.26         1.41 o                         
 -10  -3   1         61.02         88.84         6.26 o                         
  -9  -3   1        285.71        319.90         6.30 o                         
  -8  -3   1       1301.50       1345.48        23.85 o                         
  -7  -3   1        555.03        602.39         5.10 o                         
  -6  -3   1       2633.24       2849.31        42.44 o                         
  -5  -3   1       1657.77       1656.70         5.32 o                         
  -4  -3   1       2127.12       1998.14         6.10 o                         
  -3  -3   1        402.47        399.55         2.45 o                         
  -2  -3   1        549.63        398.42         2.24 o                         
   0  -3   1         65.47         63.64         0.81 o                         
   1  -3   1        874.15        820.81         2.75 o                         
   2  -3   1        261.74        300.44         5.09 o                         
   3  -3   1       5511.91       5335.80        39.77 o                         
   4  -3   1      12416.53      13002.62        15.07 o                         
   5  -3   1        536.64        475.76         5.97 o                         
   6  -3   1       1119.74       1080.91        17.63 o                         
   7  -3   1       3427.50       3649.29         7.83 o                         
   8  -3   1        113.79        125.37         1.45 o                         
   9  -3   1        543.85        496.02         2.58 o                         
  10  -3   1         12.09         20.90         1.11 o                         
 -11  -2   1         53.72         52.06         2.38 o                         
 -10  -2   1        468.92        478.34         2.72 o                         
  -9  -2   1          7.70         18.59         2.86 o                         
  -8  -2   1          9.26         12.30         1.59 o                         
  -7  -2   1       1715.09       1749.10         5.39 o                         
  -6  -2   1       1360.09       1413.07         6.61 o                         
  -5  -2   1        115.13        104.39         1.65 o                         
  -4  -2   1       3971.05       3916.94         8.11 o                         
  -3  -2   1       2739.10       2647.21         5.94 o                         
   0  -2   1        212.94        216.59         2.82 o                         
   2  -2   1       3151.11       2893.72         5.76 o                         
   4  -2   1       9014.55       9035.70         7.49 o                         
   5  -2   1         20.08         17.56         1.89 o                         
   6  -2   1       7089.29       7654.59         8.89 o                         
   7  -2   1       6730.25       6854.21        28.22 o                         
   8  -2   1       1394.91       1371.26         4.74 o                         
   9  -2   1        420.89        463.26         2.48 o                         
  10  -2   1         16.96         14.63         0.40 o                         
 -11  -1   1        121.41        107.23         3.30 o                         
 -10  -1   1         77.47         84.82         1.08 o                         
  -9  -1   1        494.21        482.48         3.12 o                         
  -8  -1   1        349.18        341.08         2.79 o                         
  -7  -1   1         35.28         38.52         1.15 o                         
  -6  -1   1       1267.14       1265.28         5.56 o                         
  -5  -1   1       3154.25       3149.20       112.40 o                         
  -4  -1   1       1266.58       1264.34         4.35 o                         
  -3  -1   1       9152.83       6247.72         8.91 o                         
  -2  -1   1       3234.38       2734.10         4.77 o                         
  -1  -1   1        819.39        765.58         3.30 o                         
   0  -1   1        163.83        161.50         1.71 o                         
   1  -1   1        294.68        294.88         4.26 o                         
   2  -1   1         22.81         21.43         0.87 o                         
   4  -1   1       5526.36       5855.31         8.37 o                         
   5  -1   1       9904.53      10900.01        72.33 o                         
   6  -1   1       8178.52       8222.56        67.50 o                         
   7  -1   1       3623.04       3722.70         7.44 o                         
   8  -1   1        411.42        449.30         3.76 o                         
   9  -1   1       1026.07       1033.57         3.79 o                         
  10  -1   1         62.11         59.81         2.01 o                         
 -10   0   1       2132.21       2093.92        48.97 o                         
  -9   0   1       1691.78       1644.11        15.30 o                         
  -8   0   1          6.79         30.21         5.96 o                         
  -7   0   1         74.07         81.44         1.03 o                         
  -6   0   1        837.40        800.26        11.62 o                         
  -5   0   1       2926.73       3040.31        41.02 o                         
  -4   0   1         75.30         30.64         0.71 o                         
  -3   0   1       1347.72       1261.39         3.69 o                         
  -2   0   1        416.15        400.11         1.70 o                         
  -1   0   1        665.23        512.04        37.48 o                         
   0   0   1        251.02        221.13         1.82 o                         
   1   0   1         87.72         77.58         5.55 o                         
   2   0   1        383.38        359.09        13.76 o                         
   3   0   1       3075.91       2802.00         4.68 o                         
   4   0   1       1343.57       1498.11         4.09 o                         
   5   0   1      10000.78      10889.17        29.50 o                         
   6   0   1        613.40        566.46         2.67 o                         
   7   0   1        594.76        632.92        10.46 o                         
   8   0   1        975.36       1054.79        10.15 o                         
   9   0   1          0.57          2.58         1.07 o                         
  10   0   1        393.81        411.82         2.31 o                         
  11   0   1       1537.48       1247.85         4.02 o                         
 -10   1   1       1967.59       1876.80        22.76 o                         
  -9   1   1       2152.64       2221.68        46.52 o                         
  -8   1   1        410.44        397.66         8.94 o                         
  -7   1   1        800.89        812.32         4.70 o                         
  -6   1   1         18.65         16.74         1.56 o                         
  -5   1   1       1801.03       1699.05        12.94 o                         
  -4   1   1       1653.48       1483.58         4.76 o                         
  -3   1   1       6549.59       5921.53         8.62 o                         
  -2   1   1        732.92        705.35         2.54 o                         
  -1   1   1       2130.64       2217.99        20.56 o                         
   0   1   1       3033.45       3166.68         3.62 o                         
   1   1   1        726.39        694.44         1.60 o                         
   2   1   1       1178.89       1076.00        16.03 o                         
   4   1   1         40.25        121.04         1.22 o                         
   5   1   1       5208.95       5499.37         8.11 o                         
   6   1   1         87.77         84.55         1.80 o                         
   7   1   1        459.23        511.74        13.53 o                         
   8   1   1        825.75        754.73        15.36 o                         
   9   1   1        599.62        633.49        17.49 o                         
  10   1   1       1018.67       1009.91        12.30 o                         
  11   1   1        588.31        528.48         5.97 o                         
 -10   2   1        627.62        634.69         9.41 o                         
  -9   2   1          4.50          5.58         0.54 o                         
  -8   2   1       1315.06       1345.11         5.09 o                         
  -7   2   1          7.28          7.09         0.55 o                         
  -6   2   1         52.53         52.55         0.76 o                         
  -5   2   1       1729.53       1892.44         4.72 o                         
  -4   2   1       5403.59       5861.10        21.77 o                         
  -3   2   1       6798.12       6202.07        10.07 o                         
  -2   2   1       1212.54       1294.07        23.03 o                         
   0   2   1        168.86        157.35         1.00 o                         
   4   2   1       1486.91       1291.50         4.24 o                         
   5   2   1       3688.61       3590.70        28.32 o                         
   6   2   1         88.58         88.84         1.22 o                         
   7   2   1         16.45         20.87         2.15 o                         
   8   2   1          0.91         12.49         5.99 o                         
   9   2   1       1753.84       1679.63        73.44 o                         
  10   2   1       1724.80       1702.11        38.05 o                         
  11   2   1        551.72        504.31         3.10 o                         
 -10   3   1          0.01          2.24         0.19 o                         
  -9   3   1        514.75        540.09        24.02 o                         
  -8   3   1       1601.65       1624.69        19.90 o                         
  -7   3   1        291.00        323.17         3.77 o                         
  -6   3   1        927.07        939.59         5.43 o                         
  -5   3   1          2.50          3.74         0.28 o                         
  -4   3   1       2511.41       2455.14        48.42 o                         
  -3   3   1       1973.40       1845.47         5.96 o                         
  -2   3   1          5.63          4.66         0.44 o                         
   0   3   1        863.84        837.79         2.85 o                         
   3   3   1         18.43         64.08         0.94 o                         
   4   3   1       3859.00       3797.55         8.13 o                         
   5   3   1       3996.71       3948.17        11.04 o                         
   6   3   1       1634.28       1711.66         6.63 o                         
   7   3   1       5315.40       5337.15        16.40 o                         
   8   3   1        345.76        333.63         9.84 o                         
   9   3   1       1612.19       1623.22         5.94 o                         
  10   3   1       2364.44       2370.39        27.46 o                         
  11   3   1        273.67        211.38         3.99 o                         
  -9   4   1        331.29        314.70        13.26 o                         
  -8   4   1        179.30        202.03         3.84 o                         
  -7   4   1        110.39        141.71         1.60 o                         
  -6   4   1        648.95        633.41         3.23 o                         
  -5   4   1         10.61         12.94         1.26 o                         
  -4   4   1        554.82        570.76        12.85 o                         
  -3   4   1        240.09        274.34         3.13 o                         
  -2   4   1        364.33        379.44         3.18 o                         
  -1   4   1       2545.41       2601.49         6.19 o                         
   1   4   1      16096.67      10116.37        12.98 o                         
   2   4   1        127.67        251.28         1.96 o                         
   3   4   1        686.54        749.67         3.67 o                         
   4   4   1      16190.01      17532.96        29.01 o                         
   5   4   1       2201.82       2107.94        13.53 o                         
   6   4   1       1410.78       1412.98        13.53 o                         
   7   4   1       3986.90       4168.00        14.64 o                         
   8   4   1        146.85        152.97         1.56 o                         
   9   4   1       3512.90       3560.19        93.83 o                         
  10   4   1       1561.70       1524.31        19.72 o                         
  11   4   1        128.38        123.64         0.94 o                         
  -9   5   1         17.42         17.67         1.53 o                         
  -8   5   1          4.90          6.92         0.83 o                         
  -7   5   1        703.52        714.03        26.55 o                         
  -6   5   1         40.44         43.57         1.24 o                         
  -5   5   1       1593.75       1552.67        27.22 o                         
  -4   5   1          1.48         17.20         4.57 o                         
  -3   5   1         35.43         25.51         0.49 o                         
  -2   5   1        635.12        579.23        11.05 o                         
  -1   5   1       2051.00       2139.79        12.69 o                         
   0   5   1       1902.56       1851.56        37.69 o                         
   1   5   1      10148.58       8581.21        13.35 o                         
   2   5   1        776.12        632.09         2.80 o                         
   3   5   1      12382.77      12314.92        11.80 o                         
   4   5   1       6107.69       6191.42        54.39 o                         
   5   5   1       2071.67       1957.29        24.61 o                         
   6   5   1        138.13        138.83         1.22 o                         
   7   5   1       1053.99        986.72         5.19 o                         
   8   5   1       1909.84       2060.71        22.92 o                         
   9   5   1       4704.31       4771.38        44.48 o                         
  10   5   1        159.72        185.70         3.47 o                         
  -8   6   1         12.34         10.90         1.56 o                         
  -7   6   1        505.96        527.71         3.64 o                         
  -6   6   1       1134.30       1172.02        15.80 o                         
  -5   6   1       1018.28       1027.05         4.18 o                         
  -4   6   1        839.36        828.76         3.66 o                         
  -3   6   1        144.07        166.26         2.13 o                         
  -2   6   1        793.51        880.66         2.58 o                         
  -1   6   1         90.84        100.13         3.70 o                         
   0   6   1       8544.90       8172.64        11.17 o                         
   1   6   1       9908.23      10067.26        70.35 o                         
   2   6   1        416.57        416.90         3.34 o                         
   3   6   1       4274.24       4246.26        17.26 o                         
   4   6   1       1505.11       1428.45        13.08 o                         
   5   6   1        687.01        731.77         5.27 o                         
   6   6   1         63.67         79.32         1.18 o                         
   7   6   1        510.89        480.42         2.40 o                         
   8   6   1       3557.82       3695.88         7.44 o                         
   9   6   1       4570.76       4958.44        61.91 o                         
  10   6   1        647.66        671.55        19.77 o                         
  -7   7   1         62.99         74.04         5.53 o                         
  -6   7   1        164.16        183.00         1.43 o                         
  -5   7   1       1373.09       1353.71         4.23 o                         
  -4   7   1          7.00          8.16         0.33 o                         
  -3   7   1        842.93        819.86         3.29 o                         
  -2   7   1        278.93        280.72         1.38 o                         
  -1   7   1       1344.04       1307.34        15.92 o                         
   0   7   1       6929.01       7026.07        14.53 o                         
   1   7   1       4428.26       4297.09        46.74 o                         
   2   7   1          4.86          7.60         0.44 o                         
   3   7   1        307.61        281.18         1.90 o                         
   4   7   1        163.74        174.01         7.17 o                         
   5   7   1        740.52        682.52         3.00 o                         
   6   7   1        440.20        385.95         4.72 o                         
   7   7   1        352.91        347.10         2.44 o                         
   8   7   1       2906.08       2955.39         6.88 o                         
   9   7   1        426.46        397.61         7.11 o                         
  -6   8   1        211.69        196.57         4.36 o                         
  -5   8   1         10.07         14.51         0.50 o                         
  -4   8   1         46.06         53.90         0.80 o                         
  -3   8   1        109.10        106.13         5.43 o                         
  -2   8   1          1.75          5.04         1.59 o                         
  -1   8   1        254.43        273.52         2.18 o                         
   0   8   1       1577.97       1476.60        14.57 o                         
   1   8   1        977.91        973.79         8.39 o                         
   2   8   1       1761.91       1642.19         5.46 o                         
   3   8   1         54.54         44.43         0.77 o                         
   4   8   1         18.83         31.15         0.63 o                         
   5   8   1       1293.27       1324.11         6.23 o                         
   6   8   1         99.93         85.39         3.31 o                         
   7   8   1        290.62        334.23         5.05 o                         
   8   8   1        814.02        741.41         3.17 o                         
  -3   9   1        277.74        263.16         2.07 o                         
  -2   9   1         40.23         52.22         2.29 o                         
  -1   9   1        425.72        378.00         2.50 o                         
   0   9   1          0.42          5.26         1.86 o                         
   1   9   1       1230.66       1192.45        25.87 o                         
   2   9   1       1217.05       1185.92         4.32 o                         
   3   9   1        298.15        294.60         7.50 o                         
   4   9   1        511.80        550.24         2.62 o                         
   5   9   1       1297.84       1307.45         6.83 o                         
   7   9   1       1041.62        990.79         4.54 o                         
   8   9   1        458.23        545.06         2.84 o                         
  -2  10   1        274.72        306.60         2.18 o                         
  -1  10   1        740.86        800.45         7.06 o                         
   0  10   1         93.45         82.51         1.89 o                         
   1  10   1       1017.12        931.34         5.37 o                         
   2  10   1       3801.42       3744.69        10.63 o                         
   3  10   1        450.14        439.11         2.58 o                         
   4  10   1        974.19        904.18         3.51 o                         
   5  10   1       1317.00       1357.18        12.71 o                         
   6  10   1       1883.14       1909.69         5.77 o                         
   0  11   1         61.40         69.12         1.05 o                         
   1  11   1         30.35         41.14         0.96 o                         
   2  11   1       2119.02       2153.78         6.50 o                         
   3  11   1         97.75         91.03         1.32 o                         
   4  11   1        954.88        996.99         3.96 o                         
  -4 -11   2        224.04        227.48         1.65 o                         
  -3 -11   2        334.63        328.81         2.27 o                         
  -2 -11   2          6.13         23.84         0.72 o                         
  -1 -11   2         66.77         46.55         3.54 o                         
   0 -11   2       1335.84       1292.59         4.18 o                         
  -6 -10   2        315.47        318.56         2.13 o                         
  -5 -10   2        274.51        315.36         2.34 o                         
  -4 -10   2         59.91         54.50         2.24 o                         
  -3 -10   2         99.86         95.40         1.42 o                         
  -2 -10   2         31.89         39.40         0.81 o                         
  -1 -10   2        158.35        170.97         2.15 o                         
   0 -10   2       3652.82       3745.38         6.66 o                         
   1 -10   2         78.22         75.55         0.89 o                         
  -8  -9   2       3266.33       3069.40         6.00 o                         
  -7  -9   2        475.09        534.98         3.18 o                         
  -5  -9   2        195.21        194.41         1.63 o                         
  -4  -9   2       1186.63       1143.58         5.34 o                         
  -3  -9   2       2662.75       2658.03         9.35 o                         
  -2  -9   2        215.72        220.51         2.48 o                         
  -1  -9   2        324.51        295.59         3.20 o                         
   0  -9   2       3518.25       3447.85         9.06 o                         
   1  -9   2         24.59         36.90         0.81 o                         
   2  -9   2        221.70        223.43         1.68 o                         
  -8  -8   2       3221.69       3658.89         8.32 o                         
  -7  -8   2          0.17          3.78         0.47 o                         
  -6  -8   2       1658.55       1604.43         6.91 o                         
  -5  -8   2        132.34        129.16         3.42 o                         
  -4  -8   2       3141.37       3208.66        28.01 o                         
  -3  -8   2       2739.17       2637.30        11.20 o                         
  -2  -8   2        200.98        179.62         1.67 o                         
  -1  -8   2        673.20        696.12        10.75 o                         
   0  -8   2       1048.43       1052.73         4.00 o                         
   1  -8   2       1076.96       1101.73         4.32 o                         
   2  -8   2         37.25         38.24         0.85 o                         
   3  -8   2        219.73        245.19         1.85 o                         
   4  -8   2          1.23          5.39         0.31 o                         
   5  -8   2         16.25         18.79         0.43 o                         
  -9  -7   2        741.60        826.62         3.49 o                         
  -8  -7   2        321.98        306.33         2.73 o                         
  -7  -7   2       2936.00       2914.59         9.41 o                         
  -6  -7   2       2926.98       3001.44        10.09 o                         
  -5  -7   2       1525.56       1501.62        12.29 o                         
  -4  -7   2       1169.15       1111.97         4.81 o                         
  -3  -7   2        444.17        402.44         2.10 o                         
  -2  -7   2       1893.49       1837.03         4.49 o                         
  -1  -7   2       2000.92       2089.43        24.32 o                         
   0  -7   2        391.84        434.04         2.10 o                         
   1  -7   2       2462.02       2522.99        48.16 o                         
   2  -7   2          5.14          6.38         0.36 o                         
   3  -7   2          8.25         10.74         0.38 o                         
   4  -7   2         90.01        100.15         1.28 o                         
   5  -7   2         30.40         35.17         0.73 o                         
   6  -7   2        306.13        305.77         2.86 o                         
   7  -7   2         30.47         25.84         0.42 o                         
 -10  -6   2       1602.73       1499.21         4.81 o                         
  -9  -6   2        346.64        318.83         2.12 o                         
  -8  -6   2        121.16        128.92         2.14 o                         
  -7  -6   2       4767.33       4924.05        46.91 o                         
  -6  -6   2       3375.90       3401.47        30.93 o                         
  -5  -6   2        418.89        378.77         2.59 o                         
  -4  -6   2        827.32        848.88         4.55 o                         
  -3  -6   2       4441.00       4457.62         7.48 o                         
  -2  -6   2      11606.91      11941.18        21.48 o                         
  -1  -6   2       1752.56       1701.39        46.17 o                         
   0  -6   2       1383.43       1381.55         4.10 o                         
   1  -6   2       1422.22       1333.74         6.97 o                         
   2  -6   2          0.83          3.84         0.58 o                         
   3  -6   2        661.83        732.90         7.62 o                         
   4  -6   2       1461.67       1535.90         6.29 o                         
   5  -6   2          1.40          4.22         0.39 o                         
   6  -6   2        461.42        520.91         2.71 o                         
   7  -6   2          0.05          4.03         0.33 o                         
   8  -6   2        491.46        424.64         2.46 o                         
 -10  -5   2       1704.96       1571.38        22.50 o                         
  -9  -5   2        173.52        158.28         2.97 o                         
  -8  -5   2         33.21         53.32         0.78 o                         
  -7  -5   2       1121.18       1207.53         4.66 o                         
  -6  -5   2        824.25        831.72        18.48 o                         
  -5  -5   2        233.40        242.55         4.68 o                         
  -4  -5   2        539.00        505.54         4.17 o                         
  -3  -5   2       4767.17       4896.29        12.93 o                         
  -2  -5   2       6273.32       6133.85        42.94 o                         
  -1  -5   2        717.61        727.99         2.27 o                         
   0  -5   2        694.78        664.83         2.11 o                         
   1  -5   2        161.94        160.11         2.30 o                         
   2  -5   2       2736.62       2989.05         5.01 o                         
   3  -5   2        922.82        981.67         3.44 o                         
   4  -5   2       3231.38       3327.27        72.22 o                         
   5  -5   2         49.91         51.48         0.75 o                         
   6  -5   2         19.78         25.07         1.86 o                         
   7  -5   2          0.57         13.09         0.73 o                         
   8  -5   2        156.62        167.72         1.95 o                         
   9  -5   2          5.43          5.32         0.40 o                         
 -10  -4   2       3636.35       3717.40         7.39 o                         
  -9  -4   2        229.94        209.78         2.05 o                         
  -8  -4   2          0.41         47.26         2.76 o                         
  -7  -4   2        120.76        122.19         1.48 o                         
  -6  -4   2         25.58         24.18         1.11 o                         
  -5  -4   2        297.40        338.35         2.03 o                         
  -4  -4   2       1694.21       1636.99        19.09 o                         
  -3  -4   2       1345.31       1206.32        20.58 o                         
  -1  -4   2        272.86        247.74         1.89 o                         
   0  -4   2        167.63        196.68         1.63 o                         
   1  -4   2        783.61        846.07         3.22 o                         
   2  -4   2       1224.47       1123.90         3.55 o                         
   3  -4   2         41.95         31.46         3.10 o                         
   4  -4   2       3737.52       3675.47       126.60 o                         
   5  -4   2          2.27          7.08         1.35 o                         
   6  -4   2         42.50         69.81         1.07 o                         
   7  -4   2        304.34        341.75         2.39 o                         
   8  -4   2         59.15         51.94         0.90 o                         
   9  -4   2       1091.35       1146.66        21.71 o                         
 -11  -3   2       1839.05       1545.90        21.75 o                         
 -10  -3   2       3255.22       3338.21        61.81 o                         
  -9  -3   2        507.52        513.47        12.62 o                         
  -8  -3   2       1115.62       1124.47        28.44 o                         
  -7  -3   2       2209.95       2238.06         6.22 o                         
  -6  -3   2        874.24        851.44         2.93 o                         
  -5  -3   2          1.36         22.35         9.07 o                         
  -4  -3   2       4584.01       4744.33        10.11 o                         
  -3  -3   2        732.30        703.27         3.36 o                         
  -1  -3   2        635.80        521.41         2.42 o                         
   0  -3   2       1263.44       1321.17         3.57 o                         
   1  -3   2        157.75        108.18         0.99 o                         
   2  -3   2          4.93         14.24         4.12 o                         
   3  -3   2        366.04        356.89         2.66 o                         
   4  -3   2       1427.27       1438.61         4.82 o                         
   5  -3   2       1179.62       1181.62        12.85 o                         
   6  -3   2        200.87        209.43         1.78 o                         
   7  -3   2         96.57        118.11         1.40 o                         
   8  -3   2          3.90          7.13         0.50 o                         
   9  -3   2        589.85        586.11         2.61 o                         
  10  -3   2       2423.75       2205.37         5.16 o                         
 -11  -2   2       5098.01       4571.18         7.78 o                         
 -10  -2   2        509.70        537.70        15.21 o                         
  -9  -2   2       5038.70       5485.13        74.09 o                         
  -8  -2   2       2979.29       2952.36        43.25 o                         
  -7  -2   2       4022.04       4005.62        24.40 o                         
  -6  -2   2       3374.47       3588.21         5.28 o                         
  -5  -2   2       1146.20       1233.51        90.58 o                         
  -4  -2   2       2136.39       2093.86         6.20 o                         
  -3  -2   2       1402.47        942.26         3.75 o                         
  -2  -2   2       7312.26       5677.72         8.49 o                         
   0  -2   2       1506.04       1445.47         3.10 o                         
   1  -2   2        273.87        287.55         1.83 o                         
   2  -2   2       1516.92       1546.42        26.03 o                         
   3  -2   2         94.30         82.46         2.52 o                         
   4  -2   2        700.18        731.16         2.73 o                         
   5  -2   2       1406.52       1260.00        13.17 o                         
   6  -2   2        982.39        964.21         4.97 o                         
   7  -2   2        720.48        735.91        11.00 o                         
   8  -2   2        135.08        131.28         1.95 o                         
   9  -2   2        132.01        161.30         3.16 o                         
  10  -2   2         14.76         20.32         4.20 o                         
 -11  -1   2       1815.82       1526.25        67.67 o                         
 -10  -1   2        282.25        286.46         2.98 o                         
  -9  -1   2       2524.44       2580.23        27.35 o                         
  -8  -1   2       3401.40       3561.64        68.66 o                         
  -7  -1   2       2261.43       2361.92        17.11 o                         
  -6  -1   2       3279.43       3404.77       111.78 o                         
  -5  -1   2         71.18        111.96        17.95 o                         
  -4  -1   2       2621.22       2364.21         6.42 o                         
  -1  -1   2       2746.65       2623.46         3.98 o                         
   0  -1   2       1742.93       1870.26        10.41 o                         
   3  -1   2        349.27        439.52         4.79 o                         
   4  -1   2       1192.87       1291.03        27.50 o                         
   5  -1   2        238.94        286.36        10.60 o                         
   6  -1   2       2529.67       2647.97        24.03 o                         
   7  -1   2        300.29        307.31         2.32 o                         
   8  -1   2        586.85        637.63         3.28 o                         
   9  -1   2         80.11         88.76         0.94 o                         
  10  -1   2        131.41        123.19         1.12 o                         
 -11   0   2        296.02        227.14         1.59 o                         
 -10   0   2         35.02         40.38         0.96 o                         
  -9   0   2       2591.71       2877.81         7.48 o                         
  -8   0   2       3191.11       3262.80         7.47 o                         
  -7   0   2        891.73        884.44         9.42 o                         
  -6   0   2       1074.05       1113.72         3.23 o                         
  -5   0   2       1851.38       1731.58         7.35 o                         
  -4   0   2       7846.42       7870.38        11.87 o                         
  -2   0   2         88.04        100.13         0.95 o                         
  -1   0   2        252.42        198.30         0.82 o                         
   0   0   2        921.33        738.39        27.70 o                         
   1   0   2          6.18         14.44         0.30 o                         
   3   0   2        417.56        444.55         1.62 o                         
   4   0   2       3120.73       3410.26         5.64 o                         
   5   0   2       1805.30       1915.08         3.07 o                         
   6   0   2       2689.57       2581.08         6.66 o                         
   7   0   2        388.75        410.23         3.68 o                         
   8   0   2       3402.93       3443.90        29.50 o                         
   9   0   2        635.03        665.36         5.36 o                         
  10   0   2         16.76         19.37         0.53 o                         
  11   0   2        219.79        174.45         1.43 o                         
 -10   1   2        227.01        217.09         9.29 o                         
  -9   1   2         28.46         27.47         0.74 o                         
  -8   1   2        995.76        991.95         5.74 o                         
  -7   1   2         35.49         46.69         1.34 o                         
  -6   1   2       1196.18       1223.78        13.50 o                         
  -5   1   2       3416.67       3503.67        33.45 o                         
  -4   1   2       6914.10       6897.87        11.25 o                         
  -3   1   2        180.66        272.22         1.90 o                         
   0   1   2       1838.47       2104.68         3.07 o                         
   1   1   2       1926.74       1969.14        30.22 o                         
   2   1   2       1768.48       1595.99        52.56 o                         
   3   1   2       1894.28       1883.93         3.71 o                         
   4   1   2       1172.46       1120.26         3.35 o                         
   5   1   2       3100.27       2926.25         6.39 o                         
   6   1   2       1167.37       1186.96        10.83 o                         
   7   1   2          9.26         19.78         3.05 o                         
   8   1   2      11085.95      12258.02        21.49 o                         
   9   1   2        207.33        209.62         1.97 o                         
  10   1   2        135.40        135.52         1.16 o                         
  11   1   2         94.48        106.78         0.87 o                         
 -10   2   2        183.46        193.77         4.64 o                         
  -9   2   2         21.04         24.30         0.58 o                         
  -8   2   2          0.85          2.39         0.27 o                         
  -7   2   2        475.03        468.78         5.62 o                         
  -6   2   2        589.79        608.78        14.06 o                         
  -5   2   2      16174.13      17737.45        52.23 o                         
  -4   2   2        358.14        379.43         4.99 o                         
  -3   2   2          8.24         14.06         0.36 o                         
  -2   2   2       3708.05       3798.23         7.62 o                         
   1   2   2        564.12        599.96         2.01 o                         
   2   2   2       2196.41       2182.60         4.17 o                         
   3   2   2       4924.84       4800.31         7.00 o                         
   4   2   2        376.91        466.28         2.40 o                         
   5   2   2       2504.27       2518.82        10.39 o                         
   6   2   2        183.00        199.83         1.19 o                         
   7   2   2       4626.66       4849.11        64.65 o                         
   8   2   2       1407.25       1402.45        22.63 o                         
   9   2   2        432.86        449.35         3.08 o                         
  10   2   2        100.31        115.31         1.79 o                         
  11   2   2         59.37         63.37         4.66 o                         
 -10   3   2        402.81        395.57        13.85 o                         
  -9   3   2       1612.94       1635.95        35.50 o                         
  -8   3   2       1776.99       1827.09         8.75 o                         
  -7   3   2       2858.14       2844.73        16.23 o                         
  -6   3   2        157.48        148.43         7.22 o                         
  -5   3   2       7325.32       7752.34        25.76 o                         
  -4   3   2       1555.48       1504.84         4.05 o                         
  -3   3   2        354.79        347.49         2.67 o                         
  -2   3   2       1486.70       1638.43         5.66 o                         
  -1   3   2         11.72         12.13         0.44 o                         
   0   3   2       3077.55       2803.96         5.49 o                         
   1   3   2       3048.64       2625.05         5.25 o                         
   2   3   2        670.45        762.45         2.86 o                         
   3   3   2        116.05        163.16         1.47 o                         
   4   3   2       2314.57       2268.59         5.96 o                         
   5   3   2       1794.17       1751.35        15.65 o                         
   6   3   2         95.04        122.83         1.21 o                         
   7   3   2       3388.39       3499.78         8.92 o                         
   8   3   2       1417.78       1441.73        20.37 o                         
   9   3   2       1697.18       1690.33        35.62 o                         
  10   3   2        308.90        326.27         2.29 o                         
  11   3   2        174.62        135.41         8.76 o                         
  -9   4   2       1501.13       1571.88        42.54 o                         
  -8   4   2       2915.05       2995.87         6.69 o                         
  -7   4   2        538.93        581.51        14.51 o                         
  -6   4   2        881.79        886.77         3.90 o                         
  -5   4   2       5139.01       5418.41        11.96 o                         
  -4   4   2          8.50          6.67         0.59 o                         
  -3   4   2       1510.66       1567.10         5.85 o                         
  -2   4   2       5523.78       5442.70        12.14 o                         
   0   4   2         28.66         52.77         0.89 o                         
   1   4   2        367.56        321.77         2.12 o                         
   2   4   2       3926.70       4117.02         7.97 o                         
   3   4   2         18.24         18.26         0.59 o                         
   4   4   2      11478.56      12287.38        97.83 o                         
   5   4   2         29.16         41.22         3.87 o                         
   6   4   2       6488.41       6530.50        41.38 o                         
   7   4   2       2035.90       2150.39        24.66 o                         
   8   4   2        267.29        300.26         5.81 o                         
   9   4   2       1850.36       1825.55         6.07 o                         
  10   4   2         23.15         17.33         0.58 o                         
  11   4   2       1123.15       1051.66        13.51 o                         
  -9   5   2        710.10        653.75        10.26 o                         
  -8   5   2        178.42        187.16         8.44 o                         
  -7   5   2        133.37        137.73        22.00 o                         
  -6   5   2       2755.42       2819.85        13.02 o                         
  -5   5   2       1428.69       1445.55        44.93 o                         
  -4   5   2       1622.63       1687.18        32.04 o                         
  -3   5   2        210.42        246.73         2.82 o                         
  -2   5   2       2294.32       2283.96        31.06 o                         
  -1   5   2        548.36        495.27         5.03 o                         
   0   5   2        374.11        370.78        12.61 o                         
   1   5   2        771.27        699.55        27.38 o                         
   2   5   2        562.12        597.82         6.65 o                         
   3   5   2        483.68        486.09         8.11 o                         
   4   5   2       6927.99       6857.86        29.39 o                         
   5   5   2        922.42        792.38         3.61 o                         
   6   5   2       3138.32       3285.33        22.57 o                         
   7   5   2       1499.33       1483.24         5.61 o                         
   8   5   2         56.22         67.94         0.86 o                         
   9   5   2        133.29        119.16         4.27 o                         
  10   5   2         71.17         69.72         1.66 o                         
  -8   6   2        136.55        140.69         1.57 o                         
  -7   6   2       2288.63       2448.94        28.39 o                         
  -6   6   2       2680.96       2849.52        28.01 o                         
  -5   6   2         34.90         35.85         0.79 o                         
  -4   6   2       1462.30       1446.84        12.53 o                         
  -3   6   2       1750.40       1766.52        21.13 o                         
  -2   6   2        222.76        236.72         3.28 o                         
  -1   6   2       3194.23       3273.16        22.31 o                         
   0   6   2        585.53        553.31         2.83 o                         
   1   6   2       1310.44       1214.37        11.10 o                         
   2   6   2       1227.50       1192.11         7.31 o                         
   3   6   2        573.21        613.81         7.18 o                         
   4   6   2        488.93        520.93        13.55 o                         
   5   6   2       1968.94       1988.02         3.97 o                         
   6   6   2       2053.81       2029.92        12.59 o                         
   7   6   2          8.94         13.16         1.90 o                         
   8   6   2        122.93        140.83         6.92 o                         
   9   6   2        144.70        137.87         2.07 o                         
  10   6   2         69.57         75.79         4.10 o                         
  -7   7   2        702.08        687.23        50.94 o                         
  -6   7   2        781.44        870.22        10.00 o                         
  -5   7   2        395.21        400.33         2.31 o                         
  -4   7   2       5187.55       5565.12        26.63 o                         
  -3   7   2         56.09         58.06         0.81 o                         
  -2   7   2        750.91        815.82        10.07 o                         
  -1   7   2       3420.55       3446.59         5.88 o                         
   0   7   2         70.68         86.95         6.15 o                         
   1   7   2       1482.58       1516.62         3.63 o                         
   2   7   2        629.69        604.59         8.02 o                         
   3   7   2        194.04        198.54         1.82 o                         
   4   7   2        828.47        713.67         5.46 o                         
   5   7   2       2758.52       2674.86         6.95 o                         
   6   7   2        484.46        504.48         4.37 o                         
   7   7   2        498.17        481.04         2.92 o                         
   8   7   2          5.45          8.70         0.45 o                         
   9   7   2         39.13         56.62         8.66 o                         
  -6   8   2          1.82          5.79         2.10 o                         
  -5   8   2         25.91         30.10         0.56 o                         
  -4   8   2          0.06          3.46         0.58 o                         
  -3   8   2        379.86        355.62         1.93 o                         
  -2   8   2        397.83        371.98         2.76 o                         
  -1   8   2        514.34        525.38         2.31 o                         
   0   8   2        120.37        134.26         2.09 o                         
   1   8   2         24.54         33.79         2.28 o                         
   2   8   2        673.14        695.75         6.81 o                         
   3   8   2        833.14        774.69         2.51 o                         
   4   8   2        183.85        152.75         1.53 o                         
   5   8   2        768.00        836.31         3.02 o                         
   6   8   2        746.77        730.46        15.27 o                         
   7   8   2         50.56         61.12         1.96 o                         
   8   8   2        156.91        185.54         4.50 o                         
  -4   9   2        289.96        302.33         2.11 o                         
  -3   9   2       1444.68       1477.33         5.38 o                         
  -2   9   2        380.09        409.23         3.81 o                         
  -1   9   2        727.66        700.96         2.76 o                         
   0   9   2        278.14        278.23         2.14 o                         
   1   9   2       2306.98       2165.25         6.22 o                         
   2   9   2       2541.95       2552.79        45.48 o                         
   3   9   2       1985.38       1969.84         3.83 o                         
   4   9   2         96.60         90.75         1.09 o                         
   5   9   2       2167.81       2091.14        16.64 o                         
   6   9   2        161.42        176.97        11.13 o                         
   7   9   2          2.30          7.42         2.04 o                         
  -1  10   2        428.95        440.45         2.22 o                         
   0  10   2        535.52        540.72         2.69 o                         
   1  10   2        574.83        585.21        31.34 o                         
   2  10   2       1216.75       1248.48        42.92 o                         
   3  10   2          9.39         16.81         4.73 o                         
   4  10   2        296.67        283.16         8.37 o                         
   5  10   2       1098.19       1127.54         5.52 o                         
   6  10   2        246.30        260.90         2.15 o                         
   0  11   2        286.76        295.13         2.20 o                         
   2  11   2         33.70         36.63         0.91 o                         
   3  11   2       1032.08       1006.34         4.38 o                         
   4  11   2        633.05        681.32         3.26 o                         
  -3 -11   3        323.23        282.21         8.13 o                         
  -2 -11   3        868.79        750.01         3.42 o                         
  -1 -11   3       1345.64       1357.41        34.08 o                         
  -6 -10   3        607.59        615.44         2.75 o                         
  -5 -10   3       1589.83       1642.60        11.37 o                         
  -4 -10   3          0.23          5.61         2.23 o                         
  -3 -10   3       3251.29       3245.06        11.32 o                         
  -2 -10   3       1132.12       1106.57        41.86 o                         
  -1 -10   3        864.69        842.16         4.50 o                         
   0 -10   3        207.43        222.82         1.98 o                         
   1 -10   3         83.24         99.06         0.94 o                         
  -7  -9   3        197.81        211.73         1.90 o                         
  -5  -9   3        269.16        280.99         2.08 o                         
  -4  -9   3       3401.06       3375.49         7.07 o                         
  -3  -9   3       7032.24       7097.35        51.00 o                         
  -2  -9   3        728.41        688.58        13.45 o                         
  -1  -9   3         17.29         20.41         0.56 o                         
   0  -9   3          6.52          4.50         0.40 o                         
   1  -9   3         80.37        106.27         3.22 o                         
   2  -9   3       1631.34       1606.03         4.17 o                         
   3  -9   3        840.62        897.02         4.06 o                         
  -8  -8   3          7.15         12.95         0.54 o                         
  -7  -8   3        545.29        549.60         3.63 o                         
  -6  -8   3        215.34        215.12         3.18 o                         
  -5  -8   3        184.84        192.52         4.75 o                         
  -4  -8   3       3686.47       3685.99        24.09 o                         
  -3  -8   3       2731.97       2624.96        13.27 o                         
  -2  -8   3         38.07         52.43         0.88 o                         
  -1  -8   3        798.00        825.52         4.56 o                         
   0  -8   3       1772.61       1752.70         5.27 o                         
   1  -8   3       1716.46       1713.77         5.41 o                         
   2  -8   3       1792.49       1825.07         8.07 o                         
   3  -8   3        519.43        527.05         6.85 o                         
   4  -8   3       2403.46       2382.97        15.26 o                         
   5  -8   3       2285.88       2195.80         6.03 o                         
  -9  -7   3          0.50          4.79         0.31 o                         
  -8  -7   3        119.75        120.87         1.67 o                         
  -7  -7   3       2339.18       2295.51         8.12 o                         
  -6  -7   3       2004.07       1978.59         8.10 o                         
  -5  -7   3        291.49        249.34         2.96 o                         
  -4  -7   3        444.08        429.05         8.73 o                         
  -3  -7   3       4251.04       4246.49         8.32 o                         
  -2  -7   3       1528.35       1491.35         9.71 o                         
  -1  -7   3          5.46         10.46         1.12 o                         
   0  -7   3         93.20         93.38         1.22 o                         
   1  -7   3       3274.65       3300.97        25.71 o                         
   2  -7   3       1232.36       1242.78        10.05 o                         
   3  -7   3        190.55        191.64         3.05 o                         
   4  -7   3       4927.12       4673.77        56.54 o                         
   5  -7   3       1395.65       1378.38         7.53 o                         
   6  -7   3        132.38        139.35         1.53 o                         
   7  -7   3        477.68        394.94        23.83 o                         
  -9  -6   3          9.96         13.87         1.84 o                         
  -8  -6   3         25.66         33.85         1.49 o                         
  -7  -6   3       5164.41       5042.16         9.72 o                         
  -6  -6   3       2048.18       1961.95         5.94 o                         
  -5  -6   3         77.66         82.59         1.22 o                         
  -4  -6   3         32.33         35.27         0.52 o                         
  -3  -6   3        168.35        177.76         1.07 o                         
  -2  -6   3         58.53         59.67         2.83 o                         
  -1  -6   3         13.98         12.87         0.72 o                         
   0  -6   3        267.46        285.28         2.16 o                         
   1  -6   3       4063.26       4025.17         7.90 o                         
   2  -6   3          1.87          5.38         0.33 o                         
   3  -6   3         73.83         95.76         1.98 o                         
   4  -6   3       4157.96       4291.82        27.72 o                         
   5  -6   3        411.26        412.55         6.82 o                         
   6  -6   3         12.96         19.74         0.62 o                         
   7  -6   3        532.31        553.01        13.25 o                         
   8  -6   3          4.57         12.16         1.18 o                         
 -10  -5   3        254.90        238.25         2.54 o                         
  -9  -5   3        219.17        198.17         1.80 o                         
  -8  -5   3        968.68        923.62         8.46 o                         
  -7  -5   3       1402.14       1452.64         5.65 o                         
  -6  -5   3         79.93         67.40         0.93 o                         
  -5  -5   3       4628.21       4789.29        23.56 o                         
  -4  -5   3       2052.23       1981.38         7.37 o                         
  -3  -5   3       1634.62       1645.35        12.51 o                         
  -2  -5   3        395.06        417.78         5.36 o                         
  -1  -5   3         16.82         36.23         0.68 o                         
   0  -5   3        859.84        845.35         2.96 o                         
   1  -5   3       7667.67       7975.49         8.64 o                         
   2  -5   3        180.23        211.34         1.87 o                         
   3  -5   3       1278.81       1394.86         4.70 o                         
   4  -5   3         25.76         50.93         0.88 o                         
   5  -5   3         13.49         11.45         0.51 o                         
   6  -5   3        852.94        867.95         6.57 o                         
   7  -5   3        761.62        683.42        17.06 o                         
   8  -5   3        114.40        116.21         1.74 o                         
 -10  -4   3        347.55        355.48         4.83 o                         
  -9  -4   3        192.88        204.49         2.63 o                         
  -8  -4   3        707.95        744.99         3.95 o                         
  -7  -4   3       2142.21       2152.96         5.90 o                         
  -6  -4   3       5434.50       5651.44        26.66 o                         
  -5  -4   3      14105.43      15141.68        12.40 o                         
  -4  -4   3       4692.98       4522.25        34.51 o                         
  -3  -4   3       1529.15       1545.78        25.17 o                         
  -2  -4   3          7.62         15.28         0.60 o                         
  -1  -4   3       2255.38       2284.09         5.95 o                         
   1  -4   3      14292.37      14983.90        34.65 o                         
   2  -4   3         67.79         87.15         4.50 o                         
   3  -4   3        433.93        415.63         7.19 o                         
   4  -4   3        654.41        613.78         9.64 o                         
   5  -4   3        309.13        267.76         1.57 o                         
   6  -4   3          1.10          3.88         0.56 o                         
   7  -4   3        243.25        261.38         2.93 o                         
   8  -4   3        928.17        973.12        23.36 o                         
   9  -4   3        289.37        321.20        15.01 o                         
 -10  -3   3         67.47         71.27         6.18 o                         
  -9  -3   3        174.65        180.27         1.70 o                         
  -8  -3   3       2454.09       2539.87        17.47 o                         
  -7  -3   3        992.16        966.45        16.85 o                         
  -6  -3   3       7814.65       7837.54        34.10 o                         
  -5  -3   3      19940.29      22569.61        99.15 o                         
  -4  -3   3       1234.60       1193.21         5.66 o                         
  -2  -3   3         14.27          8.64         0.44 o                         
  -1  -3   3       3017.57       2742.84         5.62 o                         
   1  -3   3       3228.36       2849.95         5.12 o                         
   2  -3   3        715.26        580.19         2.78 o                         
   3  -3   3       3238.65       3194.99        21.47 o                         
   4  -3   3       1577.34       1498.49        28.58 o                         
   5  -3   3       2966.43       2960.53        10.12 o                         
   6  -3   3       1301.67       1342.59         6.37 o                         
   7  -3   3         82.22         89.85         1.66 o                         
   8  -3   3       1242.17       1331.12         4.80 o                         
   9  -3   3        786.99        730.04         2.76 o                         
  10  -3   3        500.46        359.07         2.05 o                         
 -11  -2   3          0.63          2.63         0.47 o                         
 -10  -2   3         12.45         15.36         1.27 o                         
  -9  -2   3        635.25        673.75         3.38 o                         
  -8  -2   3       2568.22       2695.06         9.47 o                         
  -7  -2   3       3069.24       3200.05        38.84 o                         
  -6  -2   3       3969.93       4285.88        52.39 o                         
  -5  -2   3       2480.36       2484.28        90.53 o                         
  -4  -2   3        429.40        522.70         3.22 o                         
  -3  -2   3         65.24         86.19         1.18 o                         
  -1  -2   3       3735.40       3541.96         5.65 o                         
   1  -2   3        654.29        657.34         3.87 o                         
   2  -2   3       4081.79       3824.39         5.44 o                         
   3  -2   3       6771.09       6623.59       141.85 o                         
   4  -2   3       1138.01       1055.96        10.93 o                         
   5  -2   3       1895.71       2033.85        39.70 o                         
   6  -2   3         10.24         12.60         0.53 o                         
   7  -2   3        685.39        716.31         8.56 o                         
   8  -2   3       2983.02       2991.25        33.75 o                         
   9  -2   3         93.14        112.75         1.56 o                         
  10  -2   3         11.84         19.21         3.36 o                         
 -11  -1   3         54.62         41.28         0.84 o                         
 -10  -1   3        176.63        174.41         1.78 o                         
  -9  -1   3        922.82        970.48         4.35 o                         
  -8  -1   3        585.86        621.79         3.26 o                         
  -7  -1   3        552.59        539.59         3.90 o                         
  -6  -1   3       6686.27       7292.08        10.73 o                         
  -5  -1   3        420.66        422.38         3.95 o                         
  -4  -1   3       2079.67       2110.93         6.32 o                         
  -3  -1   3        965.65        756.31         3.34 o                         
  -1  -1   3       1789.34       1684.08         3.49 o                         
   0  -1   3        288.31        259.90         2.72 o                         
   3  -1   3       5285.66       5403.11       172.66 o                         
   4  -1   3         74.14         88.28        10.65 o                         
   5  -1   3        558.71        593.94         3.07 o                         
   6  -1   3       1551.65       1534.69         4.89 o                         
   7  -1   3       1272.02       1319.42        10.35 o                         
   8  -1   3        806.09        880.84        14.56 o                         
   9  -1   3        826.88        877.42         3.00 o                         
  10  -1   3        441.09        456.89         1.66 o                         
 -10   0   3        359.44        348.19         2.09 o                         
  -9   0   3       2396.57       2470.28        28.01 o                         
  -8   0   3          6.88         15.06         4.86 o                         
  -7   0   3       1053.91       1079.78        11.40 o                         
  -6   0   3       5229.14       5632.85         9.39 o                         
  -5   0   3        109.11        132.20         4.05 o                         
  -4   0   3       2668.81       2650.98         6.81 o                         
  -3   0   3          3.13          7.37         0.44 o                         
   0   0   3        465.64        285.25         0.81 o                         
   3   0   3        807.50        640.52        52.05 o                         
   4   0   3        430.87        351.55         1.58 o                         
   5   0   3        452.52        492.75         8.06 o                         
   6   0   3       1588.70       1636.62        18.19 o                         
   7   0   3       1716.14       1819.18        14.74 o                         
   8   0   3          5.73          5.35         0.44 o                         
   9   0   3       2237.61       2327.20         6.14 o                         
  10   0   3        331.77        323.29         9.20 o                         
 -10   1   3       1446.93       1427.23        48.67 o                         
  -9   1   3       1164.25       1202.30         4.10 o                         
  -8   1   3       1424.27       1444.39         4.43 o                         
  -7   1   3       2320.24       2400.60         5.28 o                         
  -6   1   3       8526.33       9215.62        20.30 o                         
  -5   1   3        879.91        768.81         1.93 o                         
  -4   1   3        229.88        175.06         1.84 o                         
  -3   1   3        495.35        473.98         2.74 o                         
   0   1   3         11.57          3.84         0.25 o                         
   1   1   3        123.57        150.31        11.71 o                         
   3   1   3         36.85         72.33         0.67 o                         
   4   1   3        420.17        376.50         1.81 o                         
   5   1   3       1369.81       1265.59        12.80 o                         
   6   1   3        208.18        231.70         2.04 o                         
   7   1   3        194.42        214.96         6.87 o                         
   8   1   3          0.83         10.41         1.67 o                         
   9   1   3       1109.18       1241.58         6.77 o                         
  10   1   3          2.78          7.68         1.18 o                         
  11   1   3         64.10         61.80         4.92 o                         
 -10   2   3       1971.03       1914.58         5.21 o                         
  -9   2   3        909.32        966.35         8.31 o                         
  -8   2   3        952.87        968.43         3.34 o                         
  -7   2   3       2540.75       2539.40        23.32 o                         
  -6   2   3       2082.12       2113.90        16.43 o                         
  -5   2   3         38.78         45.30         3.62 o                         
  -4   2   3        972.97        996.66         4.08 o                         
  -3   2   3       1273.98        911.78         6.87 o                         
   0   2   3         40.65         35.10         7.45 o                         
   1   2   3       1370.77       1364.99         3.09 o                         
   2   2   3       1167.68       1078.23         2.95 o                         
   3   2   3        126.66        113.54         1.03 o                         
   4   2   3       2202.12       2010.15         4.71 o                         
   5   2   3       3231.21       3165.98         7.25 o                         
   6   2   3        157.45        158.96         1.10 o                         
   7   2   3         78.38        102.85         1.11 o                         
   8   2   3        128.78        125.13         1.69 o                         
   9   2   3         34.78         46.00         1.56 o                         
  10   2   3        560.55        577.63         3.75 o                         
  11   2   3        624.66        518.44         5.95 o                         
 -10   3   3       1839.86       1662.84       109.23 o                         
  -9   3   3          4.88          5.19         0.34 o                         
  -8   3   3       1569.28       1614.27         5.00 o                         
  -7   3   3        886.04       1002.08         3.37 o                         
  -6   3   3        114.45        121.18         4.38 o                         
  -5   3   3        605.86        602.75         7.00 o                         
  -4   3   3        101.61         98.36         1.07 o                         
  -3   3   3       1700.52       1690.06        45.11 o                         
  -1   3   3        695.48        537.76         2.66 o                         
   1   3   3        716.25        546.83         2.37 o                         
   2   3   3       2848.89       2761.44         5.60 o                         
   3   3   3       1931.55       1728.30         4.72 o                         
   4   3   3        555.43        511.49         2.74 o                         
   5   3   3         10.61         22.75         0.52 o                         
   6   3   3       2792.21       2928.85        11.04 o                         
   7   3   3        233.23        264.85         6.23 o                         
   8   3   3        187.23        214.21         2.40 o                         
   9   3   3        509.85        481.76         5.43 o                         
  10   3   3        302.00        262.54         2.60 o                         
  11   3   3        254.12        257.91         2.15 o                         
  -9   4   3        155.76        165.54        12.95 o                         
  -8   4   3       3404.69       3512.54        50.27 o                         
  -7   4   3         30.04         28.68         0.95 o                         
  -6   4   3        218.14        240.90         1.66 o                         
  -5   4   3        193.97        203.89         1.75 o                         
  -4   4   3       1095.57       1050.18         3.72 o                         
  -3   4   3       6315.12       6546.45        36.98 o                         
  -2   4   3       6883.28       6667.23        13.74 o                         
  -1   4   3       3322.03       3149.42         7.20 o                         
   1   4   3       1229.08       1163.26         4.06 o                         
   2   4   3        731.84        673.37         3.11 o                         
   3   4   3        130.65        127.18         1.47 o                         
   4   4   3       1978.91       1996.99         6.21 o                         
   5   4   3      13102.02      14111.10        39.69 o                         
   6   4   3       3182.33       3244.18         8.15 o                         
   7   4   3        181.66        206.08         1.88 o                         
   8   4   3        888.55        899.62         4.41 o                         
   9   4   3        823.40        786.72         3.95 o                         
  10   4   3          3.68          8.77         0.62 o                         
  11   4   3          0.54          4.58         2.70 o                         
  -9   5   3        930.27        890.01         2.38 o                         
  -8   5   3       1967.55       2097.50        24.37 o                         
  -7   5   3        394.23        437.84         3.74 o                         
  -6   5   3        370.24        326.89        25.45 o                         
  -5   5   3        175.43        171.72         4.00 o                         
  -4   5   3       2324.62       2391.58        22.67 o                         
  -3   5   3       2177.55       2119.36        18.37 o                         
  -2   5   3       1576.61       1526.22         3.99 o                         
  -1   5   3      17823.45      19100.13        78.83 o                         
   0   5   3       9301.08       9464.05        92.10 o                         
   1   5   3       1826.68       1656.89         6.26 o                         
   2   5   3        250.43        239.46         1.29 o                         
   3   5   3        321.05        352.23         2.86 o                         
   4   5   3       2244.52       2279.25         8.82 o                         
   5   5   3       6837.37       6760.17        42.56 o                         
   6   5   3       2145.85       2118.85         7.04 o                         
   7   5   3       1626.15       1668.25        35.84 o                         
   8   5   3        626.66        674.20         6.00 o                         
   9   5   3         51.59         50.94         1.34 o                         
  10   5   3        515.54        564.26         6.43 o                         
  -8   6   3        512.47        489.11        34.76 o                         
  -7   6   3          1.20          5.82         0.92 o                         
  -6   6   3        701.11        763.66        17.99 o                         
  -5   6   3        627.59        634.04        19.97 o                         
  -4   6   3       3275.50       3341.00         9.26 o                         
  -3   6   3       2038.63       1991.23         6.27 o                         
  -2   6   3        467.64        450.54         1.77 o                         
  -1   6   3       3089.43       3041.62        11.80 o                         
   0   6   3        902.47        927.09        16.74 o                         
   1   6   3       3832.61       3678.15        13.89 o                         
   2   6   3        874.71        901.58        10.22 o                         
   3   6   3       1093.87       1086.59         4.57 o                         
   4   6   3        957.50        826.17         6.65 o                         
   5   6   3       1612.29       1544.11        34.93 o                         
   6   6   3        100.00        129.18         2.86 o                         
   7   6   3       1649.80       1707.26         9.68 o                         
   8   6   3          9.63         13.80         0.58 o                         
   9   6   3        918.26        808.94        25.13 o                         
  10   6   3         67.37         59.49         2.39 o                         
  -7   7   3          0.24         18.90         0.60 o                         
  -6   7   3        287.53        280.24         1.84 o                         
  -5   7   3        104.86        122.29         3.09 o                         
  -4   7   3       2098.60       2079.94         5.61 o                         
  -3   7   3        472.58        506.48         6.89 o                         
  -2   7   3        384.43        377.01         2.36 o                         
  -1   7   3        686.37        650.50         3.10 o                         
   0   7   3         65.04         71.14         5.48 o                         
   1   7   3        309.01        323.68         1.64 o                         
   2   7   3       2083.67       1973.84         4.30 o                         
   3   7   3        594.33        594.03         4.91 o                         
   4   7   3        256.82        221.46         3.85 o                         
   5   7   3        480.22        491.76         4.26 o                         
   6   7   3        700.14        711.16         7.50 o                         
   7   7   3        986.26        930.16        13.81 o                         
   8   7   3        860.91        903.21         7.55 o                         
   9   7   3        992.84       1093.45        33.32 o                         
  -6   8   3         40.93         40.41         0.62 o                         
  -5   8   3       1402.60       1518.33        36.87 o                         
  -4   8   3       4435.17       4768.98        51.74 o                         
  -3   8   3         51.43         53.04         1.27 o                         
  -2   8   3         27.52         24.95         1.17 o                         
  -1   8   3        637.25        625.07         2.15 o                         
   0   8   3        393.54        391.66        14.63 o                         
   1   8   3         46.34         54.69         4.53 o                         
   2   8   3        932.50        908.21         4.17 o                         
   3   8   3         55.25         54.13         2.01 o                         
   4   8   3       1780.76       1744.67         4.26 o                         
   5   8   3        620.00        598.51         3.27 o                         
   6   8   3         54.64         53.70         7.60 o                         
   7   8   3         11.23         16.54         3.94 o                         
   8   8   3       1214.39       1378.34        14.68 o                         
   9   8   3        585.98        631.87         2.80 o                         
  -5   9   3       1997.70       2025.63         4.70 o                         
  -4   9   3       1592.76       1556.38        56.11 o                         
  -3   9   3         29.83         33.89         6.96 o                         
  -2   9   3        842.60        878.39         3.30 o                         
  -1   9   3       1213.45       1233.41         4.87 o                         
   0   9   3       1728.19       1708.97        52.08 o                         
   1   9   3        991.97        955.83         3.78 o                         
   2   9   3        336.97        341.60         3.34 o                         
   3   9   3       2531.27       2429.72         8.57 o                         
   4   9   3       1766.31       1758.43         4.97 o                         
   5   9   3         73.57         79.04         0.85 o                         
   6   9   3        349.45        357.67         3.13 o                         
   7   9   3          3.12          7.60         0.74 o                         
  -2  10   3        130.75        173.07         1.60 o                         
  -1  10   3          3.53         17.51         9.46 o                         
   0  10   3       1817.41       1837.50        24.66 o                         
   1  10   3         10.35         14.11         0.49 o                         
   2  10   3         40.75         54.15         8.19 o                         
   3  10   3       3180.32       3179.10        17.82 o                         
   4  10   3       1112.42       1125.64         3.48 o                         
   5  10   3        208.56        222.87         1.43 o                         
   6  10   3        405.36        408.40         2.68 o                         
   0  11   3         77.42         79.46         1.17 o                         
   2  11   3        362.07        380.22         2.75 o                         
   3  11   3        462.15        475.71         2.96 o                         
   4  11   3          5.38          3.75         0.32 o                         
   5  11   3        989.38        943.33         3.67 o                         
  -5 -10   4        305.50        304.43         1.47 o                         
  -4 -10   4          0.25          2.04         0.38 o                         
  -3 -10   4         14.56         18.53         6.12 o                         
  -2 -10   4        132.38        113.43         1.75 o                         
  -1 -10   4         33.69         33.89         0.68 o                         
   0 -10   4       1156.73       1231.63         3.70 o                         
   1 -10   4          4.08          4.59         0.38 o                         
  -7  -9   4         57.48         60.96         0.97 o                         
  -5  -9   4          9.24         12.54         1.16 o                         
  -4  -9   4         17.96         28.58         1.14 o                         
  -3  -9   4        247.96        256.06         1.94 o                         
  -2  -9   4        243.30        258.03         2.15 o                         
  -1  -9   4         16.52         15.17         0.65 o                         
   0  -9   4       2782.23       2813.15         7.15 o                         
   1  -9   4          4.16          7.40         0.47 o                         
   2  -9   4         61.66         55.82         1.03 o                         
   3  -9   4        504.15        491.73         5.61 o                         
  -8  -8   4        186.16        215.28         1.78 o                         
  -7  -8   4        239.18        254.57         2.39 o                         
  -6  -8   4        341.21        350.46         7.07 o                         
  -5  -8   4       1530.88       1527.00         9.02 o                         
  -4  -8   4        105.83         99.93         2.04 o                         
  -3  -8   4        287.71        314.66         2.00 o                         
  -2  -8   4       1264.11       1232.56         3.83 o                         
  -1  -8   4        675.74        706.58        10.92 o                         
   0  -8   4       2114.11       2082.06        18.03 o                         
   1  -8   4         76.78         92.59        10.48 o                         
   2  -8   4        101.96        109.49         2.66 o                         
   3  -8   4        119.96        128.99         1.31 o                         
   4  -8   4         69.19         69.20         1.58 o                         
   5  -8   4         56.28         62.71         1.00 o                         
  -8  -7   4        187.08        214.98         2.09 o                         
  -7  -7   4        187.63        175.15         2.21 o                         
  -6  -7   4         28.97         32.75         1.24 o                         
  -5  -7   4       1791.96       1885.61        34.96 o                         
  -4  -7   4        217.19        188.49         4.32 o                         
  -3  -7   4        501.20        498.26         7.43 o                         
  -2  -7   4        944.34        953.70         8.50 o                         
  -1  -7   4        715.25        692.51         2.99 o                         
   0  -7   4       1721.20       1774.75        10.64 o                         
   1  -7   4         10.39         20.09         0.91 o                         
   2  -7   4          2.04          5.15         0.37 o                         
   3  -7   4         83.75         93.77         2.05 o                         
   4  -7   4        884.55        906.31         3.03 o                         
   5  -7   4        135.13        143.92         1.57 o                         
   6  -7   4         59.33         75.82         0.86 o                         
  -9  -6   4         25.23         32.29         0.90 o                         
  -8  -6   4        554.42        542.56        24.03 o                         
  -7  -6   4        165.94        169.10         1.69 o                         
  -6  -6   4         82.51         79.76         1.25 o                         
  -5  -6   4       1379.77       1369.06         4.99 o                         
  -4  -6   4       1805.19       1694.50         6.65 o                         
  -3  -6   4          0.55          9.23         2.00 o                         
  -2  -6   4       2708.46       2712.41        24.18 o                         
  -1  -6   4       3021.33       3210.35        23.44 o                         
   0  -6   4        127.66        126.62         1.36 o                         
   1  -6   4       1950.94       1922.06        16.51 o                         
   2  -6   4        351.29        358.48         3.13 o                         
   3  -6   4       3801.78       3885.36        10.37 o                         
   4  -6   4       5964.47       5920.40        40.87 o                         
   5  -6   4          1.35          5.19         1.17 o                         
   6  -6   4        538.67        526.68         2.69 o                         
   7  -6   4       1466.45       1512.94        69.90 o                         
 -10  -5   4       1172.57       1107.19         4.52 o                         
  -9  -5   4         18.91         34.89         1.53 o                         
  -8  -5   4         75.87         90.67         1.87 o                         
  -7  -5   4        233.65        209.35         2.81 o                         
  -6  -5   4         20.49         32.35         4.88 o                         
  -5  -5   4        382.62        361.76         2.50 o                         
  -4  -5   4       6287.31       6604.52        23.50 o                         
  -3  -5   4         16.68         50.43         6.00 o                         
  -2  -5   4       7646.39       8038.00        60.23 o                         
  -1  -5   4       5806.28       5852.98         9.87 o                         
   0  -5   4        496.77        531.56         4.97 o                         
   1  -5   4       2407.18       2379.70        17.44 o                         
   2  -5   4       2825.32       3102.30         7.64 o                         
   3  -5   4       5763.09       5781.21        39.67 o                         
   4  -5   4       7937.68       8141.50        78.51 o                         
   5  -5   4        167.16        181.97         2.42 o                         
   6  -5   4       8217.79       8562.19       198.20 o                         
   7  -5   4       2016.75       1992.94        25.51 o                         
   8  -5   4        692.66        739.64        26.95 o                         
 -10  -4   4        963.89        947.44         4.51 o                         
  -9  -4   4        510.06        490.43         4.59 o                         
  -8  -4   4          9.18         12.32         0.83 o                         
  -7  -4   4         20.85         21.16         2.89 o                         
  -6  -4   4        109.63        117.91         1.72 o                         
  -5  -4   4       2619.80       2778.71        13.10 o                         
  -4  -4   4       5930.22       6070.94         9.64 o                         
  -3  -4   4       1054.25       1092.99        20.57 o                         
  -2  -4   4      10029.30      10310.20        55.51 o                         
  -1  -4   4        536.29        617.08         2.41 o                         
   0  -4   4       2520.91       2696.80         5.48 o                         
   1  -4   4        813.72        763.28        10.90 o                         
   2  -4   4       2173.44       2022.36         5.82 o                         
   3  -4   4       4894.40       4843.11        37.23 o                         
   4  -4   4       2685.94       2665.91        14.42 o                         
   5  -4   4       5374.54       5390.31        38.37 o                         
   6  -4   4       3252.29       3281.51         6.86 o                         
   7  -4   4        592.71        654.55         4.56 o                         
   8  -4   4          3.23          4.63         0.30 o                         
   9  -4   4        377.76        378.29        10.00 o                         
 -10  -3   4          6.08          9.08         1.86 o                         
  -9  -3   4       1260.88       1209.10         7.53 o                         
  -8  -3   4          0.41          2.47         0.43 o                         
  -7  -3   4        271.57        272.23         3.06 o                         
  -6  -3   4        105.74         95.45         3.25 o                         
  -5  -3   4         35.52         48.21         1.64 o                         
  -4  -3   4        432.47        348.37         4.90 o                         
  -3  -3   4       4907.55       4514.47         8.78 o                         
  -1  -3   4         56.24         72.39         1.00 o                         
   0  -3   4       2681.80       2945.13         5.59 o                         
   1  -3   4       1154.88       1162.78         3.15 o                         
   2  -3   4        274.17        280.61         2.08 o                         
   3  -3   4        192.74        230.06         2.30 o                         
   4  -3   4          2.57          5.11         0.70 o                         
   5  -3   4       8312.16       8531.48        12.76 o                         
   6  -3   4        984.72       1025.79        11.92 o                         
   7  -3   4        580.21        598.99         3.12 o                         
   8  -3   4       1030.76       1078.24         4.75 o                         
   9  -3   4        823.97        844.46        10.48 o                         
 -10  -2   4         74.70         76.98         0.91 o                         
  -9  -2   4       1547.75       1551.36         6.38 o                         
  -8  -2   4         41.36         38.73         1.89 o                         
  -7  -2   4        687.46        672.42         3.70 o                         
  -6  -2   4        101.89        130.48         1.42 o                         
  -5  -2   4        103.32        115.50         1.22 o                         
  -4  -2   4       3811.60       3716.82         8.68 o                         
  -2  -2   4       5239.33       4750.17         8.50 o                         
  -1  -2   4       1934.39       1709.78         4.13 o                         
   0  -2   4       1762.37       1805.14         3.53 o                         
   1  -2   4        636.62        690.45         2.91 o                         
   2  -2   4        161.83         87.29         1.11 o                         
   3  -2   4        118.21        157.14         1.54 o                         
   4  -2   4       1369.92       1414.40         3.27 o                         
   5  -2   4       6579.33       7143.75        12.77 o                         
   6  -2   4         10.17         14.72         0.59 o                         
   7  -2   4        576.35        589.49         6.57 o                         
   8  -2   4        772.33        767.19         2.78 o                         
   9  -2   4        587.99        626.72         2.19 o                         
 -10  -1   4        354.50        338.36         1.95 o                         
  -9  -1   4       1054.27       1170.43         6.98 o                         
  -8  -1   4       1372.19       1448.36         5.12 o                         
  -7  -1   4         29.21         32.25         0.68 o                         
  -6  -1   4       2382.46       2550.89        60.86 o                         
  -5  -1   4        742.26        810.08         5.23 o                         
  -4  -1   4       1371.37       1324.86         5.22 o                         
  -1  -1   4       4788.33       4775.57         6.49 o                         
   0  -1   4         65.78         54.83         0.88 o                         
   1  -1   4       7503.08       5062.01         8.02 o                         
   3  -1   4        694.56        647.77         3.12 o                         
   4  -1   4       2330.55       2396.91        46.28 o                         
   5  -1   4       6153.99       6008.02        12.77 o                         
   6  -1   4        937.52        983.83         3.85 o                         
   7  -1   4        361.87        382.98         2.08 o                         
   8  -1   4       1351.90       1316.17        10.32 o                         
   9  -1   4        609.01        613.41         5.16 o                         
  10  -1   4        437.17        416.34         3.68 o                         
 -10   0   4        188.69        160.53         1.37 o                         
  -9   0   4        195.25        213.69         4.41 o                         
  -8   0   4         33.05         55.60        16.73 o                         
  -7   0   4        414.39        409.86         3.43 o                         
  -6   0   4       8039.30       8741.53        14.32 o                         
  -5   0   4        103.75        119.12         3.00 o                         
  -4   0   4       3434.77       3430.00         8.44 o                         
  -3   0   4         33.52         24.20         0.67 o                         
  -1   0   4        152.42        140.49         1.08 o                         
   0   0   4       5456.08       4537.00         5.99 o                         
   4   0   4       2186.21       1853.73         5.50 o                         
   5   0   4       8054.94       8318.65        39.18 o                         
   6   0   4       2025.80       2074.63        22.61 o                         
   7   0   4       2973.76       2946.10         7.66 o                         
   8   0   4       1093.07       1249.36         6.28 o                         
   9   0   4        752.15        826.16         6.78 o                         
  10   0   4       1051.09       1106.14         3.42 o                         
 -10   1   4        243.29        220.51         6.88 o                         
  -9   1   4        175.92        192.29         2.78 o                         
  -8   1   4        131.66        137.80         1.53 o                         
  -7   1   4       1320.56       1350.33         8.48 o                         
  -6   1   4       5497.91       5647.39        25.49 o                         
  -5   1   4       1805.37       1850.41         4.92 o                         
  -4   1   4       4939.97       4913.77       137.78 o                         
  -3   1   4        103.66        141.92         1.51 o                         
  -2   1   4          0.44          7.30         0.42 o                         
   3   1   4       1631.00       1337.03         8.95 o                         
   5   1   4       5455.08       5212.83        41.38 o                         
   6   1   4        179.17        174.01         2.16 o                         
   7   1   4         15.70         47.32         7.50 o                         
   8   1   4         22.83         20.02         0.55 o                         
   9   1   4       3044.04       3232.18        49.81 o                         
  10   1   4        385.01        382.92         7.25 o                         
  11   1   4         35.41         23.19         3.88 o                         
 -10   2   4        638.52        572.66        16.57 o                         
  -9   2   4        823.68        786.75         8.61 o                         
  -8   2   4         22.79         21.03         1.16 o                         
  -7   2   4         52.98         62.41         0.75 o                         
  -6   2   4         77.16         93.93         0.99 o                         
  -5   2   4       9603.85      10140.97        23.07 o                         
  -4   2   4       6102.37       6376.61       188.19 o                         
  -3   2   4         61.14         90.37         1.35 o                         
  -2   2   4       6348.85       6325.72        10.85 o                         
   1   2   4       2486.91       2315.81         4.19 o                         
   2   2   4        234.40        359.34         1.65 o                         
   3   2   4       6817.39       6627.81         7.81 o                         
   5   2   4        601.91        519.43         5.28 o                         
   6   2   4       2387.51       2225.49        11.62 o                         
   7   2   4       3061.26       3256.20        10.76 o                         
   8   2   4       3151.26       3102.64        22.90 o                         
   9   2   4       5228.57       5632.57        70.32 o                         
  10   2   4         36.08         36.92         1.25 o                         
  11   2   4       1364.53       1277.87        45.14 o                         
  -9   3   4        166.83        163.05         5.29 o                         
  -8   3   4        333.27        310.98         3.59 o                         
  -7   3   4          4.64          8.34         0.50 o                         
  -6   3   4        736.78        734.60         3.52 o                         
  -5   3   4      11598.28      12511.13        67.27 o                         
  -4   3   4       2591.04       2303.12        44.39 o                         
  -3   3   4        160.55        189.62         1.98 o                         
  -2   3   4       1760.80       1782.37         6.25 o                         
  -1   3   4        496.54        398.66         2.92 o                         
   0   3   4       1192.27       1022.14        57.10 o                         
   2   3   4        595.72        647.75         2.67 o                         
   4   3   4       5022.32       5033.76        11.64 o                         
   5   3   4         75.11         64.43         2.31 o                         
   6   3   4       1297.63       1359.95         4.48 o                         
   7   3   4       8184.17       8481.87        45.93 o                         
   8   3   4       1774.92       1865.63        25.14 o                         
   9   3   4       3467.49       3522.34         8.48 o                         
  10   3   4        629.58        635.54         3.73 o                         
  11   3   4       1881.38       1563.31        38.01 o                         
  -9   4   4        120.94        118.02        11.34 o                         
  -8   4   4         77.40         87.69         3.53 o                         
  -7   4   4          2.69          3.35         0.63 o                         
  -6   4   4         32.52         36.10         0.70 o                         
  -5   4   4       5120.10       5357.44        13.60 o                         
  -4   4   4        130.24        144.68         6.55 o                         
  -3   4   4          5.32          7.55         2.74 o                         
  -2   4   4        219.28        268.91         9.14 o                         
  -1   4   4       2503.78       2279.05         6.45 o                         
   0   4   4       2919.11       2603.11         6.55 o                         
   2   4   4        391.78        373.24         2.35 o                         
   3   4   4       9169.46       9576.77        10.94 o                         
   4   4   4       3708.45       3843.62         9.07 o                         
   5   4   4         17.26         38.06         9.37 o                         
   6   4   4       1043.17       1000.81        18.01 o                         
   7   4   4         61.38         63.22         0.90 o                         
   8   4   4       1347.52       1334.94        11.53 o                         
   9   4   4        763.34        806.38         8.72 o                         
  10   4   4        787.98        780.58         5.08 o                         
  11   4   4        282.04        224.99         1.52 o                         
  -9   5   4          1.82          4.36         0.23 o                         
  -8   5   4         65.06         68.79         0.91 o                         
  -7   5   4        397.91        385.82        18.74 o                         
  -6   5   4          0.29          3.81         0.40 o                         
  -5   5   4        165.86        186.89         4.36 o                         
  -4   5   4       1299.71       1246.47        19.29 o                         
  -3   5   4          1.74          3.89         0.95 o                         
  -2   5   4        103.05        103.35         0.81 o                         
  -1   5   4       2961.07       2839.58        37.99 o                         
   0   5   4       8631.56       8724.29        38.55 o                         
   1   5   4         68.33         69.82         6.95 o                         
   2   5   4       6391.90       6386.18         7.91 o                         
   3   5   4       8774.51       8958.75        78.61 o                         
   4   5   4         58.64         57.06         0.96 o                         
   5   5   4        292.87        318.53         2.08 o                         
   6   5   4        185.69        144.84         3.63 o                         
   7   5   4          9.53         16.16         0.59 o                         
   8   5   4        196.66        177.01         1.92 o                         
   9   5   4         38.65         41.91         1.55 o                         
  10   5   4        314.22        332.32         3.55 o                         
  -8   6   4        257.18        236.70         4.22 o                         
  -7   6   4         15.98         16.35         2.85 o                         
  -6   6   4         91.08        100.37         1.29 o                         
  -5   6   4        247.80        244.98         2.77 o                         
  -4   6   4        860.15        944.25        28.85 o                         
  -3   6   4         47.51         44.19         0.79 o                         
  -2   6   4        250.20        264.31         1.81 o                         
  -1   6   4       7520.37       7315.83        55.22 o                         
   0   6   4       1161.22       1116.57         5.99 o                         
   1   6   4       3484.22       3530.42        22.94 o                         
   2   6   4       6744.95       6466.61        15.87 o                         
   3   6   4       8889.70       9255.13        54.23 o                         
   4   6   4        360.13        374.76         2.30 o                         
   5   6   4         12.76         15.27         0.54 o                         
   6   6   4          1.05          4.45         0.42 o                         
   7   6   4        651.37        629.15         8.66 o                         
   8   6   4        131.04        148.69         2.60 o                         
   9   6   4         78.57         81.19         1.45 o                         
  10   6   4        433.95        417.75         2.57 o                         
  -7   7   4        728.53        756.28         3.37 o                         
  -6   7   4       1940.20       1979.63        39.56 o                         
  -5   7   4        869.26        849.49         3.50 o                         
  -4   7   4        253.93        243.44         2.03 o                         
  -3   7   4         87.88        104.05         1.20 o                         
  -2   7   4        273.61        246.88         1.84 o                         
  -1   7   4      10883.29      11080.87        50.25 o                         
   0   7   4        188.17        174.60         1.64 o                         
   1   7   4       5389.73       5286.68        30.61 o                         
   2   7   4       9277.14       9226.75        92.24 o                         
   3   7   4        652.85        649.84        12.49 o                         
   4   7   4         52.61         56.37         0.62 o                         
   5   7   4          6.07         16.90         0.94 o                         
   6   7   4        745.52        745.66        13.19 o                         
   7   7   4       2507.32       2591.06         7.04 o                         
   8   7   4        947.44        936.44        20.22 o                         
   9   7   4         17.47         17.58         3.10 o                         
  -6   8   4       1256.60       1231.91        26.31 o                         
  -5   8   4        451.36        462.58         2.39 o                         
  -4   8   4        125.63        101.37         9.42 o                         
  -3   8   4        317.00        306.40        12.00 o                         
  -2   8   4        447.14        476.83        10.45 o                         
  -1   8   4       7183.43       7066.55        19.32 o                         
   0   8   4         44.16         47.60         2.05 o                         
   1   8   4       2592.68       2509.47        12.17 o                         
   2   8   4        911.42        830.68         2.82 o                         
   3   8   4        387.16        386.01         6.83 o                         
   4   8   4        639.91        621.27         2.71 o                         
   5   8   4        315.49        311.42         2.73 o                         
   6   8   4       1821.44       1808.44        57.01 o                         
   7   8   4       3080.19       3246.02        19.42 o                         
   8   8   4        119.12        127.57         1.75 o                         
   9   8   4        599.78        661.54        29.76 o                         
  -5   9   4          1.90          2.52         0.18 o                         
  -4   9   4        174.54        174.05        14.41 o                         
  -3   9   4        153.82        151.37        12.78 o                         
  -2   9   4        805.92        852.32         3.31 o                         
  -1   9   4       2167.82       2164.04         7.40 o                         
   0   9   4       1086.41       1076.60        29.36 o                         
   1   9   4        566.48        562.68         2.94 o                         
   2   9   4         46.49         64.98        13.62 o                         
   3   9   4         41.38         40.22         0.88 o                         
   4   9   4         37.72         46.61         0.89 o                         
   5   9   4        202.27        212.97         1.36 o                         
   6   9   4        914.28        920.01         5.04 o                         
   7   9   4       1011.31        980.89         3.15 o                         
   8   9   4        689.50        703.74         3.00 o                         
  -3  10   4        319.30        351.43         2.03 o                         
  -2  10   4        250.54        268.46         2.10 o                         
  -1  10   4         17.00         22.37         1.33 o                         
   0  10   4       1215.64       1265.28        43.27 o                         
   1  10   4       2136.90       2126.05        35.36 o                         
   2  10   4         91.05         91.99         5.01 o                         
   3  10   4          9.98          9.62         0.81 o                         
   4  10   4         25.80         34.72         1.68 o                         
   5  10   4        308.96        320.95         2.46 o                         
   6  10   4        682.44        739.27         9.34 o                         
   1  11   4        278.51        287.78         2.33 o                         
   2  11   4         55.15         48.09         1.00 o                         
   3  11   4        195.12        191.84         1.88 o                         
   4  11   4        194.51        220.77         1.79 o                         
   5  11   4       1134.03       1099.80         3.98 o                         
  -4 -10   5        241.32        252.78         1.73 o                         
  -3 -10   5          0.02          5.28         1.68 o                         
  -2 -10   5       1089.26       1081.18         4.92 o                         
  -1 -10   5        354.63        342.13         1.86 o                         
   0 -10   5        225.75        226.55         3.77 o                         
   1 -10   5         67.78         49.64         0.63 o                         
  -5  -9   5         39.19         31.40         2.09 o                         
  -4  -9   5         48.45         51.43         3.66 o                         
  -3  -9   5        105.80        101.34         1.29 o                         
  -2  -9   5       3028.18       2940.72         7.18 o                         
  -1  -9   5       1370.06       1345.63         4.66 o                         
   0  -9   5         86.95         94.50         1.73 o                         
   1  -9   5        923.48        890.44         3.74 o                         
   2  -9   5        232.70        218.03         1.46 o                         
   3  -9   5        308.42        285.64         1.45 o                         
  -8  -8   5        692.47        607.00         2.68 o                         
  -7  -8   5       1007.44       1059.39         4.58 o                         
  -6  -8   5         56.63         69.71         2.65 o                         
  -5  -8   5        576.88        572.43         4.27 o                         
  -4  -8   5         28.39         30.17         0.65 o                         
  -3  -8   5        117.74        117.07         1.64 o                         
  -2  -8   5       1954.00       1870.24        13.55 o                         
  -1  -8   5        293.14        300.36         1.57 o                         
   0  -8   5        969.82        940.77        18.15 o                         
   1  -8   5         73.67         71.14         2.56 o                         
   2  -8   5        159.19        140.34         1.13 o                         
   3  -8   5        676.42        649.53         2.38 o                         
   4  -8   5        706.82        670.66         9.00 o                         
   5  -8   5       1177.85       1133.06         3.88 o                         
  -8  -7   5        611.39        654.31         3.44 o                         
  -7  -7   5          6.66         14.09         4.19 o                         
  -6  -7   5        280.86        313.92         2.21 o                         
  -5  -7   5          1.21         12.45         5.14 o                         
  -4  -7   5        790.19        769.66         3.38 o                         
  -3  -7   5        596.93        564.68         6.52 o                         
  -2  -7   5          0.47          8.68         1.54 o                         
  -1  -7   5         33.18         46.24         0.71 o                         
   0  -7   5       1225.70       1166.50         7.71 o                         
   1  -7   5         64.71         89.02         2.11 o                         
   2  -7   5       1293.96       1253.63         4.43 o                         
   3  -7   5        362.61        369.97         2.36 o                         
   4  -7   5       1239.86       1270.19         4.23 o                         
   5  -7   5       1711.76       1781.08        21.44 o                         
   6  -7   5         51.50         38.19         2.11 o                         
  -9  -6   5          4.75         15.34         0.60 o                         
  -8  -6   5        770.98        777.25        25.11 o                         
  -7  -6   5         40.65         39.95         3.05 o                         
  -6  -6   5         81.02         82.69         1.92 o                         
  -5  -6   5        214.20        210.06         4.70 o                         
  -4  -6   5       2788.59       2749.88         6.81 o                         
  -3  -6   5        815.04        808.85         7.04 o                         
  -2  -6   5        566.19        564.47        11.15 o                         
  -1  -6   5        622.97        567.39         2.25 o                         
   0  -6   5        354.39        383.83         2.29 o                         
   1  -6   5       2185.56       2196.16        11.62 o                         
   2  -6   5       1905.20       1948.91         6.30 o                         
   3  -6   5        352.95        301.94         2.20 o                         
   4  -6   5        622.85        601.77         4.03 o                         
   5  -6   5        391.29        422.68         2.13 o                         
   6  -6   5        496.81        465.31         2.45 o                         
   7  -6   5        395.65        326.09        10.83 o                         
 -10  -5   5        197.24        169.39         1.61 o                         
  -9  -5   5        804.80        739.94        17.36 o                         
  -8  -5   5       4764.29       4772.87        29.75 o                         
  -7  -5   5        535.86        541.11        17.26 o                         
  -6  -5   5       1714.52       1643.08        58.27 o                         
  -5  -5   5       1148.58       1182.23         9.25 o                         
  -4  -5   5       4874.81       4963.68         9.34 o                         
  -3  -5   5        942.21        982.27         9.20 o                         
  -2  -5   5       2392.59       2398.69         4.24 o                         
  -1  -5   5        996.80       1072.69         7.50 o                         
   0  -5   5          3.58         11.16         2.14 o                         
   1  -5   5       1271.02       1308.61        24.26 o                         
   2  -5   5         17.03         36.66         2.27 o                         
   3  -5   5        197.79        181.38         1.91 o                         
   4  -5   5        388.43        372.81         6.64 o                         
   5  -5   5        926.99        968.34         9.15 o                         
   6  -5   5         84.91        104.27         4.85 o                         
   7  -5   5         29.01         49.18         3.17 o                         
   8  -5   5         41.35         47.84         2.37 o                         
 -10  -4   5         74.21         58.90         3.84 o                         
  -9  -4   5       2376.28       2381.94        19.37 o                         
  -8  -4   5       3167.77       3166.79        35.17 o                         
  -7  -4   5        312.15        279.78         2.39 o                         
  -6  -4   5        256.06        279.30         2.31 o                         
  -5  -4   5          6.77         28.38         1.37 o                         
  -4  -4   5       7538.91       8048.84         9.48 o                         
  -3  -4   5       5971.71       5984.72        29.15 o                         
  -2  -4   5       1473.92       1332.34         7.42 o                         
  -1  -4   5       5537.34       5861.55        28.77 o                         
   0  -4   5       1300.51       1470.87         8.52 o                         
   1  -4   5        280.84        236.11         2.43 o                         
   2  -4   5       2435.77       2207.18        17.25 o                         
   3  -4   5       1040.33       1070.78         3.92 o                         
   4  -4   5       1670.90       1697.91         4.88 o                         
   5  -4   5        845.04        861.31         6.35 o                         
   6  -4   5        188.83        180.64         1.88 o                         
   7  -4   5        100.77         91.89         1.20 o                         
   8  -4   5        322.49        303.32         1.82 o                         
   9  -4   5       1072.53        972.69         3.60 o                         
 -10  -3   5        988.84        984.55         4.93 o                         
  -9  -3   5       1137.54       1115.22         4.41 o                         
  -8  -3   5         50.47         60.97         3.51 o                         
  -7  -3   5        971.76       1010.22        24.07 o                         
  -6  -3   5         16.94         23.27         2.03 o                         
  -5  -3   5        296.90        308.86         4.22 o                         
  -4  -3   5       7021.65       7341.12       104.39 o                         
  -3  -3   5          0.14         25.22         6.87 o                         
  -2  -3   5       3915.26       3880.45        17.20 o                         
  -1  -3   5        956.06        976.31         3.61 o                         
   0  -3   5          2.15         30.10         0.59 o                         
   1  -3   5       1375.69       1567.96         5.72 o                         
   2  -3   5       7794.05       8210.21        18.52 o                         
   3  -3   5       2675.11       2618.67         5.45 o                         
   4  -3   5        652.85        675.46         2.55 o                         
   5  -3   5       1336.60       1415.47         4.40 o                         
   6  -3   5        133.62        158.87        24.86 o                         
   7  -3   5         55.78         60.94         5.73 o                         
   8  -3   5       2593.07       2734.80         5.90 o                         
   9  -3   5       1669.15       1768.13        57.93 o                         
 -10  -2   5        745.63        724.87         4.10 o                         
  -9  -2   5         94.15        101.89         1.19 o                         
  -8  -2   5        651.29        648.65        17.90 o                         
  -7  -2   5       2699.45       2859.72        22.29 o                         
  -6  -2   5        153.58        181.04         7.01 o                         
  -5  -2   5        185.55        179.94         6.64 o                         
  -4  -2   5       4635.12       4787.21         7.71 o                         
  -3  -2   5       3534.29       3583.33         8.42 o                         
  -2  -2   5       3943.05       4105.10         7.87 o                         
  -1  -2   5         59.46         30.94         0.58 o                         
   0  -2   5       7108.89       7250.55         7.82 o                         
   1  -2   5        278.37        167.70         0.85 o                         
   2  -2   5       2152.11       2070.25         5.95 o                         
   3  -2   5         82.29         99.33         1.90 o                         
   4  -2   5         90.99        101.29         2.49 o                         
   5  -2   5       2849.69       2785.50        35.37 o                         
   6  -2   5        191.52        207.69         2.09 o                         
   7  -2   5         58.17         89.62         8.09 o                         
   8  -2   5       5681.59       5907.18        28.64 o                         
   9  -2   5        874.61        874.28         6.93 o                         
  10  -2   5         39.24         41.18         0.72 o                         
 -10  -1   5        840.17        784.14         4.93 o                         
  -9  -1   5        201.56        196.63         1.45 o                         
  -8  -1   5        435.05        416.03         3.96 o                         
  -7  -1   5         66.87         67.25         6.36 o                         
  -6  -1   5        136.89        149.09         7.83 o                         
  -5  -1   5          0.45          7.79         0.87 o                         
  -4  -1   5       1021.88       1248.32        10.59 o                         
  -2  -1   5        297.06        209.01         1.68 o                         
  -1  -1   5        865.39        933.82         3.01 o                         
   0  -1   5       3762.86       3892.43        13.14 o                         
   1  -1   5         63.86         50.47         0.85 o                         
   3  -1   5       1487.31       1509.67         5.05 o                         
   4  -1   5         52.19         61.69         4.25 o                         
   5  -1   5       2191.86       2156.05         4.56 o                         
   6  -1   5        268.64        275.85         1.64 o                         
   7  -1   5        851.56        870.88        10.92 o                         
   8  -1   5       1780.91       1846.64         8.37 o                         
   9  -1   5         22.85         21.87         0.56 o                         
  10  -1   5        930.15        837.33         3.50 o                         
 -10   0   5       1161.59       1026.53         3.84 o                         
  -9   0   5       1112.08       1068.79         5.65 o                         
  -8   0   5       2020.23       2042.44        11.15 o                         
  -7   0   5        797.39        770.62         3.01 o                         
  -6   0   5       1602.03       1684.38         5.11 o                         
  -5   0   5       3466.16       3436.44         9.19 o                         
  -4   0   5       2820.13       2876.25        20.74 o                         
  -2   0   5        721.18        603.77         2.82 o                         
   0   0   5        492.16        441.51         4.79 o                         
   1   0   5        559.57        264.16        17.11 o                         
   2   0   5        151.21         84.97         1.09 o                         
   4   0   5        509.54        481.08        12.78 o                         
   5   0   5       1976.60       2007.34        18.25 o                         
   6   0   5       2912.82       3039.65         6.53 o                         
   7   0   5       4202.98       4264.73         8.54 o                         
   8   0   5       1329.73       1388.13        42.06 o                         
   9   0   5       1580.74       1574.27        17.17 o                         
  10   0   5       2033.95       2142.89         6.74 o                         
 -10   1   5        245.04        218.19         7.69 o                         
  -9   1   5        829.55        830.83        10.51 o                         
  -8   1   5       3034.40       2814.23        19.02 o                         
  -7   1   5         24.02         38.69         3.11 o                         
  -6   1   5        103.59        125.48         2.06 o                         
  -5   1   5       1337.75       1333.55        18.28 o                         
  -4   1   5        144.54        102.89         1.80 o                         
  -3   1   5        115.07        103.30         1.39 o                         
  -1   1   5        394.19        339.68         1.94 o                         
   0   1   5         49.66         55.45         0.51 o                         
   1   1   5      12123.29      10078.89         8.82 o                         
   2   1   5       1830.01       1276.64        32.09 o                         
   3   1   5       1716.06       1261.80       196.83 o                         
   4   1   5       1522.34       1255.21         5.45 o                         
   5   1   5       1437.08       1471.86         4.43 o                         
   6   1   5       7530.57       7675.63        84.72 o                         
   7   1   5       2709.70       2865.43         5.98 o                         
   8   1   5        831.28        829.31         3.13 o                         
   9   1   5       1271.03       1244.87         9.65 o                         
  10   1   5       2049.08       2102.64         6.55 o                         
 -10   2   5        169.65        142.19        10.46 o                         
  -9   2   5        648.13        668.02         3.98 o                         
  -8   2   5         55.19         62.01         3.27 o                         
  -7   2   5       1316.22       1321.72         5.00 o                         
  -6   2   5       1690.46       1741.60         4.00 o                         
  -5   2   5        776.64        719.93         2.70 o                         
  -4   2   5        420.06        400.66         9.23 o                         
  -3   2   5       4823.51       4851.12        10.25 o                         
  -1   2   5        164.03        144.13         1.51 o                         
   0   2   5       2880.81       2628.09        15.77 o                         
   1   2   5       1414.15       1414.62         5.37 o                         
   2   2   5       5002.57       5015.59         7.94 o                         
   3   2   5        281.82        246.07         1.38 o                         
   4   2   5       4230.21       4291.17         6.97 o                         
   5   2   5        201.11        212.20         5.69 o                         
   6   2   5       5087.60       5258.12         9.36 o                         
   7   2   5       4832.27       4790.14        75.09 o                         
   8   2   5         64.97         71.71         3.80 o                         
   9   2   5        119.23        121.07         1.20 o                         
  10   2   5        682.46        678.06         3.44 o                         
  11   2   5         76.97         58.36         0.85 o                         
  -9   3   5        495.81        461.02         3.11 o                         
  -8   3   5         89.12         80.90         0.99 o                         
  -7   3   5       2829.27       3017.44        48.55 o                         
  -6   3   5       1778.12       1766.44        31.90 o                         
  -5   3   5          2.03         10.24         0.62 o                         
  -4   3   5       1133.53       1169.41         5.55 o                         
  -3   3   5      10669.51      11099.27        16.62 o                         
  -2   3   5         84.14         97.19         1.50 o                         
   0   3   5       2298.00       2250.62        30.74 o                         
   1   3   5       1448.46       1374.32        35.75 o                         
   2   3   5       2725.69       2817.60         5.68 o                         
   3   3   5         22.36         14.07         0.44 o                         
   4   3   5       2202.69       2088.78        12.23 o                         
   5   3   5       1341.34       1393.77         4.94 o                         
   6   3   5       2531.68       2382.51         5.73 o                         
   7   3   5        417.51        430.58         3.64 o                         
   8   3   5        159.86        202.65         3.78 o                         
   9   3   5        374.98        398.96         8.35 o                         
  10   3   5        364.29        335.63         2.10 o                         
  -9   4   5          0.41          2.24         0.21 o                         
  -8   4   5        139.18        144.29         3.03 o                         
  -7   4   5       1441.89       1489.11        31.25 o                         
  -6   4   5       2316.58       2381.25        12.44 o                         
  -5   4   5        300.48        312.23         3.46 o                         
  -4   4   5          7.49          9.67         0.60 o                         
  -3   4   5        137.73        169.78         1.50 o                         
  -2   4   5        840.21        737.68         5.23 o                         
  -1   4   5        139.39        144.07         1.89 o                         
   0   4   5       1740.67       1648.48         5.28 o                         
   1   4   5       1772.47       1644.93        34.47 o                         
   2   4   5          7.82         53.69        33.46 o                         
   3   4   5         21.07         20.82         1.82 o                         
   4   4   5        826.16        896.80        10.32 o                         
   5   4   5       4840.96       4702.35         6.95 o                         
   6   4   5       3766.14       3887.72        25.59 o                         
   7   4   5       1255.58       1327.01         8.35 o                         
   8   4   5        323.89        333.68         5.87 o                         
   9   4   5        250.30        237.72         3.38 o                         
  10   4   5        975.70        935.90         5.75 o                         
  -9   5   5        764.28        617.96        21.59 o                         
  -8   5   5        493.27        527.81         8.65 o                         
  -7   5   5         31.21         36.67         2.05 o                         
  -6   5   5        214.68        206.19         3.83 o                         
  -5   5   5        128.42        140.55         6.70 o                         
  -4   5   5        827.37        836.84         3.01 o                         
  -3   5   5       1851.66       1725.38        16.63 o                         
  -2   5   5       4647.15       4813.77        10.53 o                         
  -1   5   5         55.17         62.37         0.79 o                         
   0   5   5       1877.17       1884.67        45.36 o                         
   1   5   5       1091.10       1086.33         3.52 o                         
   2   5   5       2396.39       2298.24        16.27 o                         
   3   5   5        429.24        448.79         3.71 o                         
   4   5   5        258.93        255.53         1.89 o                         
   5   5   5       4444.39       4567.28        37.14 o                         
   6   5   5       2923.89       3013.01         6.78 o                         
   7   5   5        741.17        726.80         6.16 o                         
   8   5   5        904.03        877.79         8.07 o                         
   9   5   5        372.82        360.42         2.42 o                         
  10   5   5       2110.52       2089.28         7.79 o                         
  -8   6   5        279.25        239.10         4.49 o                         
  -7   6   5        824.23        870.60         9.90 o                         
  -6   6   5         27.15         28.85         1.42 o                         
  -5   6   5        596.76        613.63        25.76 o                         
  -4   6   5       2038.38       1957.99         6.65 o                         
  -3   6   5       3197.40       3559.57        51.00 o                         
  -2   6   5       2548.80       2614.34         5.91 o                         
  -1   6   5        331.97        368.71         4.80 o                         
   0   6   5        311.29        289.66         9.48 o                         
   1   6   5         25.59         29.65         0.66 o                         
   2   6   5       1810.18       1716.54         6.96 o                         
   3   6   5       4467.99       4568.46        62.60 o                         
   4   6   5       1537.40       1536.71        40.73 o                         
   5   6   5       6479.72       6513.23        69.89 o                         
   6   6   5       2742.07       2735.37        10.61 o                         
   7   6   5        261.89        250.93         7.18 o                         
  -7   7   5        983.71       1006.90         6.80 o                         
  -6   7   5        407.88        428.41         3.01 o                         
  -5   7   5        469.61        464.67        37.99 o                         
  -4   7   5         28.47         42.07         5.14 o                         
  -3   7   5         31.09         28.61         0.90 o                         
  -2   7   5        272.76        268.09        19.55 o                         
  -1   7   5       2950.94       2824.87        49.69 o                         
   0   7   5        835.06        854.31        16.46 o                         
   1   7   5        171.02        175.05         2.03 o                         
   2   7   5       2352.17       2268.40         5.54 o                         
   3   7   5       1639.84       1636.13        30.36 o                         
   4   7   5       3368.73       3407.76         9.15 o                         
   5   7   5       2355.05       2276.79        10.18 o                         
   6   7   5        635.94        650.63        15.18 o                         
   7   7   5        705.77        696.47         2.83 o                         
   8   7   5        185.30        191.82         2.68 o                         
   9   7   5          2.53          4.81         0.33 o                         
  -6   8   5        158.36        154.40        22.46 o                         
  -5   8   5        242.23        225.75         1.49 o                         
  -4   8   5         19.51         21.93         5.99 o                         
  -3   8   5       1252.22       1252.58        46.62 o                         
  -2   8   5       1615.38       1675.20        23.09 o                         
  -1   8   5       1262.03       1321.07         4.51 o                         
   0   8   5        131.23        130.49         2.60 o                         
   1   8   5        109.63        105.68         1.11 o                         
   2   8   5         27.97         33.66         2.91 o                         
   3   8   5       1407.73       1351.29         3.77 o                         
   4   8   5       4521.81       4421.97         8.43 o                         
   5   8   5        837.47        831.92        11.34 o                         
   6   8   5         39.09         50.86         1.00 o                         
   7   8   5       1671.00       1750.60         5.30 o                         
   8   8   5        277.30        281.73         1.89 o                         
   9   8   5        309.06        306.39        13.15 o                         
  -5   9   5          1.00          6.43         1.33 o                         
  -4   9   5        132.07        134.39         5.93 o                         
  -3   9   5        773.79        792.51        29.03 o                         
  -2   9   5        452.11        479.70        19.48 o                         
  -1   9   5        238.55        219.41         1.77 o                         
   0   9   5         13.70         23.30         1.92 o                         
   1   9   5        209.92        233.90         5.20 o                         
   2   9   5         19.67         39.63         4.75 o                         
   3   9   5       2247.67       2136.41        18.40 o                         
   4   9   5       3262.82       3270.28        34.81 o                         
   5   9   5         41.71         68.41         1.84 o                         
   6   9   5        947.23        935.64         5.67 o                         
   7   9   5       1866.13       1934.81        14.37 o                         
   8   9   5        869.28        994.27         3.57 o                         
  -3  10   5         18.49         20.28         0.54 o                         
  -2  10   5        271.37        311.85         2.32 o                         
  -1  10   5        489.54        516.00         3.24 o                         
   0  10   5        215.56        211.80         2.23 o                         
   1  10   5        303.88        291.28         5.67 o                         
   2  10   5          2.32          6.37         2.64 o                         
   3  10   5       1911.88       1978.82        49.72 o                         
   4  10   5        344.74        336.85         4.32 o                         
   5  10   5         48.11         57.16         1.10 o                         
   6  10   5         63.46         56.82         5.07 o                         
   0  11   5       1399.84       1458.77         4.18 o                         
   1  11   5        585.22        573.60         2.76 o                         
   2  11   5        365.41        367.43         1.72 o                         
   3  11   5        471.12        462.19        11.29 o                         
   4  11   5        127.64        122.22         1.48 o                         
   5  11   5        384.73        377.16         2.31 o                         
  -4 -10   6        156.91        125.24         1.28 o                         
  -3 -10   6        441.33        446.15        11.32 o                         
  -2 -10   6        808.36        764.67        13.71 o                         
  -1 -10   6       1017.80        991.16        28.26 o                         
   0 -10   6          2.26          3.33         0.35 o                         
  -5  -9   6          6.67          7.30         0.68 o                         
  -4  -9   6        783.58        820.89         3.08 o                         
  -3  -9   6        198.33        182.17         1.61 o                         
  -2  -9   6         11.60         16.79         1.15 o                         
  -1  -9   6        133.91        131.24         1.03 o                         
   0  -9   6       1528.81       1511.72        19.54 o                         
   1  -9   6        165.46        160.88         1.33 o                         
   2  -9   6        129.38        137.83         1.44 o                         
   3  -9   6          8.56         12.90         0.47 o                         
  -7  -8   6        531.48        529.39         2.97 o                         
  -6  -8   6          8.53         19.59         5.40 o                         
  -5  -8   6       2419.78       2476.43         8.59 o                         
  -4  -8   6       2466.10       2494.76        24.63 o                         
  -3  -8   6        523.59        504.16         3.52 o                         
  -2  -8   6        114.07        111.00         1.79 o                         
  -1  -8   6          0.58          9.12         2.88 o                         
   0  -8   6        199.76        218.64         6.75 o                         
   1  -8   6        673.08        681.74         4.96 o                         
   2  -8   6        645.76        618.70         2.49 o                         
   3  -8   6         81.89         84.00         1.67 o                         
   4  -8   6         20.19         36.81         7.25 o                         
   5  -8   6        109.19        107.94         1.09 o                         
  -8  -7   6        526.32        501.32         2.75 o                         
  -7  -7   6         18.95         22.05         2.19 o                         
  -6  -7   6        647.24        620.08         3.00 o                         
  -5  -7   6      13284.71      14477.63        91.66 o                         
  -4  -7   6       3500.98       3493.92        33.00 o                         
  -3  -7   6        448.03        442.98         6.64 o                         
  -2  -7   6        206.85        221.97         2.39 o                         
  -1  -7   6        771.34        769.94         7.61 o                         
   0  -7   6        119.91        143.72         1.04 o                         
   1  -7   6       3905.69       3927.40        57.11 o                         
   2  -7   6         65.74         64.90         0.85 o                         
   3  -7   6       2408.98       2344.79         6.40 o                         
   4  -7   6        767.85        769.53         3.45 o                         
   5  -7   6         58.59         58.42         1.23 o                         
   6  -7   6         29.24         33.57         0.71 o                         
  -9  -6   6       1092.68        932.96         3.94 o                         
  -8  -6   6        840.66        885.10        34.15 o                         
  -7  -6   6         42.73         41.47         1.43 o                         
  -6  -6   6       1960.35       1957.41        62.03 o                         
  -5  -6   6       6023.07       6362.71        61.02 o                         
  -4  -6   6         50.84         60.85         2.22 o                         
  -3  -6   6          0.94          6.11         0.58 o                         
  -2  -6   6       1796.65       1792.83         4.75 o                         
  -1  -6   6       3379.72       3390.30         5.71 o                         
   0  -6   6       3131.09       3089.67         5.32 o                         
   1  -6   6       2311.10       2299.67        11.34 o                         
   2  -6   6       2247.31       2265.31        17.23 o                         
   3  -6   6       3743.46       3763.21        35.73 o                         
   4  -6   6       1271.65       1193.90         4.58 o                         
   5  -6   6        768.52        804.52         7.30 o                         
   6  -6   6        303.63        318.27         1.90 o                         
  -9  -5   6        220.83        227.76         2.34 o                         
  -8  -5   6        698.83        660.36        21.24 o                         
  -7  -5   6          4.91         25.11        15.73 o                         
  -6  -5   6        580.73        589.64        15.79 o                         
  -5  -5   6       1454.25       1490.25         6.58 o                         
  -4  -5   6       1857.19       1863.19         6.91 o                         
  -3  -5   6       2174.35       2245.67         6.38 o                         
  -2  -5   6         44.86         56.55         2.14 o                         
  -1  -5   6       2377.76       2488.80        37.35 o                         
   0  -5   6       2285.89       2366.31         6.58 o                         
   1  -5   6        138.39        160.38         3.64 o                         
   2  -5   6       4821.61       5030.46         7.74 o                         
   3  -5   6       7977.23       8106.55        11.00 o                         
   4  -5   6        444.43        442.12         2.18 o                         
   5  -5   6        531.62        532.50         9.92 o                         
   6  -5   6        514.78        521.31         9.44 o                         
   7  -5   6         57.21         69.79         4.14 o                         
   8  -5   6         13.79         18.38         0.53 o                         
 -10  -4   6         59.74         49.52         0.92 o                         
  -9  -4   6        441.72        422.40         2.56 o                         
  -8  -4   6        565.12        542.16         7.79 o                         
  -7  -4   6        367.18        401.34         2.80 o                         
  -6  -4   6       1096.03       1171.54         4.79 o                         
  -5  -4   6         19.10         24.12         2.40 o                         
  -4  -4   6       4944.06       5256.20        25.76 o                         
  -3  -4   6        674.63        686.85         4.83 o                         
  -2  -4   6        785.75        737.57         6.75 o                         
  -1  -4   6       3729.70       4015.96        28.32 o                         
   0  -4   6       2258.47       2355.37        12.52 o                         
   1  -4   6       1340.26       1319.28        18.63 o                         
   2  -4   6       6420.36       6591.94        75.23 o                         
   3  -4   6        151.03        179.17         3.76 o                         
   4  -4   6       8617.61       9078.41        35.17 o                         
   5  -4   6          5.09          8.11         2.25 o                         
   6  -4   6         80.46         73.77         1.06 o                         
   7  -4   6        174.91        197.18         1.52 o                         
   8  -4   6         19.45         16.52         0.63 o                         
 -10  -3   6         47.09         49.18         1.02 o                         
  -9  -3   6       1408.15       1271.59       115.92 o                         
  -8  -3   6         41.12         35.83         0.90 o                         
  -7  -3   6       3847.93       4010.83         8.91 o                         
  -6  -3   6       7264.70       7634.52        93.78 o                         
  -5  -3   6       1300.19       1296.13        12.45 o                         
  -4  -3   6        311.70        285.12         2.51 o                         
  -3  -3   6         47.36         71.40         0.70 o                         
  -2  -3   6        477.56        494.19         4.34 o                         
  -1  -3   6       9349.23       9761.98        40.47 o                         
   0  -3   6        779.31        790.30         4.05 o                         
   1  -3   6       5185.32       5167.65        54.72 o                         
   2  -3   6       4681.71       4825.38        29.13 o                         
   3  -3   6        896.97       1007.88         3.77 o                         
   4  -3   6       6318.18       6652.93         9.61 o                         
   5  -3   6        186.33        200.70         1.45 o                         
   6  -3   6         99.97         83.93         2.37 o                         
   7  -3   6       1216.83       1237.11        30.68 o                         
   8  -3   6         25.93         21.51         0.87 o                         
   9  -3   6        182.05        174.52         8.67 o                         
 -10  -2   6        109.75        116.56         4.00 o                         
  -9  -2   6       1651.62       1647.03        18.98 o                         
  -8  -2   6        137.96        151.27        14.49 o                         
  -7  -2   6       7104.66       7600.86        17.65 o                         
  -6  -2   6       8621.06       9048.12       190.05 o                         
  -5  -2   6       4512.82       4868.01         7.37 o                         
  -4  -2   6         54.33         72.66         0.79 o                         
  -3  -2   6        766.25        691.19         2.50 o                         
  -2  -2   6       5645.76       5802.82         9.93 o                         
  -1  -2   6       7048.32       7039.70         9.41 o                         
   0  -2   6       1011.23        884.46         2.64 o                         
   1  -2   6       2134.95       1524.13         2.09 o                         
   2  -2   6        460.73        414.29         3.28 o                         
   3  -2   6        342.68        342.01         5.74 o                         
   4  -2   6       3943.91       4045.03         8.49 o                         
   5  -2   6       2248.80       2233.66         4.17 o                         
   6  -2   6          1.02          9.44         3.58 o                         
   7  -2   6        504.86        552.11        15.86 o                         
   8  -2   6          1.02          9.80         1.25 o                         
   9  -2   6          2.25          7.04         0.33 o                         
 -10  -1   6        276.64        244.68         5.33 o                         
  -9  -1   6       1952.36       1752.49        92.83 o                         
  -8  -1   6       1438.69       1383.53        10.29 o                         
  -7  -1   6       5763.98       6239.17        32.55 o                         
  -6  -1   6       3640.19       3706.45         7.96 o                         
  -5  -1   6        119.21         91.47         0.96 o                         
  -4  -1   6        218.50        227.10         1.61 o                         
  -3  -1   6       2077.28       2179.54        80.48 o                         
  -2  -1   6       1869.30       1665.01         5.02 o                         
  -1  -1   6       3627.58       3596.30         6.72 o                         
   1  -1   6       1057.39        972.58         3.89 o                         
   3  -1   6        144.62        170.38         2.72 o                         
   4  -1   6       3136.34       3017.56        23.91 o                         
   5  -1   6       6999.39       7290.77        10.60 o                         
   6  -1   6        143.20        141.10         1.53 o                         
   7  -1   6        252.93        258.02         2.81 o                         
   8  -1   6        148.29        169.02         1.61 o                         
   9  -1   6         49.14         57.83         3.96 o                         
  10  -1   6        973.15        797.29        58.27 o                         
 -10   0   6        775.58        668.81        29.98 o                         
  -9   0   6         17.97         29.20         2.34 o                         
  -8   0   6        795.86        887.37         8.55 o                         
  -7   0   6       1982.82       2018.54         5.05 o                         
  -6   0   6        607.45        693.38         3.58 o                         
  -5   0   6        497.29        492.21         3.11 o                         
  -4   0   6       4455.27       4582.16        15.58 o                         
  -3   0   6       6917.03       6682.17        11.58 o                         
  -2   0   6        877.40        634.11         3.05 o                         
  -1   0   6        561.56        689.68         2.72 o                         
   0   0   6      14825.42      12390.14        13.67 o                         
   1   0   6          5.00         14.93         1.20 o                         
   2   0   6         17.93         35.66         0.77 o                         
   3   0   6       1913.32       1710.77         5.75 o                         
   4   0   6        521.17        585.58         6.77 o                         
   5   0   6        928.79       1005.40        13.31 o                         
   6   0   6        995.31        907.40         9.58 o                         
   7   0   6        686.38        694.95         3.55 o                         
   8   0   6        168.02        169.08        12.47 o                         
   9   0   6        732.29        673.61        30.61 o                         
  10   0   6       1523.73       1518.50         5.16 o                         
 -10   1   6          7.92          9.41         0.31 o                         
  -9   1   6         14.24         15.56         1.35 o                         
  -8   1   6       5866.14       6088.93        83.62 o                         
  -7   1   6       1051.08       1162.24        17.69 o                         
  -6   1   6       2561.31       2668.38        24.30 o                         
  -5   1   6        573.03        628.91         3.81 o                         
  -4   1   6       3914.89       3697.89         6.87 o                         
  -3   1   6       6478.21       7027.56        13.55 o                         
  -2   1   6        553.68        507.45         2.80 o                         
  -1   1   6       9145.89       9399.53        11.18 o                         
   1   1   6        295.15        184.57         9.53 o                         
   2   1   6        605.86        374.07        58.89 o                         
   3   1   6        155.05        140.04         1.57 o                         
   4   1   6        311.96        383.18         4.60 o                         
   5   1   6       3095.68       2960.03         5.60 o                         
   6   1   6       5883.71       5921.43         8.27 o                         
   7   1   6         82.11         83.58         2.98 o                         
   8   1   6        926.24        947.39         5.03 o                         
   9   1   6        405.17        423.78         6.44 o                         
  10   1   6         73.05         98.81         1.34 o                         
  -9   2   6       1987.83       1877.02        64.62 o                         
  -8   2   6       3829.96       4006.98        21.53 o                         
  -7   2   6       1719.29       1759.11        17.80 o                         
  -6   2   6       1665.76       1719.03         4.26 o                         
  -5   2   6        299.31        276.80         2.29 o                         
  -4   2   6       1568.69       1598.30         6.81 o                         
  -3   2   6       5305.64       5041.24        31.58 o                         
  -2   2   6       3407.09       3061.87         7.56 o                         
  -1   2   6       1932.18       1738.52         5.40 o                         
   0   2   6       8539.74       8160.98       119.25 o                         
   1   2   6        147.56        188.44         3.09 o                         
   2   2   6        462.81        402.41        18.95 o                         
   3   2   6        872.34        854.89         3.80 o                         
   4   2   6       2737.73       2891.24         4.62 o                         
   5   2   6       6270.57       6234.91        22.70 o                         
   6   2   6       2193.49       2299.17         4.85 o                         
   7   2   6        204.64        198.75         1.74 o                         
   8   2   6       2625.70       2679.81        31.59 o                         
   9   2   6        791.33        855.47         7.10 o                         
  10   2   6         15.35         16.65         1.22 o                         
  -9   3   6       1812.19       1754.83       176.35 o                         
  -8   3   6       2444.25       2495.33         6.40 o                         
  -7   3   6        530.78        549.84         2.48 o                         
  -6   3   6       1063.76       1100.91         3.64 o                         
  -5   3   6       1261.97       1227.94         5.42 o                         
  -4   3   6        631.92        537.10         4.84 o                         
  -3   3   6       5308.19       5522.93        82.12 o                         
  -2   3   6        230.29        186.68         4.57 o                         
  -1   3   6         99.09        114.51         1.60 o                         
   0   3   6       1143.76       1094.97        63.20 o                         
   1   3   6        179.60        198.06         4.56 o                         
   2   3   6         23.97         53.49         6.82 o                         
   3   3   6       2119.31       1926.18         4.53 o                         
   4   3   6        103.72        103.76         3.69 o                         
   5   3   6          0.36         11.31         0.69 o                         
   6   3   6        518.93        507.03         2.03 o                         
   7   3   6       2300.90       2273.95        30.97 o                         
   8   3   6          2.86          7.27         0.68 o                         
   9   3   6       2060.97       2094.33        34.22 o                         
  10   3   6        159.72        175.63         1.36 o                         
  -9   4   6        350.99        344.86         2.20 o                         
  -8   4   6        558.34        527.94         2.44 o                         
  -7   4   6        258.08        238.27         2.55 o                         
  -6   4   6       1146.12       1165.02         5.08 o                         
  -5   4   6          4.84          6.65         0.73 o                         
  -4   4   6        323.95        363.21         2.42 o                         
  -3   4   6        983.42        934.54        11.41 o                         
  -2   4   6       1284.03       1381.02         3.89 o                         
  -1   4   6       1418.62       1400.78        50.17 o                         
   0   4   6          2.48          7.71         0.44 o                         
   1   4   6        565.77        473.99         2.23 o                         
   2   4   6         48.63         49.46         1.91 o                         
   3   4   6       1698.35       1537.70         4.46 o                         
   4   4   6         52.75         57.26         1.88 o                         
   5   4   6       2786.44       2863.10        23.26 o                         
   6   4   6       2381.79       2288.44        10.48 o                         
   7   4   6         79.47         99.21         1.60 o                         
   8   4   6        270.57        277.45         5.93 o                         
   9   4   6       4621.66       5027.09        98.96 o                         
  10   4   6        153.81        162.05         3.99 o                         
  -8   5   6          0.08          2.66         1.09 o                         
  -7   5   6        278.01        278.89         9.35 o                         
  -6   5   6        635.26        649.56        14.73 o                         
  -5   5   6        177.48        192.92         1.78 o                         
  -4   5   6       2169.68       2265.67         6.24 o                         
  -3   5   6        681.45        646.94         3.16 o                         
  -2   5   6       1755.02       1691.99         3.86 o                         
  -1   5   6       1906.07       1871.87         5.17 o                         
   0   5   6        119.67        125.96         1.06 o                         
   1   5   6        653.65        609.77         2.67 o                         
   2   5   6         10.48         17.72         1.14 o                         
   3   5   6        477.98        489.91         1.71 o                         
   4   5   6        222.90        234.45         1.82 o                         
   5   5   6        152.29        133.51         6.61 o                         
   6   5   6       2061.10       2080.44         6.51 o                         
   7   5   6        717.24        731.92         3.36 o                         
   8   5   6       1051.07       1028.31         5.81 o                         
   9   5   6       1525.71       1506.76        18.82 o                         
  10   5   6        642.54        632.82        47.40 o                         
  -8   6   6         67.94         51.73         3.88 o                         
  -7   6   6         48.40         47.43         0.74 o                         
  -6   6   6        403.96        407.44         2.42 o                         
  -5   6   6        747.27        767.03        11.42 o                         
  -4   6   6       4547.32       4597.71        18.26 o                         
  -3   6   6        138.37        146.56         7.37 o                         
  -2   6   6       3850.50       4017.55         5.71 o                         
  -1   6   6       1103.56       1137.40         7.71 o                         
   0   6   6        916.93        886.70         5.64 o                         
   1   6   6         37.14         55.77         0.66 o                         
   2   6   6         14.93         14.55         1.13 o                         
   3   6   6       1386.23       1349.62         4.68 o                         
   4   6   6       7186.11       7153.87        11.16 o                         
   5   6   6         90.25        103.21         1.15 o                         
   6   6   6       1649.85       1608.04         9.31 o                         
   7   6   6        623.45        599.03        29.89 o                         
   8   6   6       1108.25       1122.35         5.79 o                         
   9   6   6        109.17        121.12        14.01 o                         
  10   6   6       1930.84       1874.84        63.04 o                         
  -7   7   6        380.23        344.87         1.51 o                         
  -6   7   6         18.37         24.20         0.88 o                         
  -5   7   6       1914.30       1980.29        55.17 o                         
  -4   7   6        356.32        334.10         2.97 o                         
  -3   7   6          9.79         33.89         5.32 o                         
  -2   7   6       4907.82       4956.30        13.32 o                         
  -1   7   6        134.01        131.52         2.22 o                         
   0   7   6        198.58        210.71         1.53 o                         
   1   7   6         19.11         19.11         1.41 o                         
   2   7   6        137.93        124.16         1.42 o                         
   3   7   6       1407.67       1311.80         7.01 o                         
   4   7   6       2565.20       2526.93        23.89 o                         
   5   7   6        217.24        179.42         7.57 o                         
   6   7   6        456.83        432.53         3.72 o                         
   7   7   6       1158.83       1074.86        11.10 o                         
   8   7   6         11.61         12.25         0.83 o                         
   9   7   6        985.61       1024.66         5.17 o                         
  -6   8   6        241.98        191.36         1.65 o                         
  -5   8   6        221.38        233.71         2.32 o                         
  -4   8   6        534.33        512.39         3.71 o                         
  -3   8   6       2915.97       2831.08         9.38 o                         
  -1   8   6        834.06        793.51         5.06 o                         
   0   8   6        526.47        529.23         4.18 o                         
   1   8   6         10.53         16.76         0.60 o                         
   2   8   6        133.71        151.01        10.54 o                         
   3   8   6         15.61         13.67         0.57 o                         
   4   8   6         55.70         52.49         1.85 o                         
   5   8   6       1185.93       1178.04         7.27 o                         
   6   8   6         12.18         19.17         3.18 o                         
   7   8   6        955.46        965.74         8.96 o                         
   8   8   6          1.79          5.22         0.34 o                         
   9   8   6         49.88         42.89         0.72 o                         
  -5   9   6        129.15        119.71         1.14 o                         
  -4   9   6        558.15        581.79        75.40 o                         
  -3   9   6       1041.98       1030.21        79.85 o                         
  -2   9   6        720.96        708.39        16.77 o                         
  -1   9   6        952.68        969.36         2.95 o                         
   0   9   6          7.50          9.69         0.66 o                         
   1   9   6         98.73         98.72         3.85 o                         
   2   9   6        148.02        133.78         2.18 o                         
   3   9   6        302.59        311.10         4.10 o                         
   4   9   6       2905.92       2838.99         6.38 o                         
   5   9   6       1173.51       1268.46        68.43 o                         
   6   9   6          1.80          4.96         0.36 o                         
   7   9   6        660.58        740.39         3.05 o                         
   8   9   6         77.46         90.91         1.06 o                         
  -3  10   6        345.09        361.42         2.15 o                         
  -2  10   6        106.61        106.01         1.38 o                         
  -1  10   6        432.06        425.50         2.94 o                         
   0  10   6        851.20        899.00         4.58 o                         
   1  10   6        169.02        164.72         1.44 o                         
   2  10   6          5.64         13.08         0.47 o                         
   3  10   6        158.09        153.80         7.78 o                         
   4  10   6         62.23         71.72         3.88 o                         
   5  10   6         89.90         88.52        12.73 o                         
   6  10   6        591.08        615.90        23.09 o                         
   0  11   6        782.38        759.81         2.97 o                         
   1  11   6        194.33        190.53         1.17 o                         
   2  11   6        617.89        638.42        22.51 o                         
   3  11   6        118.07        108.63         2.94 o                         
   4  11   6        146.41        151.89         1.48 o                         
   5  11   6        738.76        658.09         2.87 o                         
  -3 -10   7          9.16          7.99         0.37 o                         
  -2 -10   7        947.00        920.72        13.08 o                         
  -1 -10   7        335.56        273.02         1.93 o                         
  -5  -9   7         51.98         46.84         0.61 o                         
  -4  -9   7         10.54         17.94         0.46 o                         
  -3  -9   7         49.26         48.38         1.00 o                         
  -2  -9   7       3127.74       3151.12         6.54 o                         
  -1  -9   7       1149.69       1207.22         4.09 o                         
   0  -9   7          0.39          2.67         0.27 o                         
   1  -9   7        792.81        818.68        26.55 o                         
   2  -9   7       1374.19       1213.45        12.03 o                         
  -7  -8   7        230.49        195.60         1.61 o                         
  -6  -8   7        853.71        883.77        23.11 o                         
  -5  -8   7          9.13         11.66         0.67 o                         
  -4  -8   7        387.38        385.11         3.13 o                         
  -3  -8   7         29.01         33.68         1.41 o                         
  -2  -8   7       3384.25       3429.41        10.38 o                         
  -1  -8   7       1082.03       1088.36         7.36 o                         
   0  -8   7        588.34        606.05         5.43 o                         
   1  -8   7       1565.95       1526.67        55.21 o                         
   2  -8   7       1490.63       1565.01        43.90 o                         
   3  -8   7        425.45        386.53         2.73 o                         
   4  -8   7        538.96        528.72         5.38 o                         
  -8  -7   7        606.42        570.98         2.55 o                         
  -7  -7   7        371.20        376.85         7.84 o                         
  -6  -7   7        104.92        105.83         1.57 o                         
  -5  -7   7         31.67         35.11         1.57 o                         
  -4  -7   7        802.43        822.51         3.81 o                         
  -3  -7   7          0.73          8.46         1.88 o                         
  -2  -7   7       2754.89       2727.85         9.05 o                         
  -1  -7   7        139.06        149.28         1.08 o                         
   0  -7   7        445.08        506.18         7.74 o                         
   1  -7   7        160.19        163.61         4.30 o                         
   2  -7   7       1234.55       1250.99        10.21 o                         
   3  -7   7         88.13         92.22         2.44 o                         
   4  -7   7         25.17         25.18         0.61 o                         
   5  -7   7        436.97        430.93         5.89 o                         
   6  -7   7       2095.36       1923.39         4.56 o                         
  -8  -6   7       1495.17       1520.91         8.09 o                         
  -7  -6   7        103.31        110.05         3.47 o                         
  -6  -6   7        678.28        724.45         5.75 o                         
  -5  -6   7          6.96         20.73         5.99 o                         
  -4  -6   7        315.00        364.50         2.79 o                         
  -3  -6   7         21.81         33.14         1.97 o                         
  -2  -6   7       5522.34       5720.85        23.51 o                         
  -1  -6   7          8.06         28.35         0.83 o                         
   0  -6   7       3775.14       3844.98        12.43 o                         
   1  -6   7         19.80         29.09         1.08 o                         
   2  -6   7         74.18         70.02         1.10 o                         
   3  -6   7        107.22        114.21         2.07 o                         
   4  -6   7        218.66        237.07         2.01 o                         
   5  -6   7       1239.45       1079.96        60.30 o                         
   6  -6   7       1304.75       1275.04        35.55 o                         
  -9  -5   7        434.20        422.73         2.88 o                         
  -8  -5   7        988.34        948.50         5.27 o                         
  -7  -5   7         19.37         24.32         3.08 o                         
  -6  -5   7        302.84        324.16         8.39 o                         
  -5  -5   7        272.20        277.84         4.19 o                         
  -4  -5   7        803.61        843.00         4.95 o                         
  -3  -5   7       6213.23       6627.33        12.68 o                         
  -2  -5   7       2912.88       3004.44        21.10 o                         
  -1  -5   7        940.30        980.87         4.35 o                         
   0  -5   7       4136.30       4250.35        30.95 o                         
   1  -5   7        270.37        256.65         2.04 o                         
   2  -5   7       2047.24       2108.62         4.35 o                         
   3  -5   7        911.68        952.59         4.93 o                         
   4  -5   7        207.52        204.41         1.98 o                         
   5  -5   7       3253.07       3179.90        55.12 o                         
   6  -5   7       1108.88       1109.82         9.50 o                         
   7  -5   7       1302.30       1297.62         4.48 o                         
   8  -5   7        966.25        855.26         2.95 o                         
  -9  -4   7        533.69        437.54        29.27 o                         
  -8  -4   7          1.48          8.66         0.46 o                         
  -7  -4   7         11.58         14.05         0.73 o                         
  -6  -4   7        351.69        315.93         2.37 o                         
  -5  -4   7         13.50         20.15         0.61 o                         
  -4  -4   7       2894.46       2925.03        14.12 o                         
  -3  -4   7       5744.21       5897.09        20.89 o                         
  -2  -4   7       1262.48       1199.83         4.99 o                         
  -1  -4   7       3734.73       3758.11        42.51 o                         
   0  -4   7       6341.19       6593.30        38.22 o                         
   1  -4   7       1000.58       1023.65         2.79 o                         
   2  -4   7       3460.50       3478.95        26.17 o                         
   3  -4   7       1926.04       1956.94         6.08 o                         
   4  -4   7       3587.27       3522.58        65.31 o                         
   5  -4   7        872.57        803.63         6.39 o                         
   6  -4   7       1493.21       1437.68         4.35 o                         
   7  -4   7        343.86        362.42         2.45 o                         
   8  -4   7         33.94         37.54         0.59 o                         
 -10  -3   7         16.44         22.26         0.61 o                         
  -9  -3   7         32.15         31.49         1.01 o                         
  -8  -3   7        231.14        246.93        17.78 o                         
  -7  -3   7          2.77         83.09         1.78 o                         
  -6  -3   7       2865.77       2874.12        13.32 o                         
  -5  -3   7        897.17        978.57         8.33 o                         
  -4  -3   7       3273.31       3318.48        18.39 o                         
  -3  -3   7       2200.49       2102.16        11.30 o                         
  -2  -3   7         58.18         65.53         2.73 o                         
  -1  -3   7       7767.16       8344.61        54.57 o                         
   0  -3   7       1432.06       1392.48         9.84 o                         
   1  -3   7       1093.45       1129.49         3.64 o                         
   2  -3   7       4550.60       4593.23        41.93 o                         
   3  -3   7         63.89         70.63         1.26 o                         
   4  -3   7        573.76        563.08         7.04 o                         
   5  -3   7       2903.78       2819.10        16.99 o                         
   6  -3   7        672.08        618.63         8.26 o                         
   7  -3   7        253.84        249.95         2.50 o                         
   8  -3   7        187.37        174.99         1.99 o                         
   9  -3   7        439.13        396.81         2.26 o                         
 -10  -2   7        543.07        473.97        18.87 o                         
  -9  -2   7         56.76         66.93         1.49 o                         
  -8  -2   7         10.33         11.16         2.33 o                         
  -7  -2   7         99.52        124.19         2.21 o                         
  -6  -2   7       2575.78       2514.31        51.97 o                         
  -5  -2   7         10.25         14.41         0.53 o                         
  -4  -2   7       8900.62       9197.75        71.60 o                         
  -3  -2   7        172.62        211.60         6.64 o                         
  -2  -2   7        972.09        975.05         8.01 o                         
  -1  -2   7       8644.83       8922.83       102.44 o                         
   0  -2   7        164.20        253.81        10.56 o                         
   1  -2   7       1024.58       1034.80         3.43 o                         
   2  -2   7       2852.47       2769.32        16.97 o                         
   3  -2   7       1746.29       1773.53        21.41 o                         
   4  -2   7       5686.76       5756.90        13.08 o                         
   5  -2   7        102.47        114.94         1.11 o                         
   6  -2   7        302.94        274.03         8.98 o                         
   7  -2   7        676.84        620.49        25.53 o                         
   8  -2   7        534.03        515.85         9.15 o                         
   9  -2   7         80.09         88.96         0.87 o                         
 -10  -1   7       1845.73       1647.36         4.83 o                         
  -9  -1   7        331.27        319.91         2.91 o                         
  -8  -1   7        250.03        301.99         4.28 o                         
  -7  -1   7         54.74         63.02         2.28 o                         
  -6  -1   7          0.13          4.40         0.36 o                         
  -5  -1   7       8511.07       9194.63        16.05 o                         
  -4  -1   7      10748.93      11736.47        52.40 o                         
  -3  -1   7        116.85        115.60         1.23 o                         
  -2  -1   7       2928.79       2814.15         5.71 o                         
  -1  -1   7       4432.09       4080.39         7.09 o                         
   0  -1   7        826.45        822.78         4.04 o                         
   1  -1   7        148.97        138.26         1.62 o                         
   2  -1   7        397.09        363.70         1.93 o                         
   3  -1   7      11207.56      11449.95        13.58 o                         
   4  -1   7      11829.98      12003.61        12.88 o                         
   5  -1   7        236.10        263.69         3.95 o                         
   6  -1   7        855.44        838.69         9.83 o                         
   7  -1   7       4303.08       4456.57        28.81 o                         
   8  -1   7       1346.30       1462.74        15.35 o                         
   9  -1   7       2077.83       2010.31         6.62 o                         
 -10   0   7       1189.29       1090.45         4.53 o                         
  -9   0   7          5.75          8.76         0.39 o                         
  -8   0   7        487.10        462.31         2.66 o                         
  -7   0   7        839.54        819.33         8.66 o                         
  -6   0   7       1489.06       1501.10        14.26 o                         
  -5   0   7      11429.13      12584.98        45.00 o                         
  -4   0   7      11744.70      12413.68        18.75 o                         
  -3   0   7       1225.80       1090.48        10.24 o                         
  -2   0   7       4129.65       4034.60         8.38 o                         
  -1   0   7       2577.79       2557.59         5.60 o                         
   0   0   7       2285.46       2165.32        53.22 o                         
   1   0   7        857.79        282.37       292.84 o                         
   2   0   7       1540.56       1713.44         5.80 o                         
   3   0   7      29462.36      20605.03        24.06 o                         
   4   0   7       7422.35       7795.33       146.07 o                         
   5   0   7       1413.68       1406.03        19.16 o                         
   6   0   7        230.27        254.11         2.05 o                         
   7   0   7       2055.48       1999.89        58.89 o                         
   8   0   7        718.46        760.91         6.38 o                         
  10   0   7         13.28         17.07         0.55 o                         
 -10   1   7        103.29         97.32         1.25 o                         
  -9   1   7        318.58        323.79         4.75 o                         
  -8   1   7          1.40          3.76         0.35 o                         
  -7   1   7         45.03         48.80         1.15 o                         
  -6   1   7       1974.83       2124.40         8.78 o                         
  -5   1   7       3307.01       3188.43        18.48 o                         
  -4   1   7        593.06        658.12         7.33 o                         
  -3   1   7       4613.85       4924.87        19.86 o                         
  -2   1   7       3462.87       3233.69         7.72 o                         
  -1   1   7       1456.64       1164.04         3.93 o                         
   0   1   7       2588.90       2642.88         3.99 o                         
   1   1   7        475.96        441.80         2.65 o                         
   2   1   7        419.26        400.35         2.64 o                         
   3   1   7      23262.29      27011.67       156.38 o                         
   4   1   7        929.80        835.29         7.30 o                         
   5   1   7       1415.73       1418.44        11.41 o                         
   6   1   7        193.77        187.06         4.36 o                         
   7   1   7        811.67        791.63         8.50 o                         
   8   1   7          1.01          5.06         0.78 o                         
   9   1   7          1.83          7.34         1.97 o                         
  10   1   7        288.42        310.41         2.35 o                         
  -9   2   7         89.41         92.53         2.15 o                         
  -8   2   7        542.92        511.91         5.57 o                         
  -7   2   7         15.82         31.97         3.58 o                         
  -6   2   7        167.62        166.36         2.14 o                         
  -5   2   7         78.38         87.13         3.15 o                         
  -4   2   7       1108.33       1175.69         3.97 o                         
  -3   2   7       5174.20       5267.55        21.89 o                         
  -2   2   7       1044.02        910.81         3.49 o                         
  -1   2   7         86.68        126.84         1.49 o                         
   0   2   7       7195.74       7461.25        97.81 o                         
   1   2   7        240.57        226.47         4.11 o                         
   2   2   7       1592.05       1388.13         4.92 o                         
   3   2   7       5357.24       5480.46        22.97 o                         
   4   2   7        115.42        108.81         2.99 o                         
   5   2   7       1810.00       1883.12        24.09 o                         
   6   2   7       2345.57       2228.61        14.70 o                         
   7   2   7         33.22         40.42         1.64 o                         
   8   2   7        343.16        381.96         2.59 o                         
   9   2   7         71.08         73.20         1.34 o                         
  10   2   7        226.12        215.87         7.48 o                         
  -9   3   7         46.93         42.35         2.48 o                         
  -8   3   7        851.87        862.44         3.27 o                         
  -7   3   7          7.64         14.53         0.47 o                         
  -6   3   7        831.90        924.90         4.99 o                         
  -5   3   7        593.96        576.97         2.68 o                         
  -4   3   7       2153.64       2101.70        22.68 o                         
  -3   3   7       1005.20        949.93        33.10 o                         
  -2   3   7       5717.40       6342.94         8.61 o                         
  -1   3   7        375.32        282.63        30.98 o                         
   0   3   7       2780.31       2816.35        19.06 o                         
   1   3   7        410.60        298.83         1.51 o                         
   2   3   7       3020.64       3017.24         9.10 o                         
   3   3   7       3554.22       3221.68         5.77 o                         
   4   3   7        733.74        671.79         2.31 o                         
   5   3   7       3486.48       3651.83        10.21 o                         
   6   3   7         27.87         34.37         0.65 o                         
   7   3   7        634.20        594.13         3.66 o                         
   8   3   7        918.96        945.18        14.94 o                         
   9   3   7        194.96        206.68         1.64 o                         
  10   3   7          0.89          3.95         0.27 o                         
  -9   4   7        608.39        526.29        13.69 o                         
  -8   4   7        323.78        313.25         1.82 o                         
  -7   4   7       1925.00       1921.96         5.35 o                         
  -6   4   7       5943.70       6193.34        13.81 o                         
  -5   4   7        957.43        973.83         9.04 o                         
  -4   4   7        122.89        123.14         2.03 o                         
  -3   4   7       2474.53       2620.03         6.46 o                         
  -2   4   7        359.58        303.45         3.01 o                         
  -1   4   7       7424.80       7894.08        99.82 o                         
   0   4   7         39.79         33.54         1.71 o                         
   1   4   7       6459.60       6560.07        14.70 o                         
   2   4   7       6315.97       6087.03        27.87 o                         
   3   4   7       1714.57       1526.77         8.25 o                         
   4   4   7        322.87        342.42        13.92 o                         
   5   4   7       2876.16       2735.61         9.74 o                         
   6   4   7       1742.96       1703.80        16.13 o                         
   7   4   7       6825.12       6797.43        11.12 o                         
   8   4   7       1810.91       1839.04        28.08 o                         
   9   4   7        474.48        477.98         7.15 o                         
  10   4   7         20.92         19.39         0.46 o                         
  -8   5   7         75.29         68.92         1.06 o                         
  -7   5   7       5440.41       5419.21       168.59 o                         
  -6   5   7       3504.94       3654.84        13.80 o                         
  -5   5   7        210.47        191.82         1.81 o                         
  -4   5   7          6.04          8.46         2.07 o                         
  -3   5   7       1779.80       1746.63         6.76 o                         
  -2   5   7       1413.57       1509.54         3.90 o                         
  -1   5   7       3075.43       2938.51        42.85 o                         
   0   5   7        123.85        150.79         1.57 o                         
   1   5   7       9289.59       9023.97        10.70 o                         
   2   5   7       3746.16       3822.16        15.13 o                         
   3   5   7        214.44        200.39         1.48 o                         
   4   5   7        924.75        939.79         5.85 o                         
   5   5   7         93.16         83.15         4.53 o                         
   6   5   7       3345.56       3290.31        12.66 o                         
   7   5   7       2442.06       2351.51        36.45 o                         
   8   5   7        396.57        401.88         6.42 o                         
   9   5   7       1520.81       1468.00         8.45 o                         
  10   5   7         11.16         19.62         3.59 o                         
  -7   6   7       1499.16       1543.54        10.72 o                         
  -6   6   7        321.19        314.41         2.35 o                         
  -5   6   7       1442.09       1362.93         4.54 o                         
  -4   6   7        685.29        674.41         4.23 o                         
  -3   6   7       1406.79       1348.63         6.53 o                         
  -2   6   7        309.61        314.56         6.01 o                         
  -1   6   7        876.98        865.31         4.11 o                         
   0   6   7       3969.21       3897.55        13.31 o                         
   1   6   7       6660.83       6822.05        10.37 o                         
   2   6   7        497.96        461.74         7.65 o                         
   3   6   7        192.56        209.99         8.52 o                         
   4   6   7         87.93        101.72        13.56 o                         
   5   6   7        210.81        218.63         6.62 o                         
   6   6   7        131.10        150.70         7.55 o                         
   7   6   7        475.34        458.28         3.91 o                         
   8   6   7       1014.16       1013.80        52.29 o                         
   9   6   7       1688.10       1760.30        37.10 o                         
  10   6   7        288.01        258.00        14.21 o                         
  -7   7   7        554.49        470.37         2.41 o                         
  -6   7   7        626.27        609.71         8.60 o                         
  -5   7   7       5542.45       5830.10       124.63 o                         
  -4   7   7        583.34        606.76        14.08 o                         
  -3   7   7       1061.02       1062.81         3.92 o                         
  -2   7   7        148.40        170.82         4.97 o                         
  -1   7   7         62.80         77.76        13.12 o                         
   0   7   7       2046.26       2036.57         7.32 o                         
   1   7   7       8744.17       8707.19        92.36 o                         
   2   7   7         72.31         66.97         1.43 o                         
   3   7   7       1984.84       1837.94        22.64 o                         
   4   7   7         17.79         29.90         2.80 o                         
   5   7   7         10.23         17.24         0.69 o                         
   6   7   7         20.31         19.80         1.38 o                         
   7   7   7         14.43         22.62         0.54 o                         
   8   7   7       1705.19       1772.65         6.59 o                         
   9   7   7        703.49        712.26         3.41 o                         
  -6   8   7        332.26        312.90         1.91 o                         
  -5   8   7        958.24       1009.19        17.13 o                         
  -4   8   7        159.14        167.02         3.47 o                         
  -3   8   7        550.54        576.76         4.11 o                         
  -2   8   7        242.39        260.88         2.92 o                         
  -1   8   7        193.94        216.16         6.68 o                         
   0   8   7       3291.33       3195.33         7.31 o                         
   1   8   7       2810.45       2935.14        13.06 o                         
   2   8   7         58.82         56.64         1.07 o                         
   3   8   7        188.81        206.80         1.95 o                         
   4   8   7        339.29        306.40         5.57 o                         
   5   8   7        490.77        531.27         7.57 o                         
   6   8   7         52.48         54.46         0.82 o                         
   7   8   7        215.73        216.92         1.90 o                         
   8   8   7        542.73        535.48         3.73 o                         
  -5   9   7         14.49         11.20         0.37 o                         
  -4   9   7         58.63         45.34         0.91 o                         
  -3   9   7        519.11        479.94         3.14 o                         
  -2   9   7        594.47        559.72         3.70 o                         
   0   9   7        475.24        520.78         3.92 o                         
   1   9   7       1102.86       1090.39         5.77 o                         
   2   9   7         90.30         69.95        48.59 o                         
   3   9   7        440.50        420.91         9.33 o                         
   4   9   7          6.70         10.71         3.93 o                         
   5   9   7       1700.14       1682.51        80.88 o                         
   6   9   7        286.34        303.66         4.90 o                         
   7   9   7        240.39        241.29         1.43 o                         
   8   9   7         14.82         11.43         0.40 o                         
  -3  10   7        262.86        253.76         1.72 o                         
  -2  10   7         88.91         81.09         1.17 o                         
  -1  10   7        465.81        520.87         3.20 o                         
   0  10   7        227.68        241.73         2.35 o                         
   1  10   7         19.41         19.46         0.75 o                         
   2  10   7        243.59        255.51         2.49 o                         
   3  10   7          0.44          4.78         0.47 o                         
   4  10   7          6.40          6.49         0.37 o                         
   5  10   7        578.69        571.10         3.29 o                         
   6  10   7         69.97         80.41         7.41 o                         
   1  11   7         23.29         28.43         0.65 o                         
   2  11   7        231.33        252.83         8.93 o                         
   3  11   7          2.99          6.29         1.54 o                         
   4  11   7        179.99        167.72         2.78 o                         
  -4  -9   8         75.22         72.65         2.37 o                         
  -3  -9   8        128.38        120.08         2.09 o                         
  -2  -9   8         43.44         46.39         1.64 o                         
  -1  -9   8          8.92          9.29         0.64 o                         
   0  -9   8        533.66        520.90         2.88 o                         
   1  -9   8        832.41        802.20         9.14 o                         
   2  -9   8       1362.70       1195.03         3.88 o                         
  -6  -8   8        263.68        243.90        10.10 o                         
  -5  -8   8          1.64          9.47         0.56 o                         
  -4  -8   8        217.71        234.13        10.36 o                         
  -3  -8   8        557.95        591.33         2.85 o                         
  -2  -8   8        424.58        413.67         2.55 o                         
  -1  -8   8       1179.66       1136.05         2.51 o                         
   0  -8   8        149.31        138.16         1.68 o                         
   1  -8   8        724.69        703.34         3.44 o                         
   2  -8   8         61.98         67.36         2.22 o                         
   3  -8   8        568.57        556.89         2.14 o                         
   4  -8   8        398.54        355.51        10.04 o                         
  -7  -7   8         17.05         24.56         0.67 o                         
  -6  -7   8        425.42        421.55         5.05 o                         
  -5  -7   8        208.00        197.98         1.77 o                         
  -4  -7   8        675.08        641.62         4.84 o                         
  -3  -7   8       1054.26       1065.59         5.39 o                         
  -2  -7   8       1823.16       1778.11         9.30 o                         
  -1  -7   8        539.12        510.45         2.58 o                         
   0  -7   8         89.14         87.55         0.89 o                         
   1  -7   8        150.26        168.65         6.96 o                         
   2  -7   8        310.04        311.34         5.97 o                         
   3  -7   8       3546.99       3504.71         9.94 o                         
   4  -7   8        528.19        521.10         2.91 o                         
   5  -7   8          2.09          8.05         0.42 o                         
  -8  -6   8          8.60         10.78         0.50 o                         
  -7  -6   8       1083.76       1055.25        46.34 o                         
  -6  -6   8        355.25        399.65         2.73 o                         
  -5  -6   8         42.71         55.11         2.34 o                         
  -4  -6   8         19.80         31.07         0.94 o                         
  -3  -6   8        167.44        158.17         1.73 o                         
  -2  -6   8         12.46          8.83         0.67 o                         
  -1  -6   8         17.54         25.77         0.93 o                         
   0  -6   8         50.27         47.87         2.68 o                         
   1  -6   8          5.16         11.80         0.51 o                         
   2  -6   8          4.21          8.79         0.58 o                         
   3  -6   8       2939.96       3005.99        46.19 o                         
   4  -6   8         88.62         97.67         1.22 o                         
   5  -6   8         72.16         72.32         0.99 o                         
   6  -6   8        130.45        146.55         4.23 o                         
  -9  -5   8        118.49        110.11         1.29 o                         
  -8  -5   8        449.25        439.24         3.33 o                         
  -7  -5   8        985.23       1000.21        16.02 o                         
  -6  -5   8         34.89         47.79         9.23 o                         
  -5  -5   8       2053.62       1983.21        11.38 o                         
  -4  -5   8         68.57         73.08         1.33 o                         
  -3  -5   8       2631.70       2576.44        18.71 o                         
  -2  -5   8       1629.15       1609.55        13.31 o                         
  -1  -5   8         52.08         58.68         1.53 o                         
   0  -5   8         39.20         61.17         1.00 o                         
   1  -5   8       1211.46       1192.05         3.86 o                         
   2  -5   8        143.74        171.95         1.26 o                         
   3  -5   8        217.75        213.45         2.10 o                         
   4  -5   8          3.89          3.44         0.39 o                         
   5  -5   8        580.67        521.40         5.16 o                         
   6  -5   8        325.71        317.17         5.28 o                         
   7  -5   8        483.48        456.62         8.27 o                         
  -9  -4   8          3.84          6.69         0.46 o                         
  -8  -4   8        291.51        299.69         2.97 o                         
  -7  -4   8          7.41          8.96         0.59 o                         
  -6  -4   8        460.89        455.48        51.73 o                         
  -5  -4   8       1903.66       1990.00        18.30 o                         
  -4  -4   8       1114.87       1221.75        11.50 o                         
  -3  -4   8        796.72        785.69         2.64 o                         
  -2  -4   8       1173.05       1201.75         6.72 o                         
  -1  -4   8        474.94        509.59         4.95 o                         
   0  -4   8       1610.53       1675.34         9.32 o                         
   1  -4   8        880.86        878.21         3.84 o                         
   2  -4   8        217.77        227.37         2.25 o                         
   3  -4   8        385.86        430.89         2.66 o                         
   4  -4   8        401.17        399.16         3.08 o                         
   5  -4   8          1.88          7.45         0.57 o                         
   6  -4   8         48.78         46.24         2.01 o                         
   7  -4   8       1230.58       1280.07         7.07 o                         
   8  -4   8       1054.98        997.94         3.74 o                         
  -9  -3   8         43.90         41.61         0.98 o                         
  -8  -3   8         19.34         18.73         0.87 o                         
  -6  -3   8       2431.48       2509.46        10.17 o                         
  -5  -3   8        586.30        607.83         7.61 o                         
  -4  -3   8       2996.00       3187.80         5.34 o                         
  -3  -3   8        133.41        133.11         1.27 o                         
  -2  -3   8        286.66        267.29         2.78 o                         
  -1  -3   8       6138.09       6257.18        15.67 o                         
   0  -3   8        594.78        653.99         6.15 o                         
   1  -3   8       1602.87       1645.50        13.79 o                         
   2  -3   8       5559.56       5792.67         6.57 o                         
   3  -3   8       2229.98       2185.71        23.20 o                         
   4  -3   8       1179.67       1190.58         3.02 o                         
   5  -3   8        359.53        346.75         4.56 o                         
   6  -3   8       1708.18       1720.89        12.74 o                         
   7  -3   8       3074.57       3154.47        15.36 o                         
   8  -3   8        201.13        187.36         6.44 o                         
  -9  -2   8         86.95         83.23         2.20 o                         
  -8  -2   8          0.62          4.68         0.62 o                         
  -7  -2   8        584.18        648.62         4.77 o                         
  -6  -2   8         27.97         45.92         1.10 o                         
  -5  -2   8       2425.60       2553.13        12.97 o                         
  -4  -2   8       7564.92       7692.59        48.07 o                         
  -3  -2   8        442.29        503.39         8.37 o                         
  -2  -2   8          7.72         37.26         0.76 o                         
  -1  -2   8       8513.92       9175.44        70.52 o                         
   0  -2   8         67.89         99.50         2.60 o                         
   1  -2   8       5198.77       5122.14        17.26 o                         
   2  -2   8       9108.24       9416.79        85.08 o                         
   3  -2   8       5366.50       5468.19        32.57 o                         
   4  -2   8       1838.82       1816.19        10.88 o                         
   5  -2   8          1.77          7.24         1.14 o                         
   6  -2   8       2759.97       2769.86        19.83 o                         
   7  -2   8       4780.43       4973.87        73.45 o                         
   8  -2   8         75.07         76.00         2.42 o                         
   9  -2   8       1055.58        970.40        20.36 o                         
 -10  -1   8        351.39        261.66         1.96 o                         
  -9  -1   8        345.27        334.81         6.09 o                         
  -8  -1   8        221.43        191.54         3.81 o                         
  -7  -1   8         62.70         81.94         1.00 o                         
  -6  -1   8       1328.61       1324.00         4.89 o                         
  -5  -1   8       3504.38       3580.52         8.36 o                         
  -4  -1   8          9.67         13.46         1.15 o                         
  -3  -1   8       1451.29       1564.36         9.23 o                         
  -2  -1   8        474.22        492.72         1.97 o                         
  -1  -1   8       1706.69       1562.38        20.69 o                         
   0  -1   8       1351.83       1330.25         2.84 o                         
   1  -1   8       7886.16       7769.90        13.31 o                         
   2  -1   8       5472.47       5767.44         8.18 o                         
   3  -1   8       1208.07       1217.56         4.21 o                         
   4  -1   8         90.53        116.69         6.46 o                         
   5  -1   8          1.00          2.04         0.28 o                         
   6  -1   8       1864.42       1936.41         6.26 o                         
   7  -1   8       2489.56       2639.22        21.85 o                         
   8  -1   8        141.49        149.80         2.08 o                         
   9  -1   8        637.07        613.16        23.75 o                         
 -10   0   8        279.46        218.41         1.79 o                         
  -9   0   8        730.99        700.09         3.70 o                         
  -8   0   8         64.13         79.85         1.41 o                         
  -7   0   8        704.59        671.20         3.34 o                         
  -6   0   8       3373.96       3474.17         7.90 o                         
  -5   0   8          5.19          6.54         0.44 o                         
  -4   0   8       1494.59       1705.48        12.17 o                         
  -3   0   8       2862.68       2676.36         4.89 o                         
  -2   0   8         84.91         78.00         4.00 o                         
  -1   0   8       4753.94       4800.17        14.05 o                         
   0   0   8       2437.28       2430.98        47.73 o                         
   1   0   8        421.59        456.98         5.16 o                         
   2   0   8        134.65         97.07         2.94 o                         
   3   0   8         14.92         24.16         1.53 o                         
   4   0   8        769.39        704.96         2.99 o                         
   5   0   8        531.89        506.64         6.28 o                         
   6   0   8       1450.52       1510.58         6.41 o                         
   7   0   8       1774.27       1740.57        18.29 o                         
  10   0   8         19.56         12.38         0.40 o                         
  -9   1   8        348.17        325.08         1.80 o                         
  -8   1   8         32.82         47.54         0.69 o                         
  -7   1   8          0.23          3.67         0.37 o                         
  -6   1   8         57.74         62.11         0.88 o                         
  -5   1   8       1845.00       1884.96        14.07 o                         
  -4   1   8       2241.89       2092.78         4.66 o                         
  -3   1   8        826.85        870.32         2.43 o                         
  -2   1   8       6717.82       7221.18        51.68 o                         
  -1   1   8         94.69         53.15         1.67 o                         
   0   1   8       2119.41       2176.15        51.16 o                         
   1   1   8         62.39         35.08         3.89 o                         
   2   1   8         87.48         87.77         5.03 o                         
   3   1   8          6.04          7.21         0.42 o                         
   4   1   8       1205.20       1339.65         4.48 o                         
   5   1   8       2936.53       2966.77        15.99 o                         
   6   1   8       1467.36       1399.74         4.71 o                         
   7   1   8         15.96          8.89         2.98 o                         
   8   1   8       4102.61       4461.62         8.20 o                         
   9   1   8        863.79        828.61         4.72 o                         
  10   1   8         32.41         30.78         0.70 o                         
  -9   2   8        135.05        136.81         1.10 o                         
  -8   2   8       1268.01       1155.91         5.63 o                         
  -7   2   8        312.02        319.28         3.38 o                         
  -6   2   8        209.16        188.64         1.51 o                         
  -5   2   8       2020.08       2054.42         5.66 o                         
  -4   2   8        801.29        816.49         7.18 o                         
  -3   2   8      11773.85      12807.36        24.44 o                         
  -2   2   8       7775.82       8326.78        19.04 o                         
  -1   2   8        771.03        618.89         4.88 o                         
   0   2   8      16081.92      18429.27        25.21 o                         
   1   2   8         60.82         48.29         5.43 o                         
   2   2   8        170.80        156.86         1.72 o                         
   3   2   8        238.40        184.36         1.57 o                         
   4   2   8       1954.00       1956.92         6.80 o                         
   5   2   8       7872.84       8048.72        13.03 o                         
   6   2   8       2814.03       2809.71         5.31 o                         
   7   2   8          0.20          7.35         1.31 o                         
   8   2   8       4621.25       4784.96        24.13 o                         
   9   2   8        372.00        394.71        15.67 o                         
  10   2   8        101.51        105.18         1.29 o                         
  -9   3   8         53.16         43.97         0.59 o                         
  -8   3   8         77.93         86.30         2.29 o                         
  -7   3   8         20.76         26.65         1.20 o                         
  -6   3   8        120.29        146.91         1.34 o                         
  -5   3   8        825.05        890.23        11.60 o                         
  -4   3   8       1643.29       1663.03         6.89 o                         
  -3   3   8       5318.14       5599.44        51.03 o                         
  -2   3   8       1841.27       1722.25         3.75 o                         
  -1   3   8      11835.67      12733.88        35.51 o                         
   0   3   8       9717.96      10274.96         9.56 o                         
   1   3   8        390.24        374.05         5.67 o                         
   2   3   8       2417.94       2317.39        22.97 o                         
   3   3   8        616.94        595.47         3.45 o                         
   4   3   8       1807.39       1831.99         7.30 o                         
   5   3   8       5285.79       5278.88        10.13 o                         
   6   3   8       1013.54        938.14         3.38 o                         
   7   3   8        238.93        213.97         1.89 o                         
   8   3   8       1860.20       1983.99         5.64 o                         
   9   3   8         21.24         24.49         1.50 o                         
  10   3   8        221.16        188.55        11.86 o                         
  -8   4   8        376.58        383.46         9.16 o                         
  -7   4   8        787.07        837.62         4.19 o                         
  -6   4   8        541.58        544.12         3.03 o                         
  -5   4   8        500.57        489.96         2.96 o                         
  -4   4   8        668.25        721.98        14.64 o                         
  -3   4   8        178.96        153.49         2.78 o                         
  -2   4   8       2478.07       2510.04         8.17 o                         
  -1   4   8       7656.18       7978.34        10.36 o                         
   0   4   8       4177.23       4130.40        51.75 o                         
   1   4   8          6.54         11.44         0.59 o                         
   2   4   8        352.37        340.68         1.76 o                         
   3   4   8       1137.30       1102.09        13.27 o                         
   4   4   8       7010.76       7258.07        41.86 o                         
   5   4   8       2480.18       2429.77        18.41 o                         
   6   4   8        109.58        103.93         3.13 o                         
   7   4   8        251.31        292.56         1.94 o                         
   8   4   8        619.49        598.85         6.18 o                         
   9   4   8          3.48          4.77         0.49 o                         
  10   4   8        148.33        140.63         1.29 o                         
  -8   5   8        539.29        487.14         2.48 o                         
  -7   5   8        140.30        143.45         2.38 o                         
  -6   5   8        415.47        400.21         3.40 o                         
  -5   5   8         97.73         97.94         1.05 o                         
  -4   5   8        381.70        368.14         3.66 o                         
  -3   5   8         81.06         66.18         4.71 o                         
  -2   5   8       8350.84       8818.31        80.54 o                         
  -1   5   8       2392.04       2369.46        11.45 o                         
   0   5   8       1184.12       1118.21         3.30 o                         
   1   5   8        379.23        345.92         1.80 o                         
   2   5   8        329.30        356.13        15.66 o                         
   3   5   8        454.73        419.41        19.15 o                         
   4   5   8       7053.48       7107.76        13.72 o                         
   5   5   8          4.55          5.94         0.39 o                         
   6   5   8        653.61        662.09         3.57 o                         
   7   5   8       3194.71       3346.57         7.09 o                         
   8   5   8       1798.66       1811.77        36.27 o                         
   9   5   8         30.58         35.78         3.65 o                         
  10   5   8        392.03        319.91        12.91 o                         
  -7   6   8         23.85         30.87         0.75 o                         
  -6   6   8          1.61          6.73         0.40 o                         
  -5   6   8        175.22        164.84         1.58 o                         
  -4   6   8        975.08       1028.19         3.41 o                         
  -3   6   8         20.40         24.89         0.56 o                         
  -2   6   8        931.12        945.48         4.92 o                         
  -1   6   8        260.68        252.91         3.85 o                         
   0   6   8        384.02        361.08         5.86 o                         
   1   6   8        165.96        188.93         8.70 o                         
   2   6   8        801.18        783.27        12.22 o                         
   3   6   8       1943.85       1918.60        29.25 o                         
   4   6   8      10975.78      11229.06        20.05 o                         
   5   6   8          2.50         36.06        24.09 o                         
   6   6   8       3230.53       3246.06         7.38 o                         
   7   6   8       1350.50       1342.03         4.95 o                         
   8   6   8       1458.06       1527.50        42.52 o                         
   9   6   8        430.79        417.02        17.83 o                         
  -6   7   8         62.54         58.24         0.76 o                         
  -5   7   8        621.32        639.58        13.48 o                         
  -4   7   8       1313.00       1260.88         8.24 o                         
  -3   7   8        268.22        279.05         5.83 o                         
  -2   7   8         68.31         86.54        15.37 o                         
  -1   7   8        138.94        127.51        19.76 o                         
   0   7   8        101.17         76.68         1.09 o                         
   1   7   8       1012.55       1020.91         7.60 o                         
   2   7   8        180.38        212.67         3.49 o                         
   3   7   8        830.00        807.38         7.29 o                         
   4   7   8       3113.79       3001.77        23.64 o                         
   5   7   8         49.18         41.96         2.41 o                         
   6   7   8       2004.00       2077.19         5.78 o                         
   7   7   8        169.00        175.43         5.57 o                         
   8   7   8       1202.97       1232.93         5.25 o                         
   9   7   8         16.75         22.25         0.58 o                         
  -6   8   8         95.84         91.56         0.93 o                         
  -5   8   8        405.82        407.03         2.60 o                         
  -4   8   8        586.78        652.52        17.21 o                         
  -3   8   8         12.25          9.55         0.66 o                         
  -2   8   8        335.25        336.27         2.17 o                         
  -1   8   8        201.94        226.08         7.90 o                         
   0   8   8        665.67        678.27         3.39 o                         
   1   8   8        338.77        304.20         4.59 o                         
   2   8   8         63.81         62.15         1.04 o                         
   3   8   8       2072.45       2013.97         5.66 o                         
   4   8   8        790.80        821.19        14.76 o                         
   5   8   8        248.83        271.95         2.28 o                         
   6   8   8        181.32        179.81         1.65 o                         
   7   8   8         39.30         50.92         0.83 o                         
   8   8   8          1.74          6.42         0.61 o                         
  -4   9   8        307.39        334.01        20.30 o                         
  -3   9   8        927.68        915.62        54.03 o                         
  -2   9   8       1702.90       1712.46        24.11 o                         
  -1   9   8         13.36         30.54         0.99 o                         
   0   9   8        764.54        714.40         6.23 o                         
   1   9   8         15.85         21.54         1.75 o                         
   2   9   8       1174.94       1197.81        11.35 o                         
   3   9   8        868.64        866.81        16.19 o                         
   4   9   8        330.21        314.28         6.85 o                         
   5   9   8       1333.69       1343.47        82.19 o                         
   6   9   8        570.63        604.03         5.61 o                         
   7   9   8          0.85          1.93         0.21 o                         
  -3  10   8       1449.18       1276.60         3.53 o                         
   1  10   8       1002.35       1069.73         4.85 o                         
   2  10   8       4800.95       4970.96        11.06 o                         
   3  10   8       1937.53       1965.53         7.00 o                         
   4  10   8        110.72        107.61         1.64 o                         
   5  10   8        992.91        918.59         4.03 o                         
   6  10   8        928.31        900.53         7.28 o                         
   0  11   8         54.01         47.96         0.71 o                         
   1  11   8        917.55        872.19         3.21 o                         
   2  11   8       2554.28       2414.20       117.14 o                         
   3  11   8        310.73        263.76         8.69 o                         
   4  11   8        370.74        338.73         2.04 o                         
  -2  -9   9        641.16        568.81         2.78 o                         
  -1  -9   9        943.88        829.30         3.51 o                         
   1  -9   9         68.96         53.43         0.83 o                         
  -5  -8   9        580.69        570.83         3.15 o                         
  -4  -8   9        404.67        405.44         2.10 o                         
  -3  -8   9       2784.93       2908.44        24.50 o                         
  -2  -8   9         11.91         15.07         0.51 o                         
  -1  -8   9         20.40         34.12         7.26 o                         
   0  -8   9        315.82        306.23         4.97 o                         
   1  -8   9        114.02        110.94         1.10 o                         
   2  -8   9        477.78        448.81         9.43 o                         
   3  -8   9        433.79        373.56         2.19 o                         
  -7  -7   9       1230.85       1193.76         3.75 o                         
  -6  -7   9        607.03        597.53         7.64 o                         
  -5  -7   9        381.96        381.79         5.26 o                         
  -4  -7   9       1369.60       1420.83         6.85 o                         
  -3  -7   9       1508.25       1538.18         4.98 o                         
  -2  -7   9        433.21        408.63         3.24 o                         
  -1  -7   9        900.56        922.45        14.78 o                         
   0  -7   9          7.43         12.33         0.45 o                         
   1  -7   9       2448.13       2302.10        17.51 o                         
   2  -7   9        255.78        263.79         2.05 o                         
   3  -7   9         11.93         12.82         0.48 o                         
   4  -7   9       1269.04       1150.46        16.55 o                         
   5  -7   9        641.32        516.72         2.44 o                         
  -7  -6   9       1629.22       1664.15        34.26 o                         
  -6  -6   9       1916.44       1955.44        34.58 o                         
  -5  -6   9         28.01         37.57         0.87 o                         
  -4  -6   9        383.70        444.65         9.70 o                         
  -3  -6   9        927.71        908.30         4.63 o                         
  -2  -6   9        383.61        395.89         2.80 o                         
  -1  -6   9         17.41         21.81         0.51 o                         
   0  -6   9        114.26        116.12         1.18 o                         
   1  -6   9        533.57        571.69         3.73 o                         
   2  -6   9         13.13         12.60         1.81 o                         
   3  -6   9        406.23        392.97         2.60 o                         
   4  -6   9       1104.62       1076.05         3.89 o                         
   5  -6   9        414.05        413.36         2.90 o                         
   6  -6   9         55.81         71.74         5.30 o                         
  -8  -5   9          4.02          6.40         0.45 o                         
  -7  -5   9       2288.68       2275.95        42.62 o                         
  -6  -5   9       1506.04       1515.71        23.07 o                         
  -5  -5   9       1596.27       1506.34        32.43 o                         
  -4  -5   9        704.48        727.07        10.36 o                         
  -3  -5   9        374.91        354.49         2.73 o                         
  -2  -5   9        129.95        118.06         3.47 o                         
  -1  -5   9       1928.10       1907.48         8.58 o                         
   0  -5   9       2137.56       2143.83         5.38 o                         
   1  -5   9        952.96        961.87         7.16 o                         
   2  -5   9          8.82         27.68         3.03 o                         
   3  -5   9          9.75          7.02         0.96 o                         
   4  -5   9         80.51         86.12         1.33 o                         
   5  -5   9        529.38        515.46         2.17 o                         
   6  -5   9        731.99        714.95         3.85 o                         
   7  -5   9         16.67         10.95         0.28 o                         
  -9  -4   9         24.23         25.75         0.66 o                         
  -8  -4   9          7.18          8.37         0.56 o                         
  -7  -4   9       2226.39       2332.90        94.37 o                         
  -6  -4   9        890.78        828.90         3.77 o                         
  -5  -4   9       1908.71       2007.83        35.50 o                         
  -4  -4   9        137.79        130.71         1.74 o                         
  -3  -4   9       3353.11       3464.08        12.52 o                         
  -2  -4   9        443.61        393.98         3.45 o                         
  -1  -4   9       2463.44       2555.59         5.70 o                         
   0  -4   9        396.11        386.70         5.36 o                         
   1  -4   9       2467.16       2656.43        18.87 o                         
   2  -4   9          2.26          3.06         0.24 o                         
   3  -4   9         82.88         96.26         1.12 o                         
   4  -4   9        846.62        826.61         8.00 o                         
   5  -4   9       2171.03       2139.96         7.31 o                         
   6  -4   9        440.63        460.56         9.69 o                         
   7  -4   9        390.74        398.25         2.01 o                         
  -9  -3   9         87.95         92.24         1.30 o                         
  -8  -3   9       1490.73       1372.19         5.80 o                         
  -7  -3   9       1755.63       1573.63         7.00 o                         
  -6  -3   9        151.37        133.10         2.56 o                         
  -5  -3   9       2425.79       2576.77        33.19 o                         
  -4  -3   9       1997.12       2080.20         7.98 o                         
  -3  -3   9       1349.18       1306.18        16.91 o                         
  -2  -3   9        159.57        154.65         3.76 o                         
  -1  -3   9        332.28        327.34         1.62 o                         
   0  -3   9       4628.69       4924.25        23.54 o                         
   1  -3   9       8477.73       8872.13        20.61 o                         
   2  -3   9          5.01          7.94         0.45 o                         
   3  -3   9          0.83          5.13         0.87 o                         
   4  -3   9        341.30        359.61         7.58 o                         
   5  -3   9        423.69        442.81        10.96 o                         
   6  -3   9        305.09        297.32        12.61 o                         
   7  -3   9        285.22        282.75         1.84 o                         
   8  -3   9        281.55        307.12         1.59 o                         
  -9  -2   9        754.82        682.17        40.18 o                         
  -8  -2   9       3452.17       3303.98        64.46 o                         
  -7  -2   9       1975.68       2147.13         8.44 o                         
  -6  -2   9       2649.35       2779.41        53.40 o                         
  -5  -2   9       4157.41       4324.45        10.79 o                         
  -4  -2   9       1052.95        991.36         4.56 o                         
  -3  -2   9       1389.10       1502.60         9.56 o                         
  -2  -2   9        175.03        162.33         5.16 o                         
  -1  -2   9       2071.17       1992.34        18.59 o                         
   0  -2   9       3759.37       3509.11         5.75 o                         
   1  -2   9       4338.76       4650.96         9.69 o                         
   2  -2   9       1105.12       1131.70        12.29 o                         
   3  -2   9       3223.39       3223.54         9.88 o                         
   4  -2   9        296.71        335.18         2.68 o                         
   5  -2   9        989.21        963.80         9.95 o                         
   6  -2   9         65.50         67.15         0.85 o                         
   7  -2   9        758.07        789.08        22.63 o                         
   8  -2   9         22.02         23.75         0.68 o                         
   9  -2   9          1.95          4.98         0.30 o                         
  -9  -1   9       2027.80       1851.86        62.13 o                         
  -8  -1   9       3244.16       3352.14        49.48 o                         
  -7  -1   9       1116.52       1061.19         8.18 o                         
  -6  -1   9       1717.80       1667.38        51.48 o                         
  -5  -1   9        890.52        880.45         4.14 o                         
  -4  -1   9        186.98        209.27         8.72 o                         
  -3  -1   9       1770.50       1727.78        19.87 o                         
  -2  -1   9        221.33        276.92         7.44 o                         
  -1  -1   9         90.13         59.67         0.88 o                         
   0  -1   9       2949.78       3110.40        18.54 o                         
   1  -1   9         14.05          4.06         0.29 o                         
   2  -1   9       4516.31       4561.12        10.39 o                         
   3  -1   9         35.57         47.34         1.15 o                         
   4  -1   9        585.62        520.98         2.49 o                         
   5  -1   9        382.54        395.04         4.78 o                         
   6  -1   9         48.89         61.53         0.99 o                         
   7  -1   9        272.64        256.10         2.71 o                         
   8  -1   9         40.44         33.99         0.66 o                         
   9  -1   9         35.54         49.57         0.86 o                         
  -8   0   9        985.89        931.28         6.30 o                         
  -7   0   9         13.22         19.10         0.84 o                         
  -6   0   9        726.56        720.02         4.00 o                         
  -5   0   9         60.94         54.49         2.04 o                         
  -4   0   9          2.99         12.65         2.98 o                         
  -3   0   9       2616.07       2860.08         7.12 o                         
  -2   0   9        107.12        107.43         0.82 o                         
  -1   0   9        473.94        510.48         4.33 o                         
   0   0   9        352.47        392.48         7.21 o                         
   1   0   9       2374.85       2136.62         4.93 o                         
   2   0   9       3495.44       3544.71        20.43 o                         
   3   0   9       1449.54       1411.88         4.56 o                         
   4   0   9       2321.01       2320.23        18.40 o                         
   5   0   9        282.82        300.81         1.96 o                         
   6   0   9         59.83         61.17         1.33 o                         
   7   0   9          3.22          8.86         0.72 o                         
   8   0   9        430.20        366.64         3.31 o                         
  -9   1   9       1554.95       1422.98         4.55 o                         
  -8   1   9         88.04        103.72         5.64 o                         
  -7   1   9         64.42         63.87         1.02 o                         
  -6   1   9       2170.73       2218.47         6.02 o                         
  -5   1   9        478.06        521.08         8.77 o                         
  -4   1   9          7.66         17.56         0.51 o                         
  -3   1   9       1127.98       1054.35        16.08 o                         
  -2   1   9          0.33          9.47         0.62 o                         
  -1   1   9       6056.70       6252.73        24.86 o                         
   0   1   9       1057.79        917.45         6.84 o                         
   1   1   9        926.66        881.04         1.91 o                         
   2   1   9        338.61        353.16         1.64 o                         
   3   1   9       6755.36       6994.11        12.13 o                         
   4   1   9       3781.07       3831.00        71.84 o                         
   5   1   9        595.89        595.31         3.35 o                         
   6   1   9        271.57        278.65         2.17 o                         
   7   1   9         38.31         32.23         8.98 o                         
   8   1   9        536.65        556.58         4.29 o                         
   9   1   9       1509.95       1511.71         5.85 o                         
  10   1   9        139.28        134.82         1.17 o                         
  -9   2   9       1647.76       1491.12         4.40 o                         
  -8   2   9        184.25        186.20         2.14 o                         
  -7   2   9        508.89        511.90         2.92 o                         
  -6   2   9        955.50        927.67        15.90 o                         
  -5   2   9        423.85        454.36         2.35 o                         
  -4   2   9        722.12        764.50         9.23 o                         
  -3   2   9        435.33        467.04         4.10 o                         
  -2   2   9       7003.34       6835.05        32.03 o                         
  -1   2   9       3741.67       4008.60         7.08 o                         
   0   2   9        527.47        550.60         2.62 o                         
   1   2   9        289.91        295.28         1.82 o                         
   2   2   9        206.36        268.08         4.47 o                         
   3   2   9       3188.81       3142.19        18.40 o                         
   4   2   9         95.96         61.15         1.50 o                         
   5   2   9       4603.37       4377.34        32.59 o                         
   6   2   9        109.68        104.68         2.62 o                         
   7   2   9        469.42        418.11         2.18 o                         
   8   2   9       1679.47       1764.28        37.38 o                         
   9   2   9        813.47        834.24         4.39 o                         
  10   2   9         30.43         30.42         0.62 o                         
  -8   3   9         27.32         22.20         3.63 o                         
  -7   3   9        333.93        324.83         2.11 o                         
  -6   3   9        105.58        121.28         1.13 o                         
  -5   3   9        993.25        976.91        14.71 o                         
  -4   3   9        544.08        593.19         5.14 o                         
  -3   3   9         44.53         66.81         6.87 o                         
  -2   3   9       8353.08       8801.87        11.31 o                         
  -1   3   9       5628.66       5490.08        10.64 o                         
   0   3   9        260.12        192.21         6.92 o                         
   1   3   9       2750.63       2817.91        23.18 o                         
   2   3   9        220.97        147.63         2.26 o                         
   3   3   9       1456.14       1652.83        37.13 o                         
   4   3   9       3315.48       3412.63        19.14 o                         
   5   3   9       4247.05       4189.04        26.79 o                         
   6   3   9        408.06        376.64         6.51 o                         
   7   3   9         89.16        125.14         1.42 o                         
   8   3   9       1602.50       1617.95         4.33 o                         
   9   3   9        327.12        309.39         3.29 o                         
  -8   4   9        108.62        109.90         8.33 o                         
  -7   4   9         28.69         36.76         2.71 o                         
  -6   4   9         14.05         11.13         0.54 o                         
  -5   4   9       1293.89       1381.23         4.78 o                         
  -4   4   9         52.83         67.85         1.08 o                         
  -3   4   9        299.68        281.43         5.25 o                         
  -2   4   9       1621.58       1540.70         6.39 o                         
  -1   4   9          1.74          4.88         0.69 o                         
   0   4   9        550.70        598.64         3.02 o                         
   1   4   9        880.87        857.80         7.91 o                         
   2   4   9         97.23        116.97         0.85 o                         
   3   4   9        254.01        230.52         1.48 o                         
   4   4   9       1834.82       1826.08         6.52 o                         
   5   4   9       1680.54       1587.19        22.81 o                         
   6   4   9         23.99         34.42         1.13 o                         
   7   4   9        797.40        754.39         8.02 o                         
   8   4   9        205.27        215.77         1.87 o                         
   9   4   9       1209.89       1158.58        10.29 o                         
  -7   5   9         69.63         48.96         0.72 o                         
  -6   5   9         11.68         19.63         0.67 o                         
  -5   5   9        867.92        849.58         5.66 o                         
  -4   5   9        165.00        157.66         1.61 o                         
  -3   5   9        906.24        913.43         3.95 o                         
  -2   5   9          1.93          4.34         0.45 o                         
  -1   5   9       1693.90       1769.19         5.49 o                         
   0   5   9       1143.14       1190.10        10.41 o                         
   1   5   9        978.93       1032.52         3.97 o                         
   2   5   9        158.32        137.95         1.18 o                         
   3   5   9          7.81          7.37         0.51 o                         
   4   5   9        982.81        985.07        36.15 o                         
   5   5   9        202.61        181.27         6.22 o                         
   6   5   9        781.03        784.34         6.28 o                         
   7   5   9       1254.96       1309.30         4.29 o                         
   8   5   9        128.52        134.24         9.57 o                         
   9   5   9       2409.62       2554.11        42.83 o                         
  -7   6   9        299.72        300.07         9.64 o                         
  -6   6   9        500.34        476.94        16.61 o                         
  -5   6   9        537.75        578.99         8.71 o                         
  -4   6   9        686.95        662.96        14.05 o                         
  -3   6   9        215.81        222.10         1.85 o                         
  -2   6   9        100.23         97.93         1.72 o                         
  -1   6   9       1496.28       1495.81         5.24 o                         
   0   6   9        512.46        483.93         4.49 o                         
   1   6   9        796.00        783.67         3.88 o                         
   2   6   9        214.92        175.85         5.01 o                         
   3   6   9          0.33         27.78        17.88 o                         
   4   6   9       2191.82       2084.42       115.57 o                         
   5   6   9        454.37        475.78         4.29 o                         
   6   6   9          5.00          8.72         1.21 o                         
   7   6   9        909.41        931.94         6.82 o                         
   8   6   9         95.62        101.09         2.77 o                         
   9   6   9        949.03        890.81         3.71 o                         
  -6   7   9        316.99        352.89         7.48 o                         
  -5   7   9        399.57        421.67         2.18 o                         
  -4   7   9       1040.69       1067.52        26.50 o                         
  -3   7   9        880.82        879.47        23.48 o                         
  -2   7   9         86.10         94.19         6.46 o                         
  -1   7   9        329.08        319.77         5.44 o                         
   0   7   9        651.48        647.85         5.13 o                         
   1   7   9        671.08        728.57        30.64 o                         
   2   7   9        232.38        200.89         3.13 o                         
   3   7   9        170.39        187.18         2.29 o                         
   4   7   9         54.71         63.12         1.16 o                         
   5   7   9         44.21         52.45         4.57 o                         
   6   7   9       1067.76       1099.57        28.50 o                         
   7   7   9       1151.44       1178.17         7.01 o                         
   8   7   9        385.01        387.86        23.90 o                         
   9   7   9       1887.12       1645.08         5.13 o                         
  -5   8   9         22.52         10.33         0.44 o                         
  -4   8   9        271.82        239.11        31.33 o                         
  -3   8   9        192.93        213.39         5.21 o                         
  -2   8   9          4.85          6.95         1.75 o                         
  -1   8   9         20.67         24.14         3.10 o                         
   0   8   9        850.07        904.85         3.89 o                         
   1   8   9       1170.39       1146.12         5.83 o                         
   2   8   9        646.48        624.44         5.98 o                         
   3   8   9       1849.88       1813.49         5.54 o                         
   4   8   9        143.51        165.32         2.44 o                         
   5   8   9       4863.79       4904.78        31.51 o                         
   6   8   9       1476.30       1492.27         8.42 o                         
   7   8   9        348.94        370.53         7.76 o                         
   8   8   9       1436.47       1484.65        81.45 o                         
  -4   9   9        322.76        366.21        32.89 o                         
  -3   9   9         49.48         63.11         9.88 o                         
  -2   9   9        135.02        140.31        14.22 o                         
  -1   9   9         82.29         98.77         1.60 o                         
   0   9   9        198.96        178.41         1.49 o                         
   1   9   9        357.41        396.24         6.61 o                         
   2   9   9        478.29        488.69         2.20 o                         
   3   9   9        163.72        189.84         1.74 o                         
   4   9   9        634.30        585.21         2.82 o                         
   5   9   9       2197.40       2287.03         5.55 o                         
   6   9   9        311.92        286.52         1.68 o                         
   7   9   9         59.26         60.85         1.39 o                         
  -2  10   9         10.81         13.95         0.47 o                         
  -1  10   9          4.83          9.61         0.49 o                         
   0  10   9          1.76          3.79         0.39 o                         
   1  10   9         34.11         31.30         2.15 o                         
   2  10   9        166.03        201.67        20.41 o                         
   3  10   9         19.02         22.05         1.13 o                         
   4  10   9         67.22         75.86         5.96 o                         
   1  11   9          2.90          6.54         0.31 o                         
   2  11   9         12.79          9.29         0.36 o                         
  -4  -8  10        503.60        476.87         2.65 o                         
  -3  -8  10       1835.38       1841.15        31.44 o                         
  -2  -8  10        103.52         98.81         1.86 o                         
  -1  -8  10        195.90        178.00         1.39 o                         
   0  -8  10       4037.32       3917.91         6.53 o                         
   1  -8  10        223.75        215.68         2.00 o                         
   2  -8  10         10.87         14.14         0.49 o                         
  -6  -7  10        126.15        123.99         2.06 o                         
  -5  -7  10        121.86        128.53         1.19 o                         
  -4  -7  10       1612.44       1643.60         6.73 o                         
  -3  -7  10       2449.52       2504.38         6.22 o                         
  -2  -7  10        454.70        441.56         6.39 o                         
  -1  -7  10        639.62        617.59         2.38 o                         
   0  -7  10       2891.35       3008.87        26.11 o                         
   1  -7  10        306.01        280.52         6.06 o                         
   2  -7  10         31.07         36.63         0.47 o                         
   3  -7  10        343.41        360.25         1.89 o                         
   4  -7  10        123.57        112.19         5.57 o                         
  -7  -6  10        403.27        351.11         4.65 o                         
  -6  -6  10        188.65        178.24         1.51 o                         
  -5  -6  10        586.57        606.81        12.21 o                         
  -4  -6  10       2433.46       2432.51        18.91 o                         
  -3  -6  10       1813.87       1856.16         5.62 o                         
  -2  -6  10        146.54        146.11         1.94 o                         
  -1  -6  10        428.66        482.44         7.09 o                         
   0  -6  10       2463.07       2467.60        20.77 o                         
   1  -6  10        109.31         96.93         0.89 o                         
   2  -6  10         93.04         98.66         1.85 o                         
   3  -6  10         48.39         49.04         2.19 o                         
   4  -6  10        741.40        692.22         3.12 o                         
   5  -6  10       1073.08       1013.42        43.38 o                         
  -8  -5  10        736.15        644.08         3.14 o                         
  -7  -5  10         54.20         64.48         1.23 o                         
  -6  -5  10        132.43        163.94         4.40 o                         
  -5  -5  10        291.86        287.03         2.31 o                         
  -4  -5  10       2567.16       2720.57        16.84 o                         
  -3  -5  10         29.66         46.55         3.53 o                         
  -2  -5  10       3123.17       3273.54         6.04 o                         
  -1  -5  10       1014.23       1047.56         3.54 o                         
   0  -5  10        241.12        262.48         1.68 o                         
   1  -5  10        206.96        210.88         3.19 o                         
   2  -5  10       1179.67       1226.96         4.45 o                         
   3  -5  10       1024.41        994.40         3.86 o                         
   4  -5  10       3021.18       3036.70        57.15 o                         
   5  -5  10         88.84         95.51         1.12 o                         
   6  -5  10         75.07         83.55         1.16 o                         
  -8  -4  10        439.60        418.40         2.96 o                         
  -7  -4  10        399.38        399.40         3.36 o                         
  -6  -4  10       1132.13       1096.83        43.10 o                         
  -5  -4  10       2714.35       2976.05        29.59 o                         
  -4  -4  10       2223.68       2364.00        68.59 o                         
  -3  -4  10        154.25        171.36         1.76 o                         
  -2  -4  10       8029.51       8377.23        45.87 o                         
  -1  -4  10       2110.51       2173.12         3.87 o                         
   0  -4  10        142.27        161.06         1.48 o                         
   1  -4  10         81.64         82.05         0.86 o                         
   2  -4  10       2417.29       2355.11        56.66 o                         
   3  -4  10        524.73        558.40         3.24 o                         
   4  -4  10       4751.75       4887.24         9.64 o                         
   5  -4  10         39.66         51.66         0.95 o                         
   6  -4  10       1496.84       1534.93        29.95 o                         
   7  -4  10        284.05        287.47         2.00 o                         
  -9  -3  10        194.05        145.51         1.34 o                         
  -6  -3  10       1604.25       1744.77        28.22 o                         
  -5  -3  10       2783.32       2834.47        11.34 o                         
  -4  -3  10       4354.36       4659.02         7.82 o                         
  -3  -3  10       2355.38       2360.75         6.60 o                         
  -2  -3  10       7254.04       7862.67        36.03 o                         
  -1  -3  10       1423.77       1402.61         9.78 o                         
   0  -3  10        720.44        730.03         2.53 o                         
   1  -3  10       1509.62       1623.93         4.92 o                         
   2  -3  10        223.56        265.96         2.10 o                         
   3  -3  10        778.48        787.33         3.62 o                         
   4  -3  10       3261.59       3331.18        28.71 o                         
   5  -3  10        467.90        492.95         5.83 o                         
   6  -3  10       1312.64       1317.43        23.25 o                         
   7  -3  10         73.39         72.20         0.91 o                         
  -9  -2  10        702.43        604.33         2.88 o                         
  -8  -2  10        199.76        191.05         8.11 o                         
  -7  -2  10         96.89        107.00         1.29 o                         
  -6  -2  10        698.25        660.96         3.21 o                         
  -5  -2  10       1512.48       1541.79         5.47 o                         
  -4  -2  10       1249.93       1247.47        13.59 o                         
  -3  -2  10       2966.05       3343.07         8.36 o                         
  -2  -2  10       6907.00       7022.96        11.78 o                         
  -1  -2  10         68.41         75.87         0.96 o                         
   0  -2  10        806.96        858.98         5.73 o                         
   1  -2  10        943.07        862.75         3.73 o                         
   2  -2  10         46.76         61.97         0.83 o                         
   3  -2  10       2624.36       2706.87        10.36 o                         
   4  -2  10        133.30        136.14         1.50 o                         
   5  -2  10        380.63        411.79         7.00 o                         
   6  -2  10        997.51       1015.72         4.05 o                         
   7  -2  10        435.57        390.48        11.37 o                         
   8  -2  10        121.90        132.21         1.43 o                         
  -9  -1  10        268.19        200.63         1.85 o                         
  -8  -1  10        299.90        308.40         1.92 o                         
  -7  -1  10          7.70         20.02         0.84 o                         
  -6  -1  10        245.84        279.03         2.57 o                         
  -5  -1  10         45.14         49.28         1.02 o                         
  -4  -1  10          7.37         11.27         3.04 o                         
  -3  -1  10       4098.67       4169.57        14.09 o                         
  -2  -1  10       3148.75       3195.60         7.72 o                         
  -1  -1  10       1034.20       1042.59        11.30 o                         
   0  -1  10         20.95         31.41         0.99 o                         
   1  -1  10        292.50        239.58         1.78 o                         
   2  -1  10       2673.71       2743.73        16.91 o                         
   3  -1  10        405.84        388.08         3.88 o                         
   4  -1  10        459.19        425.46         2.57 o                         
   5  -1  10       2706.69       2733.96         6.47 o                         
   6  -1  10        321.42        331.60         4.24 o                         
   8  -1  10        174.89        172.02         1.89 o                         
   9  -1  10          8.32          9.47         0.35 o                         
  -9   0  10        195.67        173.72         1.82 o                         
  -8   0  10          1.58          2.59         0.22 o                         
  -7   0  10          3.81         12.52         0.57 o                         
  -6   0  10       1267.51       1357.13         6.74 o                         
  -5   0  10        497.51        532.18         8.47 o                         
  -4   0  10        483.68        450.73         2.31 o                         
  -3   0  10       3164.38       3347.87        14.12 o                         
  -2   0  10       3628.22       3644.47        19.35 o                         
  -1   0  10       3932.96       4066.65         9.48 o                         
   0   0  10         12.19         29.51         0.69 o                         
   1   0  10       3892.58       4157.15        31.03 o                         
   2   0  10       6674.68       6756.09        37.93 o                         
   3   0  10       2880.96       2807.98         5.46 o                         
   4   0  10        548.20        531.86        12.70 o                         
   5   0  10       3209.53       3352.83        16.46 o                         
   6   0  10        377.51        344.75         1.88 o                         
   7   0  10         14.07         16.65        13.48 o                         
   8   0  10        191.26        195.78         2.23 o                         
  -8   1  10         51.44         59.54         1.10 o                         
  -7   1  10        476.82        476.34         2.56 o                         
  -6   1  10       5265.72       5465.43        73.97 o                         
  -5   1  10        124.01        159.98         2.25 o                         
  -4   1  10        452.49        485.41         3.06 o                         
  -3   1  10       2768.65       2737.73         5.35 o                         
  -2   1  10       3493.40       3534.80        10.44 o                         
  -1   1  10         25.50         30.40         0.51 o                         
   0   1  10        919.86        858.59         6.52 o                         
   1   1  10       5216.83       5232.59        12.83 o                         
   2   1  10       9672.57       9990.14        10.35 o                         
   3   1  10         81.27        104.19         4.93 o                         
   4   1  10        326.47        352.05         3.04 o                         
   5   1  10       1479.40       1476.05         6.36 o                         
   6   1  10        665.75        642.02        10.50 o                         
   7   1  10         81.04         83.06         4.65 o                         
   8   1  10       2130.21       2122.24         7.69 o                         
   9   1  10        133.74        153.96         1.66 o                         
  -9   2  10         21.75         21.76         0.63 o                         
  -8   2  10         95.76         84.25         1.16 o                         
  -7   2  10       2434.61       2486.80         6.19 o                         
  -6   2  10       5411.20       5743.22        72.47 o                         
  -5   2  10         41.18         47.37         1.82 o                         
  -4   2  10       1305.68       1342.42        16.02 o                         
  -3   2  10       1619.27       1631.64         5.26 o                         
  -2   2  10       2194.97       2300.18         5.02 o                         
  -1   2  10       1659.35       1591.22        10.68 o                         
   0   2  10        346.23        386.43         3.45 o                         
   1   2  10       5056.97       5227.02        19.61 o                         
   2   2  10       6235.77       6440.53        25.14 o                         
   3   2  10        316.34        307.14         1.35 o                         
   4   2  10        783.12        748.39         4.65 o                         
   5   2  10         22.08         36.42         0.70 o                         
   6   2  10          4.36         16.25         1.02 o                         
   7   2  10         53.56         60.51         0.97 o                         
   8   2  10       1220.49       1241.42         5.94 o                         
   9   2  10         97.35         98.42         1.36 o                         
  -8   3  10        442.94        417.25        30.19 o                         
  -7   3  10       2330.58       2413.51         8.11 o                         
  -6   3  10        721.38        713.27        13.32 o                         
  -5   3  10       2661.88       2705.57        42.71 o                         
  -4   3  10       4263.90       4359.56        29.00 o                         
  -3   3  10       1969.10       1993.75        19.24 o                         
  -2   3  10        393.35        364.43         8.38 o                         
  -1   3  10         81.00         88.33         1.47 o                         
   0   3  10        388.76        396.14         6.79 o                         
   1   3  10       4569.99       4591.79         6.30 o                         
   2   3  10       3021.62       2913.04        52.02 o                         
   3   3  10       7282.61       7310.38        28.08 o                         
   4   3  10        606.52        589.08         6.16 o                         
   5   3  10        314.71        275.14         2.16 o                         
   6   3  10        122.01        130.01         2.32 o                         
   7   3  10        734.08        712.53         8.25 o                         
   8   3  10        207.61        208.35         3.23 o                         
   9   3  10        716.42        685.88         3.45 o                         
  -8   4  10        725.06        636.08        27.31 o                         
  -7   4  10        847.53        772.46        21.31 o                         
  -6   4  10         26.37         17.69         2.34 o                         
  -5   4  10       8156.01       8474.18       103.06 o                         
  -4   4  10       3392.27       3454.50        85.96 o                         
  -3   4  10          0.69          4.72         0.35 o                         
  -2   4  10          0.12          3.15         0.27 o                         
  -1   4  10       1220.97       1264.01         8.70 o                         
   0   4  10       6730.26       6825.67        43.97 o                         
   1   4  10       5918.65       6029.12        36.71 o                         
   2   4  10         17.93         27.43         5.43 o                         
   3   4  10       7423.82       7647.36        11.63 o                         
   4   4  10        191.54        181.75         2.99 o                         
   5   4  10        539.90        559.30        11.62 o                         
   6   4  10         12.87         17.82         0.69 o                         
   7   4  10        169.72        179.55         2.74 o                         
   8   4  10        272.64        267.97         2.11 o                         
   9   4  10       1026.79        982.28        44.49 o                         
  -7   5  10        352.07        380.09         4.44 o                         
  -6   5  10        231.20        253.71         3.44 o                         
  -5   5  10       4094.19       4079.15         8.05 o                         
  -4   5  10        276.74        274.63         2.21 o                         
  -3   5  10        254.95        278.17         5.10 o                         
  -2   5  10        836.10        791.46         9.99 o                         
  -1   5  10       1510.04       1490.93         9.78 o                         
   0   5  10       2964.92       2875.75         6.60 o                         
   1   5  10       2377.49       2472.54        13.62 o                         
   2   5  10        354.67        394.19         5.00 o                         
   3   5  10       4123.88       4038.61         8.95 o                         
   4   5  10        109.40         91.72         1.45 o                         
   5   5  10         18.50         35.73         1.51 o                         
   6   5  10       1069.15        963.70        27.73 o                         
   7   5  10         10.04         15.77         0.91 o                         
   8   5  10         25.87         28.78         1.13 o                         
   9   5  10         21.95         23.69         7.28 o                         
  -6   6  10          0.15          4.87         0.31 o                         
  -5   6  10        444.86        451.25         1.66 o                         
  -4   6  10          3.59          8.46         0.74 o                         
  -3   6  10        123.31        133.49         1.50 o                         
  -2   6  10        448.86        484.68         5.80 o                         
  -1   6  10        727.48        705.38        12.86 o                         
   0   6  10        670.31        699.34        12.09 o                         
   1   6  10          8.34          8.58         1.98 o                         
   2   6  10        296.21        263.55         2.84 o                         
   3   6  10        338.76        336.24        16.95 o                         
   4   6  10        395.21        378.86         2.90 o                         
   5   6  10         65.32         48.31         1.07 o                         
   6   6  10       3304.55       3355.26        14.60 o                         
   7   6  10        138.79        128.37         1.12 o                         
   8   6  10          7.77         11.60         0.71 o                         
   9   6  10          0.56          3.24         0.36 o                         
  -6   7  10         35.32         41.86         3.58 o                         
  -5   7  10        196.24        199.37         5.85 o                         
  -4   7  10          7.28          8.64         0.40 o                         
  -3   7  10         98.05        113.72         1.29 o                         
  -2   7  10        957.52        936.05         4.97 o                         
  -1   7  10        783.16        822.38        28.92 o                         
   0   7  10         29.65         35.13         0.84 o                         
   1   7  10         45.39         33.39         0.88 o                         
   2   7  10        404.01        422.60         4.03 o                         
   3   7  10        274.31        285.54         3.89 o                         
   4   7  10       1412.38       1445.77         4.92 o                         
   5   7  10       2076.88       2158.00         7.92 o                         
   6   7  10        323.01        315.06         2.08 o                         
   7   7  10          0.42          2.81         0.38 o                         
   8   7  10        126.73        119.01         5.97 o                         
  -5   8  10        212.52        172.57         4.78 o                         
  -4   8  10        831.08        948.24         4.07 o                         
  -3   8  10         10.85         12.75         2.17 o                         
  -2   8  10          6.17         10.63         2.45 o                         
  -1   8  10       3205.09       3200.77        81.46 o                         
   0   8  10        228.19        245.71         4.47 o                         
   1   8  10         52.09         60.58         1.05 o                         
   2   8  10         45.68         61.18         1.60 o                         
   3   8  10        149.92        146.61         1.68 o                         
   4   8  10          2.23          6.81         0.63 o                         
   5   8  10        131.23        121.45         4.44 o                         
   6   8  10          1.09          5.29         0.34 o                         
   7   8  10       1737.01       1710.67        28.48 o                         
  -3   9  10         19.10         23.75         1.91 o                         
  -2   9  10        879.90        866.55        53.62 o                         
  -1   9  10       3680.49       4030.54         9.57 o                         
   0   9  10        901.53        870.62         5.80 o                         
   1   9  10        154.31        161.79         2.75 o                         
   2   9  10         31.77         25.59         1.57 o                         
   3   9  10        690.10        727.90         3.21 o                         
   4   9  10         69.04         57.02         0.89 o                         
   5   9  10        153.17        167.00         5.14 o                         
   6   9  10         61.07         58.92         0.94 o                         
  -2  10  10        870.07        812.61         2.80 o                         
  -1  10  10       1680.95       1579.33         4.55 o                         
   0  10  10          0.00          1.77         0.30 o                         
   1  10  10         32.43         35.81         0.83 o                         
   2  10  10          5.19          9.72         0.97 o                         
   3  10  10         74.50         59.29         0.78 o                         
   4  10  10        201.22        212.24        12.09 o                         
   5  10  10          1.03          3.89         0.82 o                         
  -2  -8  11        608.34        513.89         2.61 o                         
  -1  -8  11         66.12         63.61         0.67 o                         
   0  -8  11        506.46        475.09         2.99 o                         
  -5  -7  11        350.35        347.33        11.04 o                         
  -4  -7  11          0.41          0.68         0.35 o                         
  -3  -7  11        159.97        153.34         1.37 o                         
  -2  -7  11        204.95        193.37         1.88 o                         
  -1  -7  11         30.60         29.06         0.66 o                         
   0  -7  11       1211.56       1196.46         3.89 o                         
   1  -7  11        209.91        210.00         1.59 o                         
   2  -7  11        965.51        916.02         7.49 o                         
   3  -7  11        523.20        483.27        25.32 o                         
  -6  -6  11        279.75        275.91         1.52 o                         
  -5  -6  11         30.80         37.48         2.40 o                         
  -4  -6  11       1420.23       1448.00         6.74 o                         
  -3  -6  11       2153.28       2227.56         8.85 o                         
  -2  -6  11        550.34        551.65         2.31 o                         
  -1  -6  11       1393.65       1367.28        11.94 o                         
   0  -6  11        713.05        741.53         2.30 o                         
   1  -6  11       2841.85       2874.91        25.35 o                         
   2  -6  11       1912.11       2035.74         8.93 o                         
   3  -6  11        859.00        822.75         8.12 o                         
   4  -6  11        160.18        165.54         1.22 o                         
   5  -6  11        178.35        153.82         8.68 o                         
  -7  -5  11        191.58        196.60         1.89 o                         
  -6  -5  11        445.63        433.86         2.96 o                         
  -5  -5  11       1036.48       1042.87        26.70 o                         
  -4  -5  11        663.95        693.24        14.44 o                         
  -3  -5  11       3786.97       4146.96         9.34 o                         
  -2  -5  11        750.65        704.72         3.48 o                         
  -1  -5  11        884.09        923.50         2.56 o                         
   0  -5  11        212.95        189.95         1.48 o                         
   1  -5  11       5150.26       5353.75        17.25 o                         
   2  -5  11       4739.02       4844.51        16.65 o                         
   3  -5  11        174.63        184.48         1.39 o                         
   4  -5  11         10.42         21.93         0.56 o                         
   5  -5  11        160.35        153.95         1.23 o                         
   6  -5  11        348.76        303.42         1.99 o                         
  -8  -4  11        939.51        810.38         3.46 o                         
  -7  -4  11        155.03        132.49         1.77 o                         
  -6  -4  11         30.73         33.35         6.00 o                         
  -5  -4  11        155.37        197.72         4.35 o                         
  -4  -4  11        262.50        279.10         2.45 o                         
  -3  -4  11        280.27        257.56         2.41 o                         
  -2  -4  11          1.88          2.72         1.14 o                         
  -1  -4  11        806.62        749.99         2.81 o                         
   0  -4  11        251.00        247.17         2.61 o                         
   1  -4  11       3764.67       4052.05        10.62 o                         
   2  -4  11         15.91         28.23         3.25 o                         
   3  -4  11         67.54         78.50         1.18 o                         
   4  -4  11        744.02        726.65         7.77 o                         
   5  -4  11        259.66        247.73         2.20 o                         
   6  -4  11        835.08        880.44        11.02 o                         
  -8  -3  11         33.08         33.96         0.81 o                         
  -6  -3  11         25.99         35.53         2.95 o                         
  -5  -3  11          7.77         11.13         0.77 o                         
  -4  -3  11       1781.65       1885.24         7.39 o                         
  -3  -3  11        134.65        123.28         2.59 o                         
  -2  -3  11        683.46        732.50         3.52 o                         
  -1  -3  11        257.64        238.74         1.54 o                         
   0  -3  11        591.90        630.38         3.21 o                         
   1  -3  11       2219.32       2289.43        19.62 o                         
   2  -3  11        235.19        253.19         1.66 o                         
   3  -3  11       4023.60       4055.81         8.99 o                         
   4  -3  11         22.66         31.89         0.66 o                         
   5  -3  11        512.27        518.89         2.72 o                         
   6  -3  11        650.30        657.22         2.83 o                         
   7  -3  11         51.09         54.77         1.64 o                         
  -8  -2  11         63.91         56.77         5.75 o                         
  -7  -2  11       1094.05        996.10         5.23 o                         
  -6  -2  11         35.39         51.35         0.92 o                         
  -5  -2  11        284.15        334.36         2.43 o                         
  -4  -2  11        994.13        986.66         5.68 o                         
  -3  -2  11        312.76        348.57         2.75 o                         
  -2  -2  11         68.82         56.26         2.10 o                         
  -1  -2  11          5.28          7.73         0.63 o                         
   0  -2  11       1007.39       1046.11         4.31 o                         
   1  -2  11       2360.60       2336.64        24.00 o                         
   2  -2  11        802.63        774.85         3.01 o                         
   3  -2  11        562.87        571.22         9.53 o                         
   4  -2  11       1116.96       1177.98         4.59 o                         
   5  -2  11        886.04        839.98         4.05 o                         
   6  -2  11         79.84         75.79         1.67 o                         
   7  -2  11         30.94         26.80         0.78 o                         
   8  -2  11       2431.75       2203.58        17.19 o                         
  -8  -1  11        869.48        798.57         3.80 o                         
  -7  -1  11       1242.56       1258.91         6.05 o                         
  -6  -1  11        650.81        667.04         7.10 o                         
  -5  -1  11        248.70        275.56         5.52 o                         
  -4  -1  11          2.06          4.26         0.34 o                         
  -3  -1  11       4048.00       4397.84        17.07 o                         
  -2  -1  11       1294.03       1344.50         8.11 o                         
  -1  -1  11        174.26        177.69         1.31 o                         
   0  -1  11       4350.39       4323.67         6.23 o                         
   1  -1  11       8398.57       9121.00        12.10 o                         
   2  -1  11        212.99        180.67         4.76 o                         
   3  -1  11          7.64          5.73         0.90 o                         
   4  -1  11         19.47         22.14         1.14 o                         
   5  -1  11       2622.42       2684.36        15.85 o                         
   6  -1  11        411.88        362.73        14.04 o                         
  -8   0  11         58.85         54.15         0.79 o                         
  -7   0  11          7.44         10.85         0.36 o                         
  -6   0  11       2268.77       2223.08        17.71 o                         
  -5   0  11        694.81        717.87        11.69 o                         
  -4   0  11       1302.04       1393.84         5.35 o                         
  -3   0  11       5837.14       5925.88        54.30 o                         
  -2   0  11       2230.13       2356.28         5.88 o                         
  -1   0  11       2766.48       2985.40        35.21 o                         
   0   0  11       3948.15       4161.95        14.38 o                         
   1   0  11       4892.30       4901.27        30.46 o                         
   2   0  11        766.81        784.21         4.71 o                         
   3   0  11        691.10        636.96         3.01 o                         
   4   0  11        387.72        413.82         3.37 o                         
   5   0  11       5988.68       6170.45        14.05 o                         
   6   0  11         43.26         39.19         1.56 o                         
   7   0  11        125.87        129.14         1.28 o                         
   8   0  11       1107.70       1143.12         4.84 o                         
   9   0  11         95.73         87.65         0.96 o                         
  -8   1  11        364.26        348.07        12.44 o                         
  -7   1  11        414.17        397.30         6.40 o                         
  -6   1  11       2083.07       2031.57        11.42 o                         
  -5   1  11        195.14        222.85         4.81 o                         
  -4   1  11          4.65          5.65         1.12 o                         
  -3   1  11       1712.22       1739.20        19.68 o                         
  -2   1  11       1238.31       1327.37        14.49 o                         
  -1   1  11       8947.37       9424.75        17.27 o                         
   0   1  11       2643.85       2598.24        23.54 o                         
   1   1  11        336.62        367.62         7.95 o                         
   2   1  11       2436.34       2373.95         8.16 o                         
   3   1  11       1229.81       1204.89         4.55 o                         
   4   1  11       2781.27       2665.33         6.87 o                         
   5   1  11       3821.04       3858.17         8.83 o                         
   6   1  11        827.58        811.66         7.74 o                         
   7   1  11       1408.70       1404.17        10.82 o                         
   8   1  11        272.05        264.45         2.46 o                         
   9   1  11         15.39         13.74         0.46 o                         
  -8   2  11          1.83          6.19         1.51 o                         
  -7   2  11       1421.43       1410.31        10.54 o                         
  -6   2  11        377.07        402.42        13.29 o                         
  -5   2  11         78.75         70.03         2.58 o                         
  -4   2  11         63.92         69.17         1.60 o                         
  -3   2  11        192.75        215.07         1.82 o                         
  -2   2  11       4918.96       5190.16        53.91 o                         
  -1   2  11       8119.20       8360.02        38.27 o                         
   0   2  11          2.47          4.80         0.45 o                         
   1   2  11       2780.81       2800.27         4.99 o                         
   2   2  11       9775.96      10349.84         8.89 o                         
   3   2  11       3611.40       3363.48        18.10 o                         
   4   2  11       3348.96       3568.88         8.41 o                         
   5   2  11       1048.01       1090.16         3.70 o                         
   6   2  11       1285.63       1373.84         7.44 o                         
   7   2  11       5606.62       5704.22        54.43 o                         
   8   2  11          6.58         16.16         0.68 o                         
   9   2  11        268.49        273.81         1.92 o                         
  -8   3  11         80.23         80.07         1.04 o                         
  -7   3  11        125.67        120.82         1.21 o                         
  -6   3  11         79.00         90.41         7.13 o                         
  -5   3  11         23.85         22.31         3.34 o                         
  -4   3  11         60.30         65.74         0.80 o                         
  -3   3  11        193.59        221.65         5.57 o                         
  -2   3  11       4754.81       4888.92        34.87 o                         
  -1   3  11       5825.98       6135.44        39.55 o                         
   0   3  11       1292.79       1341.69         5.33 o                         
   1   3  11        931.70        914.19         4.00 o                         
   2   3  11       1717.53       1711.73         4.69 o                         
   3   3  11        912.02        978.25         5.92 o                         
   4   3  11       1101.30       1043.47         9.15 o                         
   5   3  11         91.43         91.13         1.35 o                         
   6   3  11       6102.42       6070.79        37.67 o                         
   7   3  11       2337.25       2538.28         6.24 o                         
   8   3  11        216.40        201.33         5.05 o                         
   9   3  11          0.20          4.28         0.28 o                         
  -7   4  11        123.85        116.80         1.50 o                         
  -6   4  11         40.57         33.26         0.95 o                         
  -5   4  11        254.87        254.65         4.48 o                         
  -4   4  11       2254.36       2225.42        24.42 o                         
  -3   4  11        508.34        555.77         5.64 o                         
  -2   4  11       1367.97       1376.30         6.18 o                         
  -1   4  11       1037.03       1079.03        17.47 o                         
   0   4  11        194.25        174.27         1.94 o                         
   1   4  11          4.93          7.35         0.43 o                         
   2   4  11         24.83         43.59         8.43 o                         
   3   4  11         33.71         33.84         6.13 o                         
   4   4  11        360.89        359.01        11.89 o                         
   5   4  11         68.36         85.77         1.32 o                         
   6   4  11       1882.75       1986.05         5.73 o                         
   7   4  11       1442.72       1413.58         4.67 o                         
   8   4  11        120.20        119.57         5.45 o                         
  -7   5  11          9.61          7.87         2.35 o                         
  -6   5  11          1.27          3.46         0.67 o                         
  -5   5  11       1913.30       1962.61         5.27 o                         
  -4   5  11         42.82         47.19         1.23 o                         
  -3   5  11         72.81         63.51         4.20 o                         
  -2   5  11       4868.76       5095.71        13.75 o                         
  -1   5  11        326.78        341.12         6.30 o                         
   0   5  11         50.03         55.23         1.29 o                         
   1   5  11       1161.05       1141.57         4.90 o                         
   2   5  11        103.92         74.88         2.97 o                         
   3   5  11        485.16        525.29         3.82 o                         
   4   5  11         33.06         47.11         0.97 o                         
   5   5  11        119.57        128.63         1.68 o                         
   6   5  11       1599.93       1566.18         4.74 o                         
   7   5  11         69.38         74.04         0.83 o                         
   8   5  11        142.68        143.94         0.96 o                         
  -6   6  11        340.15        346.30         2.29 o                         
  -5   6  11       1236.61       1202.01         6.11 o                         
  -4   6  11        957.32        953.12         3.56 o                         
  -3   6  11       2679.12       2777.32        11.21 o                         
  -2   6  11       3096.96       3176.34        15.93 o                         
  -1   6  11         91.57        102.22         1.69 o                         
   0   6  11        596.59        605.83        13.66 o                         
   1   6  11        111.31        107.12         1.33 o                         
   2   6  11       4181.21       4213.34        14.60 o                         
   3   6  11       3884.28       3806.92        21.63 o                         
   4   6  11         46.28         63.60         3.25 o                         
   5   6  11       1177.29       1145.97        56.00 o                         
   6   6  11       1072.86       1080.38         5.86 o                         
   7   6  11         13.62         18.83         0.43 o                         
   8   6  11        110.46        113.26         1.63 o                         
  -5   7  11          3.06          5.54         0.20 o                         
  -4   7  11       1831.62       1848.87        64.95 o                         
  -3   7  11       4416.13       4686.08        75.79 o                         
  -2   7  11       1621.57       1647.77        19.43 o                         
  -1   7  11         92.64         86.28         1.75 o                         
   0   7  11        361.24        365.84         3.70 o                         
   1   7  11       1248.03       1278.52        11.80 o                         
   2   7  11       7459.71       7397.63        12.54 o                         
   3   7  11       3714.12       3795.20        44.69 o                         
   4   7  11       1661.10       1705.53        76.32 o                         
   5   7  11        845.71        841.75        12.02 o                         
   6   7  11       2614.41       2612.60        32.80 o                         
   7   7  11         55.74         57.03         0.82 o                         
   8   7  11          9.80         17.09         2.19 o                         
  -4   8  11       1731.64       1772.88         4.71 o                         
  -3   8  11        433.02        426.04         9.53 o                         
  -2   8  11          0.97          5.53         2.75 o                         
  -1   8  11        196.11        201.16         9.38 o                         
   0   8  11        707.53        733.28         7.02 o                         
   1   8  11        259.03        269.34         2.08 o                         
   2   8  11       3176.95       3220.35        25.58 o                         
   3   8  11       1167.65       1184.67        15.15 o                         
   4   8  11       2994.51       3036.52         7.14 o                         
   5   8  11       1451.62       1458.24        13.67 o                         
   6   8  11        420.06        415.73        19.52 o                         
   7   8  11          0.82          3.35         0.29 o                         
  -3   9  11          1.13          4.34         0.56 o                         
  -2   9  11        204.91        190.80        22.74 o                         
  -1   9  11        167.21        171.39         5.28 o                         
   0   9  11         31.36         30.79         3.17 o                         
   1   9  11          1.47          5.53         0.77 o                         
   2   9  11        467.20        502.75         2.44 o                         
   3   9  11       1172.49       1296.59        17.23 o                         
   4   9  11       2409.41       2413.09         8.53 o                         
   5   9  11        408.70        400.29         1.78 o                         
   6   9  11          1.10          4.84         0.81 o                         
  -1  10  11          0.06          3.11         0.27 o                         
   0  10  11        341.91        360.64         2.11 o                         
   1  10  11          0.73          4.52         0.31 o                         
   2  10  11         16.11         14.48         2.28 o                         
   3  10  11        465.72        421.75         8.59 o                         
   4  10  11       2217.19       2175.44         5.07 o                         
  -4  -7  12        245.59        228.77         1.80 o                         
  -3  -7  12          3.98         15.61         0.54 o                         
  -2  -7  12        156.06        145.04         1.33 o                         
  -1  -7  12        314.01        308.96         1.56 o                         
   0  -7  12        752.66        640.47        15.06 o                         
   1  -7  12         30.12         24.85         0.47 o                         
   2  -7  12        109.27         91.05         3.30 o                         
  -5  -6  12       2625.24       2607.32        64.01 o                         
  -4  -6  12        586.53        605.29        13.82 o                         
  -3  -6  12         32.18         39.76         1.11 o                         
  -2  -6  12          3.61          5.80         0.39 o                         
  -1  -6  12          0.73          3.55         0.33 o                         
   0  -6  12        101.09         91.91         1.21 o                         
   1  -6  12        870.11        885.47         3.55 o                         
   2  -6  12         95.36         91.41         0.93 o                         
   3  -6  12        285.27        272.09         6.47 o                         
   4  -6  12        139.24        122.02         0.82 o                         
  -6  -5  12          0.45          2.98         0.89 o                         
  -5  -5  12       2224.08       2236.88         5.30 o                         
  -4  -5  12        139.37        169.73         4.15 o                         
  -3  -5  12         44.54         50.33         1.02 o                         
  -2  -5  12        191.31        200.30        10.70 o                         
  -1  -5  12        600.21        588.84         2.21 o                         
   0  -5  12       2189.04       2141.51         8.18 o                         
   1  -5  12        371.44        385.24         5.54 o                         
   2  -5  12         67.37         62.04         0.92 o                         
   3  -5  12        944.88        901.67         3.49 o                         
   4  -5  12         90.74         97.81         0.98 o                         
   5  -5  12         23.69         24.41         0.42 o                         
  -7  -4  12         45.69         42.26         0.89 o                         
  -6  -4  12         38.48         37.36         1.56 o                         
  -5  -4  12       1894.43       2071.84        57.02 o                         
  -4  -4  12        185.01        196.28         5.74 o                         
  -3  -4  12          2.84          5.59         0.45 o                         
  -2  -4  12        274.73        312.57         1.93 o                         
  -1  -4  12        869.17        910.86         4.18 o                         
   0  -4  12          3.08          6.60         0.38 o                         
   1  -4  12        138.76        151.11         0.93 o                         
   2  -4  12       1123.65       1113.57         4.48 o                         
   3  -4  12          3.84         10.12         0.36 o                         
   4  -4  12        273.94        270.32         2.25 o                         
   5  -4  12        173.38        174.98         1.08 o                         
   6  -4  12        676.03        627.62         3.06 o                         
  -7  -3  12        736.94        678.17         3.74 o                         
  -6  -3  12        118.53        140.50         1.97 o                         
  -5  -3  12        478.41        482.40         2.87 o                         
  -4  -3  12        660.12        661.62         7.76 o                         
  -3  -3  12        173.16        163.70         1.91 o                         
  -2  -3  12       1018.79        966.20         4.66 o                         
  -1  -3  12          8.25          8.60         0.36 o                         
   0  -3  12        715.16        702.42         3.42 o                         
   1  -3  12       1984.80       1964.57        24.62 o                         
   2  -3  12         18.47         41.59         4.39 o                         
   3  -3  12        869.79        874.44         3.72 o                         
   4  -3  12       3361.90       3508.87        11.56 o                         
   5  -3  12          0.96          3.93         1.19 o                         
   6  -3  12         91.76         78.51         5.13 o                         
   7  -3  12         86.05         79.85         1.05 o                         
  -8  -2  12         26.55         25.74         0.59 o                         
  -7  -2  12       1559.49       1586.12         5.92 o                         
  -6  -2  12       2263.16       2279.27        11.84 o                         
  -5  -2  12        344.80        325.22         2.32 o                         
  -4  -2  12        150.00        143.27         1.61 o                         
  -3  -2  12          0.08          3.51         0.89 o                         
  -2  -2  12       1780.36       1779.98        19.87 o                         
  -1  -2  12        564.49        604.49         2.26 o                         
   0  -2  12        290.71        279.93         6.87 o                         
   1  -2  12       1459.73       1569.76        12.56 o                         
   2  -2  12        878.11        896.44        17.94 o                         
   3  -2  12       2399.48       2535.66        14.92 o                         
   4  -2  12       3389.06       3552.30        28.45 o                         
   5  -2  12        677.82        646.83         4.42 o                         
   6  -2  12        346.15        346.24         5.15 o                         
   7  -2  12         45.37         40.66         0.82 o                         
  -7  -1  12       1553.81       1510.27         4.40 o                         
  -6  -1  12        185.05        223.53         4.56 o                         
  -5  -1  12        154.93        150.87         1.65 o                         
  -4  -1  12        143.93        153.08         1.46 o                         
  -3  -1  12         62.75         78.50         3.94 o                         
  -2  -1  12        336.46        343.57        15.23 o                         
  -1  -1  12       4622.92       4978.57        28.20 o                         
   0  -1  12       1086.10       1044.75         3.06 o                         
   1  -1  12        119.57        123.36         1.47 o                         
   2  -1  12       3649.13       3614.38        12.30 o                         
   3  -1  12        904.81        898.47         4.04 o                         
   4  -1  12        110.80        155.62         1.69 o                         
   5  -1  12       1501.85       1480.01        34.66 o                         
   6  -1  12        819.27        784.52        18.62 o                         
   8  -1  12        741.82        642.47         2.97 o                         
  -8   0  12         37.62         31.89         0.65 o                         
  -7   0  12        745.58        743.27         4.04 o                         
  -6   0  12         94.09        101.02         1.94 o                         
  -5   0  12         30.03         41.97         0.95 o                         
  -4   0  12        351.43        401.70         3.37 o                         
  -3   0  12        579.00        558.92         3.21 o                         
  -2   0  12         12.08         17.75         2.89 o                         
  -1   0  12       3467.01       3488.63        47.04 o                         
   0   0  12        992.59       1024.99        14.39 o                         
   1   0  12        443.52        444.74         2.58 o                         
   2   0  12        505.76        465.93         4.05 o                         
   3   0  12        213.01        230.73         1.68 o                         
   4   0  12       1768.76       1791.64        14.55 o                         
   5   0  12       1932.61       1830.56        11.45 o                         
   6   0  12        808.81        840.03         3.47 o                         
   7   0  12          3.90          9.24         1.31 o                         
   8   0  12         91.54         87.31         1.19 o                         
  -8   1  12        179.31        143.01         7.52 o                         
  -7   1  12        422.22        421.16         2.19 o                         
  -6   1  12        248.40        249.10         5.18 o                         
  -5   1  12        240.88        228.48         3.89 o                         
  -4   1  12         29.76         31.31         0.81 o                         
  -3   1  12        522.67        529.04         3.57 o                         
  -2   1  12        222.16        254.30         1.79 o                         
  -1   1  12       1327.79       1425.25         6.78 o                         
   0   1  12        706.78        730.28         8.65 o                         
   1   1  12        251.55        254.78         1.67 o                         
   2   1  12       1142.45       1146.82         8.81 o                         
   3   1  12         10.55         23.58         2.29 o                         
   4   1  12        335.20        333.25         3.73 o                         
   5   1  12        194.94        256.09         1.90 o                         
   6   1  12        227.68        231.77         1.50 o                         
   7   1  12        124.78        116.50         1.18 o                         
   8   1  12         17.22         16.97         0.60 o                         
  -8   2  12        734.43        598.96         8.96 o                         
  -7   2  12        240.06        258.42        10.31 o                         
  -6   2  12        249.08        248.15         5.43 o                         
  -5   2  12        327.54        313.76         1.64 o                         
  -4   2  12         41.52         48.92         1.01 o                         
  -3   2  12         43.74         43.82         1.47 o                         
  -2   2  12        114.07        109.97         1.47 o                         
  -1   2  12       1746.33       1810.62         8.09 o                         
   0   2  12       3202.80       3063.39         6.18 o                         
   1   2  12        304.49        286.41         2.10 o                         
   2   2  12        502.85        486.83         2.03 o                         
   3   2  12          4.64         15.36         1.53 o                         
   4   2  12          7.32         15.80         1.42 o                         
   5   2  12         22.33         24.91         4.10 o                         
   6   2  12        110.43        115.58         1.52 o                         
   7   2  12        298.49        263.86         6.09 o                         
   8   2  12        117.37        114.54         1.44 o                         
  -7   3  12        304.52        303.98         4.44 o                         
  -6   3  12        562.97        558.45         8.96 o                         
  -5   3  12       1014.84       1043.48         4.11 o                         
  -4   3  12        178.61        175.81         1.49 o                         
  -3   3  12       1114.34       1205.22         7.82 o                         
  -2   3  12          0.53          3.72         0.61 o                         
  -1   3  12          6.34          6.12         1.35 o                         
   0   3  12       1983.66       1971.13         6.87 o                         
   1   3  12        247.97        254.84         1.97 o                         
   2   3  12       2344.46       2491.71         6.03 o                         
   3   3  12        181.85        178.46         1.95 o                         
   4   3  12        166.83        156.84         2.30 o                         
   5   3  12         71.86         70.93         1.30 o                         
   6   3  12        651.63        620.09         9.85 o                         
   7   3  12        267.96        249.96         3.89 o                         
   8   3  12        140.46        138.08         1.52 o                         
  -6   4  12          8.38          7.09         0.49 o                         
  -5   4  12        925.33        980.48         3.76 o                         
  -4   4  12        223.64        214.41         4.43 o                         
  -3   4  12       2869.81       2717.74        44.35 o                         
  -2   4  12        399.14        404.43         2.77 o                         
  -1   4  12         80.28         65.34         1.06 o                         
   0   4  12        425.13        415.12         6.22 o                         
   1   4  12       3975.97       4136.02        22.40 o                         
   2   4  12        842.80        775.82         3.19 o                         
   3   4  12       2165.36       2058.17        22.62 o                         
   4   4  12       1902.37       1843.80        72.12 o                         
   5   4  12       1541.94       1528.08         8.53 o                         
   6   4  12       1601.00       1508.02         5.10 o                         
   7   4  12        165.66        180.38         1.55 o                         
   8   4  12         93.84         99.29         1.23 o                         
  -6   5  12          5.29          7.82         0.30 o                         
  -5   5  12        809.60        797.87        33.99 o                         
  -4   5  12        324.10        339.93        15.96 o                         
  -3   5  12       1587.72       1647.03         9.40 o                         
  -2   5  12         50.01         64.27         1.13 o                         
  -1   5  12        214.07        229.78         5.16 o                         
   0   5  12       3355.18       3537.48        19.50 o                         
   1   5  12       2525.97       2373.79         6.85 o                         
   2   5  12       1459.67       1539.17         7.59 o                         
   3   5  12       5936.33       6338.36        10.14 o                         
   4   5  12        888.37        901.15         5.87 o                         
   5   5  12       1486.73       1424.06        31.72 o                         
   6   5  12       1183.97       1247.35        26.89 o                         
   7   5  12        152.96        153.29         1.54 o                         
   8   5  12       2251.46       2277.56        49.43 o                         
  -5   6  12          5.74          7.88         0.30 o                         
  -4   6  12         18.60         17.89         0.49 o                         
  -3   6  12         86.26         84.34         1.10 o                         
  -2   6  12       1929.62       1979.36        70.88 o                         
  -1   6  12         61.78         59.30         1.52 o                         
   0   6  12       1010.69       1025.43         3.84 o                         
   1   6  12       1038.61       1056.04         6.73 o                         
   2   6  12          4.91         14.32         0.65 o                         
   3   6  12       1992.63       2023.93        15.48 o                         
   4   6  12         23.38         28.00         0.87 o                         
   5   6  12        404.11        417.72         2.54 o                         
   6   6  12         97.48         91.01         1.22 o                         
   7   6  12       1299.11       1329.90        33.78 o                         
   8   6  12       1807.82       1715.11        29.15 o                         
  -5   7  12         61.41         55.09         0.85 o                         
  -4   7  12        383.31        365.04         1.85 o                         
  -3   7  12        491.09        478.18        24.01 o                         
  -2   7  12       1269.87       1371.30        49.22 o                         
  -1   7  12          1.41          4.47         0.96 o                         
   0   7  12        538.66        544.60         2.97 o                         
   1   7  12         29.71         37.63         5.47 o                         
   2   7  12        298.71        328.11         3.10 o                         
   3   7  12        460.48        466.15        23.73 o                         
   4   7  12        462.92        468.32         2.79 o                         
   5   7  12        227.25        233.57         3.92 o                         
   6   7  12         28.91         34.13         0.54 o                         
   7   7  12       1563.94       1521.14         3.42 o                         
  -4   8  12         26.23         20.03         0.53 o                         
  -3   8  12         35.81         30.05         0.50 o                         
  -2   8  12        111.74        108.93         5.56 o                         
  -1   8  12        927.44        977.17        64.10 o                         
   0   8  12         28.02         34.91         1.85 o                         
   1   8  12        913.55        887.14         3.52 o                         
   2   8  12        687.81        689.09         2.92 o                         
   3   8  12        167.80        168.27         1.43 o                         
   4   8  12         34.32         39.69         0.68 o                         
   5   8  12         27.21         28.44         0.88 o                         
   6   8  12          3.28          6.48         0.67 o                         
  -2   9  12         89.96         88.43         3.10 o                         
  -1   9  12       2310.68       2190.55       166.99 o                         
   0   9  12         20.14         24.82         8.51 o                         
   1   9  12        389.94        384.50         6.33 o                         
   2   9  12        665.17        680.23         4.09 o                         
   3   9  12        376.47        362.70         1.82 o                         
   4   9  12        183.92        176.58         1.32 o                         
   5   9  12        441.96        435.15         7.88 o                         
   1  10  12        205.29        190.30         1.35 o                         
   2  10  12          3.32          4.42         0.28 o                         
  -4  -6  13        533.25        547.09        15.73 o                         
  -2  -6  13       3746.62       3710.57         6.36 o                         
  -1  -6  13       1620.17       1546.70        15.64 o                         
   0  -6  13        297.75        248.23         1.26 o                         
   1  -6  13          0.15          5.15         0.51 o                         
   2  -6  13         94.98         93.70         1.00 o                         
  -6  -5  13         59.05         47.00         0.78 o                         
  -5  -5  13       1071.10       1015.58        39.28 o                         
  -4  -5  13        269.43        289.95         9.17 o                         
  -3  -5  13        812.39        902.79        12.38 o                         
  -2  -5  13       2329.55       2350.78         5.40 o                         
  -1  -5  13          9.40          7.02         0.46 o                         
   0  -5  13       1033.42       1111.05        12.31 o                         
   1  -5  13         43.94         41.38         0.80 o                         
   2  -5  13          1.15          4.08         0.33 o                         
   3  -5  13          0.28          2.46         0.31 o                         
   4  -5  13          0.32          3.33         0.16 o                         
  -6  -4  13         16.13         26.53         0.69 o                         
  -5  -4  13         17.67         19.30         2.55 o                         
  -4  -4  13        431.60        475.73        10.06 o                         
  -3  -4  13       1532.78       1627.50         5.13 o                         
  -2  -4  13        725.03        778.50        14.66 o                         
  -1  -4  13        596.19        662.28         6.88 o                         
   0  -4  13       2851.49       2852.70         6.94 o                         
   1  -4  13          1.12          2.65         0.21 o                         
   2  -4  13        318.95        348.52         4.32 o                         
   3  -4  13        424.12        396.93         5.86 o                         
   4  -4  13         17.38         18.42         0.66 o                         
   5  -4  13         68.37         64.14         0.68 o                         
  -7  -3  13        143.46        135.11         1.40 o                         
  -6  -3  13        295.40        253.87         2.33 o                         
  -5  -3  13       1832.45       1898.48         6.13 o                         
  -4  -3  13       2967.14       3153.87        26.70 o                         
  -3  -3  13       2018.38       2216.35        11.36 o                         
  -2  -3  13        140.13        137.98         2.78 o                         
  -1  -3  13        397.20        395.10         5.23 o                         
   0  -3  13        722.80        729.81         3.37 o                         
   1  -3  13        155.88        177.93         1.41 o                         
   2  -3  13       2110.48       2102.59        27.73 o                         
   3  -3  13       2005.97       1972.13         5.48 o                         
   4  -3  13        138.61        145.94         1.45 o                         
   5  -3  13        270.08        303.30         3.54 o                         
   6  -3  13        144.83        122.59         7.20 o                         
  -7  -2  13        756.23        675.93         3.29 o                         
  -6  -2  13       3787.62       3856.55        66.19 o                         
  -5  -2  13        196.79        199.28         1.72 o                         
  -4  -2  13       1699.04       1808.02         7.90 o                         
  -3  -2  13       1386.54       1367.38        26.87 o                         
  -2  -2  13       1108.65       1110.66        11.05 o                         
  -1  -2  13        104.68        125.66         3.04 o                         
   0  -2  13         36.93         43.07         0.68 o                         
   1  -2  13         80.57         73.72         1.72 o                         
   2  -2  13       2102.62       2244.52        32.97 o                         
   3  -2  13        974.50        910.06         3.96 o                         
   4  -2  13        702.13        719.19         3.26 o                         
   5  -2  13        381.11        372.56         7.98 o                         
   6  -2  13         47.75         56.75         0.74 o                         
   7  -2  13         20.04         14.59         0.48 o                         
  -7  -1  13        423.67        398.36        10.77 o                         
  -6  -1  13       1520.90       1421.21         4.12 o                         
  -5  -1  13         42.23         42.63         0.86 o                         
  -4  -1  13       4217.86       4520.98        90.46 o                         
  -3  -1  13        972.89       1050.91         5.52 o                         
  -2  -1  13         53.68         56.76         7.20 o                         
  -1  -1  13        479.74        469.04         2.76 o                         
   0  -1  13        122.73        139.58         3.13 o                         
   1  -1  13         32.00         38.27         1.43 o                         
   2  -1  13         64.39         61.47         2.08 o                         
   3  -1  13         28.03         36.00         0.69 o                         
   4  -1  13       1891.26       1742.30        21.91 o                         
   5  -1  13         17.02         28.82         1.37 o                         
   6  -1  13         21.10         28.01         1.14 o                         
   7  -1  13         33.64         34.79         1.93 o                         
  -7   0  13         80.88         77.27         2.31 o                         
  -6   0  13          8.81         17.71         3.25 o                         
  -5   0  13       1302.94       1368.39        18.33 o                         
  -4   0  13       6442.87       7130.59        11.20 o                         
  -3   0  13          0.24          7.36         0.60 o                         
  -2   0  13        193.54        211.69         2.10 o                         
  -1   0  13         86.34         86.43         1.27 o                         
   0   0  13        549.17        527.39         2.67 o                         
   1   0  13         50.35         45.60         0.93 o                         
   2   0  13        616.53        645.84         4.78 o                         
   3   0  13       2034.56       2009.44         6.02 o                         
   4   0  13        731.02        771.06         4.20 o                         
   5   0  13        181.97        218.18         1.30 o                         
   6   0  13        222.98        221.93         1.32 o                         
   7   0  13        208.55        206.98         1.96 o                         
  -7   1  13          0.22          4.99         1.00 o                         
  -6   1  13        533.93        545.30        11.98 o                         
  -5   1  13       3511.64       3666.41        27.05 o                         
  -4   1  13       3612.11       3636.65        25.23 o                         
  -3   1  13        324.56        354.46         2.40 o                         
  -2   1  13        258.81        258.74         2.22 o                         
  -1   1  13        883.32        893.69         3.83 o                         
   0   1  13       5168.49       5054.93         7.83 o                         
   1   1  13       1317.00       1254.02         3.82 o                         
   2   1  13          2.56         13.08         1.93 o                         
   3   1  13       1697.09       1815.90        21.92 o                         
   4   1  13        524.24        488.87         2.73 o                         
   5   1  13        257.04        250.85         4.30 o                         
   6   1  13          2.71          6.36         0.95 o                         
   7   1  13          0.75          7.66         2.02 o                         
   8   1  13          1.74          1.94         0.23 o                         
  -7   2  13         43.77         58.64         0.71 o                         
  -6   2  13         19.61         19.00         3.87 o                         
  -5   2  13       1665.03       1678.37        17.20 o                         
  -4   2  13       1078.41       1111.47         3.96 o                         
  -3   2  13        220.90        224.96         2.03 o                         
  -2   2  13       1937.18       1940.55         4.94 o                         
  -1   2  13          7.89         17.06         0.56 o                         
   0   2  13       7563.72       7673.72        19.23 o                         
   1   2  13       1148.43       1164.86         5.90 o                         
   2   2  13          0.01          2.46         0.89 o                         
   3   2  13        878.13        870.97         5.89 o                         
   4   2  13        117.63        147.93         1.60 o                         
   5   2  13        435.77        452.92         3.42 o                         
   6   2  13        624.31        586.59         5.97 o                         
   7   2  13        298.37        318.93         1.76 o                         
   8   2  13         20.38         15.84         0.47 o                         
  -7   3  13        357.58        350.23         1.55 o                         
  -6   3  13        167.27        155.75         1.66 o                         
  -5   3  13        400.49        386.91         2.31 o                         
  -4   3  13        246.26        257.71         2.11 o                         
  -3   3  13        710.97        720.08         2.53 o                         
  -2   3  13        275.30        288.98         2.72 o                         
  -1   3  13          1.60          5.22         0.47 o                         
   0   3  13        870.20        861.26         6.48 o                         
   1   3  13          3.83         11.33         1.24 o                         
   2   3  13        553.33        525.74        11.56 o                         
   3   3  13        428.90        448.82         2.87 o                         
   4   3  13        125.97        124.72         1.17 o                         
   5   3  13        669.72        672.74         4.16 o                         
   6   3  13       1739.02       1897.77        14.86 o                         
   7   3  13        892.23        803.94        10.18 o                         
  -6   4  13        759.80        712.14        26.93 o                         
  -5   4  13        297.34        316.90         1.97 o                         
  -4   4  13         80.05         90.90         3.24 o                         
  -3   4  13        481.23        476.34         2.29 o                         
  -2   4  13        200.32        188.21         1.87 o                         
  -1   4  13        504.09        505.42         2.79 o                         
   0   4  13       1092.93       1117.33        11.26 o                         
   1   4  13        879.14        784.70         4.73 o                         
   2   4  13        952.55        882.25        14.95 o                         
   3   4  13          3.57          5.78         0.34 o                         
   4   4  13        817.70        831.91        17.87 o                         
   5   4  13        200.59        199.73         3.52 o                         
   6   4  13        226.21        218.88         1.75 o                         
   7   4  13        832.26        872.82        21.27 o                         
  -6   5  13       2166.22       2010.50        18.08 o                         
  -5   5  13        585.79        576.88         6.73 o                         
  -4   5  13        427.40        461.03         2.41 o                         
  -3   5  13        355.00        364.91         1.90 o                         
  -2   5  13         10.57         18.08         3.18 o                         
  -1   5  13        247.64        254.15         2.18 o                         
   0   5  13        718.12        735.66         2.92 o                         
   1   5  13        187.28        173.55         2.31 o                         
   2   5  13        583.08        566.15         4.44 o                         
   3   5  13          9.28         10.24         1.34 o                         
   4   5  13         55.00         56.98         1.29 o                         
   5   5  13         94.34        106.95         1.61 o                         
   6   5  13        279.89        328.55         2.13 o                         
   7   5  13          8.42         11.88         1.12 o                         
  -5   6  13        353.95        335.58         1.53 o                         
  -4   6  13          2.33          3.07         0.28 o                         
  -3   6  13        244.97        233.78        12.48 o                         
  -2   6  13        666.60        709.80         4.30 o                         
  -1   6  13       3417.97       3319.70        89.92 o                         
   0   6  13       1725.14       1728.40        23.91 o                         
   1   6  13         67.45         73.65         3.49 o                         
   2   6  13        174.54        190.11         1.50 o                         
   3   6  13        184.29        180.24         1.88 o                         
   4   6  13        262.90        256.35         2.93 o                         
   5   6  13         53.32         68.05         1.66 o                         
   6   6  13         79.70         74.86         0.66 o                         
   7   6  13        229.29        222.33         2.70 o                         
  -4   7  13        175.53        137.64         0.95 o                         
  -3   7  13        924.86        887.56         3.96 o                         
  -2   7  13        662.85        717.41        29.32 o                         
  -1   7  13        770.83        804.42         2.93 o                         
   0   7  13        229.18        216.91        16.57 o                         
   1   7  13        948.56        923.22        12.00 o                         
   2   7  13          0.08          9.11         1.66 o                         
   3   7  13        108.29        103.90         4.96 o                         
   4   7  13        654.41        661.16         9.57 o                         
   5   7  13        289.75        292.50         2.52 o                         
   6   7  13         16.38         22.55         0.39 o                         
   7   7  13         43.22         42.13         2.89 o                         
  -3   8  13         88.27         93.99         1.30 o                         
  -2   8  13        194.46        203.47         6.58 o                         
  -1   8  13         19.50         26.29         5.64 o                         
   0   8  13        892.66        959.70        38.50 o                         
   1   8  13       1540.92       1512.04        17.93 o                         
   2   8  13        325.91        314.09         2.01 o                         
   3   8  13        111.96        121.10         5.53 o                         
   4   8  13         69.96         79.66         2.94 o                         
   5   8  13         63.77         83.20         0.97 o                         
   6   8  13         13.28         13.53         1.51 o                         
  -1   9  13        520.25        470.84         2.43 o                         
   0   9  13        824.44        843.87        72.15 o                         
   1   9  13       1045.71       1073.02        14.17 o                         
   2   9  13        121.96        127.39         1.21 o                         
   3   9  13        720.36        623.37         1.78 o                         
   4   9  13       1262.16       1132.22         7.47 o                         
  -2  -6  14        255.57        233.00         1.87 o                         
   0  -6  14         13.13         14.89         0.51 o                         
   1  -6  14        699.73        562.65         2.72 o                         
  -4  -5  14        173.90        156.83        11.20 o                         
  -3  -5  14         26.15         24.02         0.79 o                         
  -2  -5  14        219.45        207.26         2.14 o                         
  -1  -5  14          4.64         14.32         3.71 o                         
   0  -5  14        463.50        437.50         2.06 o                         
   1  -5  14       1746.66       1741.87        43.55 o                         
   2  -5  14         31.94         34.75         0.62 o                         
   3  -5  14       2024.25       1802.41        42.70 o                         
  -6  -4  14        247.86        170.73         1.38 o                         
  -5  -4  14       1272.27       1172.16        28.24 o                         
  -4  -4  14       1291.32       1340.91         9.47 o                         
  -3  -4  14        949.42        975.67        10.24 o                         
  -2  -4  14       1667.45       1683.00         4.75 o                         
  -1  -4  14         76.65         67.05         0.79 o                         
   0  -4  14       2931.62       2994.57        39.98 o                         
   1  -4  14       1638.86       1749.71         4.38 o                         
   2  -4  14          1.81          3.39         0.45 o                         
   3  -4  14        914.38        915.05        13.33 o                         
   4  -4  14          0.37          3.40         0.28 o                         
  -6  -3  14        471.85        380.13        38.21 o                         
  -5  -3  14        538.31        515.64         2.33 o                         
  -4  -3  14        456.73        463.70         8.38 o                         
  -3  -3  14        704.09        700.52         3.52 o                         
  -2  -3  14        276.00        272.51        10.33 o                         
  -1  -3  14       2197.01       2326.83        20.61 o                         
   0  -3  14       4430.22       4559.53         9.67 o                         
   1  -3  14        379.13        379.77        11.80 o                         
   2  -3  14          0.52          0.96         0.30 o                         
   3  -3  14        681.33        717.01        19.94 o                         
   4  -3  14         49.86         52.93         2.74 o                         
   5  -3  14        349.02        303.41         1.98 o                         
  -6  -2  14        105.63        100.47         3.33 o                         
  -5  -2  14        292.91        285.66         1.84 o                         
  -4  -2  14         33.09         37.53         0.90 o                         
  -3  -2  14         15.08         16.68         0.59 o                         
  -2  -2  14        308.74        357.70         2.66 o                         
  -1  -2  14       6537.13       6938.59        89.04 o                         
   0  -2  14       1455.70       1437.83         4.83 o                         
   1  -2  14       1127.60       1058.77         7.29 o                         
   2  -2  14       2691.78       2853.46        32.78 o                         
   3  -2  14       1338.69       1325.24        12.41 o                         
   4  -2  14        122.38        109.69         2.00 o                         
   5  -2  14        864.71        905.78         5.64 o                         
   6  -2  14          0.54          4.12         1.90 o                         
  -6  -1  14         14.57         12.23         0.48 o                         
  -5  -1  14         14.31         19.99         2.97 o                         
  -4  -1  14         10.53         13.48         0.56 o                         
  -3  -1  14        546.22        560.52         3.26 o                         
  -2  -1  14       1976.86       2005.24         6.07 o                         
  -1  -1  14      10337.63      11053.35        28.68 o                         
   0  -1  14          0.13          4.85         0.42 o                         
   1  -1  14       3848.00       3870.83        16.41 o                         
   2  -1  14       6413.95       6508.75        10.80 o                         
   3  -1  14        540.88        585.06         7.94 o                         
   4  -1  14        419.70        435.46         2.40 o                         
   5  -1  14        213.17        201.34         3.90 o                         
   6  -1  14       1068.47       1059.51         2.72 o                         
  -7   0  14        341.04        281.58         1.75 o                         
  -6   0  14         63.14         65.07         2.13 o                         
  -5   0  14        245.36        252.43         3.14 o                         
  -4   0  14        184.13        228.25         3.48 o                         
  -3   0  14        294.77        290.69         1.93 o                         
  -2   0  14       1472.63       1523.46        73.18 o                         
  -1   0  14       3902.88       4038.12        48.59 o                         
   0   0  14        481.09        492.77         3.96 o                         
   1   0  14       4991.48       5068.81        29.25 o                         
   2   0  14        583.69        589.64         3.03 o                         
   3   0  14       1463.83       1572.98        14.95 o                         
   4   0  14          1.50          3.77         0.97 o                         
   5   0  14          0.84          3.18         0.45 o                         
   6   0  14       1723.36       1825.44        13.59 o                         
  -7   1  14        820.55        663.60         2.73 o                         
  -6   1  14         10.59         12.16         0.83 o                         
  -5   1  14        376.67        386.38         6.83 o                         
  -4   1  14        412.85        443.91         8.28 o                         
  -3   1  14        367.07        381.66         2.50 o                         
  -2   1  14        447.50        485.20         2.89 o                         
  -1   1  14       1669.82       1707.92        28.61 o                         
   0   1  14        207.03        207.58         1.84 o                         
   1   1  14        520.11        518.40         4.01 o                         
   2   1  14        207.38        201.86         2.30 o                         
   3   1  14        266.90        246.18         1.91 o                         
   4   1  14          8.79         21.80         0.99 o                         
   5   1  14        119.32        130.74         3.36 o                         
   6   1  14       1437.81       1498.44         3.94 o                         
   7   1  14        734.62        751.20         3.29 o                         
  -7   2  14       1349.99       1081.00         3.31 o                         
  -6   2  14         44.85         41.95         0.95 o                         
  -5   2  14        672.11        677.80         2.37 o                         
  -4   2  14          2.34          5.48         0.60 o                         
  -3   2  14        891.90        942.61         6.40 o                         
  -2   2  14        663.36        735.85         4.25 o                         
  -1   2  14        320.24        334.04         2.64 o                         
   0   2  14        546.34        553.63         7.04 o                         
   1   2  14          3.20          9.30         0.69 o                         
   2   2  14        164.60        165.05         2.03 o                         
   3   2  14        334.18        343.30         9.36 o                         
   4   2  14        157.70        141.46         1.77 o                         
   5   2  14        243.09        247.84         3.02 o                         
   6   2  14         54.20         61.24         0.84 o                         
   7   2  14          8.09         15.45         2.91 o                         
  -6   3  14         19.63         21.18         0.64 o                         
  -5   3  14        196.45        211.77        13.38 o                         
  -4   3  14        831.19        858.68         2.82 o                         
  -3   3  14       4778.50       5178.07        77.70 o                         
  -2   3  14       1657.80       1675.24        13.45 o                         
  -1   3  14         15.98         26.50         0.70 o                         
   0   3  14        246.94        288.70         2.08 o                         
   1   3  14       1216.36       1174.19         4.20 o                         
   2   3  14        653.33        664.90         9.34 o                         
   3   3  14       2761.32       2643.18        12.63 o                         
   4   3  14        100.20        102.25         1.59 o                         
   5   3  14       1246.97       1232.57         6.14 o                         
   6   3  14        741.63        830.11        19.16 o                         
   7   3  14          7.07         15.15         0.86 o                         
  -6   4  14         12.80         23.06         1.40 o                         
  -5   4  14         69.52         65.67         1.23 o                         
  -4   4  14       1196.53       1168.56         3.86 o                         
  -3   4  14       4098.84       4117.48         9.38 o                         
  -2   4  14        753.59        760.98         5.01 o                         
  -1   4  14        138.82        143.95         2.14 o                         
   0   4  14       1722.94       1747.48        25.73 o                         
   1   4  14       4294.69       4411.88         8.89 o                         
   2   4  14       2382.75       2303.28         9.78 o                         
   3   4  14       3944.16       4009.30         8.39 o                         
   4   4  14        285.72        294.01         2.97 o                         
   5   4  14       2471.31       2612.99         5.71 o                         
   6   4  14       1119.47       1126.37        13.32 o                         
   7   4  14        164.21        179.97        10.25 o                         
  -5   5  14        196.31        187.09         1.70 o                         
  -4   5  14        678.15        700.91         2.66 o                         
  -3   5  14       2400.99       2468.29         6.15 o                         
  -2   5  14         69.49         66.00         1.68 o                         
  -1   5  14        975.75        978.47         4.02 o                         
   0   5  14        862.82        879.25         3.76 o                         
   1   5  14       1107.64       1110.56         4.58 o                         
   2   5  14        607.41        620.95         8.51 o                         
   3   5  14         67.17         81.90         1.06 o                         
   4   5  14       2685.20       2754.91         6.56 o                         
   5   5  14       3759.39       3923.96         6.88 o                         
   6   5  14        339.42        407.17        10.05 o                         
   7   5  14          0.49          5.68         2.29 o                         
  -4   6  14        557.69        490.22         2.74 o                         
  -3   6  14        121.05        131.77         1.71 o                         
  -2   6  14       1028.86       1012.04        10.41 o                         
  -1   6  14        491.10        486.85         2.64 o                         
   0   6  14        523.40        545.17         4.14 o                         
   1   6  14          9.94         11.92         0.56 o                         
   2   6  14        220.81        206.38         1.22 o                         
   3   6  14        587.99        575.50        10.50 o                         
   4   6  14       3723.83       3578.68        33.58 o                         
   5   6  14        473.40        517.77         3.66 o                         
   6   6  14        335.88        356.44         4.15 o                         
   7   6  14        395.49        361.95         2.03 o                         
  -3   7  14        912.91        895.44         2.59 o                         
  -2   7  14       1045.73        936.17        36.18 o                         
  -1   7  14        149.21        164.76         7.12 o                         
   0   7  14          4.78          9.34         0.57 o                         
   1   7  14         80.25         91.28         1.05 o                         
   2   7  14        272.59        283.35         1.90 o                         
   3   7  14        867.95        857.88         6.00 o                         
   4   7  14       1457.28       1478.97         3.99 o                         
   5   7  14          2.38          4.55         0.30 o                         
   6   7  14       1252.00       1091.78        10.83 o                         
  -2   8  14        434.61        368.42        25.38 o                         
  -1   8  14          4.65          3.64         0.24 o                         
   0   8  14        663.27        670.61        11.78 o                         
   1   8  14       1120.93       1085.20         3.23 o                         
   2   8  14         88.62         80.71         1.03 o                         
   3   8  14          6.18         11.12         0.89 o                         
   4   8  14        924.39        880.87        43.68 o                         
   5   8  14        274.31        241.93         1.18 o                         
  -3  -5  15          0.39          2.16         0.28 o                         
  -2  -5  15        729.82        620.05         2.89 o                         
  -1  -5  15          5.78          4.05         0.34 o                         
   0  -5  15         15.14         11.51         0.32 o                         
   1  -5  15        201.47        167.31         4.05 o                         
  -4  -4  15         19.57         17.92         2.09 o                         
  -3  -4  15         45.42         47.34         1.03 o                         
  -2  -4  15        381.98        376.25         1.93 o                         
  -1  -4  15        100.60         92.26         3.32 o                         
   0  -4  15        335.88        336.37         2.05 o                         
   1  -4  15          0.00          3.89         1.86 o                         
   2  -4  15        186.40        181.14         1.26 o                         
   3  -4  15        624.32        652.87         2.84 o                         
  -5  -3  15        510.85        451.17         2.65 o                         
  -4  -3  15        146.42        134.79         0.94 o                         
  -3  -3  15        158.81        171.44         2.59 o                         
  -2  -3  15        443.00        460.25         2.00 o                         
  -1  -3  15       1105.94       1072.70         3.66 o                         
   0  -3  15        305.72        304.14         2.09 o                         
   1  -3  15          5.20         10.34         0.49 o                         
   2  -3  15       1198.29       1211.87        16.91 o                         
   3  -3  15          2.52          4.32         0.44 o                         
   4  -3  15       1263.89       1172.97         4.40 o                         
  -5  -2  15       1043.07        970.14         2.91 o                         
  -4  -2  15        656.74        632.58         2.66 o                         
  -3  -2  15        439.90        446.67         4.98 o                         
  -2  -2  15         35.92         33.05         0.73 o                         
  -1  -2  15          5.31          9.02         0.39 o                         
   0  -2  15         23.05         20.69         1.25 o                         
   1  -2  15         95.50         81.18         1.09 o                         
   2  -2  15        831.03        830.30         6.91 o                         
   3  -2  15        126.79        129.44         2.12 o                         
   4  -2  15       2624.80       2648.50        50.66 o                         
   5  -2  15       1821.80       1762.41        83.02 o                         
  -6  -1  15          0.75          6.92         0.32 o                         
  -5  -1  15        554.60        507.87         2.23 o                         
  -4  -1  15        206.60        208.19         7.41 o                         
  -3  -1  15          0.80          3.68         0.35 o                         
  -2  -1  15        124.04        127.02         1.64 o                         
  -1  -1  15          5.24          9.09         0.43 o                         
   0  -1  15         42.88         44.26         1.02 o                         
   1  -1  15          0.97          5.58         0.40 o                         
   2  -1  15       2108.86       2223.71        12.15 o                         
   3  -1  15         80.17         90.68         0.93 o                         
   4  -1  15        663.07        677.88         3.71 o                         
   5  -1  15         48.71         63.00         8.30 o                         
  -6   0  15        269.44        208.96         1.67 o                         
  -5   0  15         13.78         15.71         1.72 o                         
  -4   0  15        322.74        368.30         3.80 o                         
  -3   0  15        135.92        141.52         2.08 o                         
  -2   0  15        537.49        555.67         7.07 o                         
  -1   0  15         29.44         37.04         0.88 o                         
   0   0  15         47.12         47.45         0.67 o                         
   1   0  15        419.83        440.14         5.38 o                         
   2   0  15       1610.95       1642.15         6.21 o                         
   3   0  15         31.49         39.10         1.20 o                         
   4   0  15       1161.78       1145.78        18.99 o                         
   5   0  15          9.91         10.50         0.33 o                         
   6   0  15          0.76          5.26         0.37 o                         
  -6   1  15          5.05          7.57         0.37 o                         
  -5   1  15        379.28        385.94         7.00 o                         
  -4   1  15        444.41        430.63         1.88 o                         
  -3   1  15         10.76         12.08         2.35 o                         
  -2   1  15        444.60        458.49         9.81 o                         
  -1   1  15         24.01         32.52         0.65 o                         
   0   1  15       1400.09       1373.98         3.72 o                         
   1   1  15       3383.92       3403.84        23.53 o                         
   2   1  15         69.49         78.47         1.18 o                         
   3   1  15        604.56        592.03         2.75 o                         
   4   1  15       2453.03       2582.55         7.76 o                         
   5   1  15         83.74         66.74         1.15 o                         
   6   1  15        569.00        560.40         7.65 o                         
  -6   2  15         18.24         20.22         1.95 o                         
  -5   2  15        465.37        451.47        12.29 o                         
  -4   2  15       1217.00       1269.86        11.67 o                         
  -3   2  15         85.23         68.29         0.86 o                         
  -2   2  15         55.53         49.91         0.66 o                         
  -1   2  15         23.06         15.49         1.11 o                         
   0   2  15       3523.29       3709.22        16.94 o                         
   1   2  15        762.38        738.61         2.14 o                         
   2   2  15          5.18          7.96         0.61 o                         
   3   2  15       4708.76       4926.23        23.78 o                         
   4   2  15       1819.09       1975.40         7.81 o                         
   5   2  15        309.15        344.39         2.98 o                         
   6   2  15        663.00        668.60         7.17 o                         
  -5   3  15        156.83        156.17         6.72 o                         
  -4   3  15        380.81        388.69         2.79 o                         
  -3   3  15        143.71        161.96         1.55 o                         
  -2   3  15        174.73        192.34         1.75 o                         
  -1   3  15         67.79         43.82         0.94 o                         
   0   3  15       1286.37       1276.01        10.49 o                         
   1   3  15         62.34         85.60         1.58 o                         
   2   3  15        885.47        855.45        11.58 o                         
   3   3  15       2383.06       2459.55         7.39 o                         
   4   3  15        136.85        149.54         2.87 o                         
   5   3  15         20.87         21.71         0.82 o                         
   6   3  15         65.18         50.01         3.42 o                         
  -5   4  15         65.51         71.91         2.91 o                         
  -4   4  15         78.09         84.16         0.95 o                         
  -3   4  15        322.99        324.81         4.23 o                         
  -2   4  15         68.46         58.58         0.81 o                         
  -1   4  15        215.08        247.60         9.26 o                         
   0   4  15        967.09       1045.31        13.94 o                         
   1   4  15        306.64        306.78         2.12 o                         
   2   4  15       1453.10       1460.28         5.91 o                         
   3   4  15        673.16        654.65         9.01 o                         
   4   4  15        108.08        101.38         1.73 o                         
   5   4  15        605.19        531.58         3.64 o                         
   6   4  15         47.25         47.12         5.13 o                         
  -4   5  15        215.27        202.63         0.96 o                         
  -3   5  15        590.80        569.47         2.40 o                         
  -2   5  15         33.77         37.49         0.49 o                         
  -1   5  15        193.96        225.49         2.41 o                         
   0   5  15        775.31        779.01        10.87 o                         
   1   5  15        298.69        308.81         1.69 o                         
   2   5  15       1202.54       1171.31         3.29 o                         
   3   5  15        440.13        478.90         1.84 o                         
   4   5  15         25.43         22.35         0.69 o                         
   5   5  15        145.64        156.17         1.32 o                         
   6   5  15         57.35         53.77         0.94 o                         
  -3   6  15        318.78        284.70         2.05 o                         
  -2   6  15        340.89        330.99         1.89 o                         
  -1   6  15        743.29        762.37         2.98 o                         
   0   6  15       1609.30       1558.34        24.68 o                         
   1   6  15        454.32        417.17         2.48 o                         
   2   6  15       1366.29       1445.70        10.74 o                         
   3   6  15        829.35        784.43         4.29 o                         
   4   6  15        773.49        770.43         4.76 o                         
   5   6  15         15.64         12.55         0.37 o                         
   6   6  15         45.50         36.95         3.74 o                         
  -2   7  15        485.64        476.16         2.66 o                         
  -1   7  15        747.89        694.59        10.47 o                         
   0   7  15        318.48        344.77         5.35 o                         
   1   7  15        405.92        430.44         2.02 o                         
   2   7  15        961.80        927.40         3.09 o                         
   3   7  15        240.89        255.87         1.46 o                         
   4   7  15        690.98        638.12         8.04 o                         
   5   7  15         21.24         13.89         0.59 o                         
  -1   8  15        131.56        118.98         1.15 o                         
   0   8  15        135.52        133.41         2.64 o                         
   1   8  15        609.22        544.11        20.22 o                         
   2   8  15        128.29        122.93         1.28 o                         
   3   8  15         93.47         76.54         7.04 o                         
  -2  -4  16         14.77         15.17         1.83 o                         
  -1  -4  16         64.35         52.74         3.61 o                         
   0  -4  16          0.51          3.39         0.20 o                         
   1  -4  16          7.70          8.58         1.38 o                         
  -4  -3  16       2429.69       2043.46         5.38 o                         
  -3  -3  16        737.60        716.63        15.07 o                         
  -2  -3  16        916.82        864.44         4.44 o                         
  -1  -3  16        120.54        134.03         1.18 o                         
   0  -3  16        334.78        331.86         7.66 o                         
   1  -3  16          0.59          4.87         0.53 o                         
   2  -3  16         10.05         11.06         0.28 o                         
   3  -3  16        120.57        105.20         1.24 o                         
  -4  -2  16       1201.34       1142.52         9.28 o                         
  -3  -2  16          0.07          6.09         0.57 o                         
  -2  -2  16       1728.39       1672.64         4.67 o                         
  -1  -2  16        592.32        632.88        21.46 o                         
   0  -2  16        451.07        440.69        12.93 o                         
   1  -2  16        351.62        359.19         6.46 o                         
   2  -2  16         70.77         82.04         3.60 o                         
   3  -2  16         32.81         35.28         1.28 o                         
   4  -2  16        684.38        661.21         2.69 o                         
  -5  -1  16       1446.62       1230.33        38.06 o                         
  -4  -1  16         72.61         55.15         1.59 o                         
  -3  -1  16        634.43        640.30        11.68 o                         
  -2  -1  16       1085.26       1119.30        12.38 o                         
  -1  -1  16        118.97        129.97         2.98 o                         
   0  -1  16         73.11         84.63         0.98 o                         
   1  -1  16        546.77        520.41        16.63 o                         
   2  -1  16          4.60         19.24         2.59 o                         
   3  -1  16         84.70         98.14         1.04 o                         
   4  -1  16         88.93        100.13         2.13 o                         
   5  -1  16        190.53        173.10         1.47 o                         
  -5   0  16         12.57         17.56         4.27 o                         
  -4   0  16         73.14         76.64         1.49 o                         
  -3   0  16        535.81        583.39         6.17 o                         
  -2   0  16        148.60        153.39         7.39 o                         
  -1   0  16       1148.62       1195.57         8.27 o                         
   0   0  16          6.45         10.50         2.08 o                         
   1   0  16        285.66        307.89         2.09 o                         
   2   0  16         12.19         16.50         1.92 o                         
   3   0  16          5.14          9.10         0.39 o                         
   4   0  16        241.17        248.32         2.19 o                         
   5   0  16        307.89        305.96         2.26 o                         
  -5   1  16        919.48        878.21        65.28 o                         
  -4   1  16         65.64         76.73         0.76 o                         
  -3   1  16        242.42        246.66         5.84 o                         
  -2   1  16         18.36         29.57         0.88 o                         
  -1   1  16        740.78        756.36         3.20 o                         
   0   1  16        178.38        197.62         1.74 o                         
   1   1  16        105.45        126.10         1.03 o                         
   2   1  16         33.04         29.85         2.02 o                         
   3   1  16          0.38          5.04         1.28 o                         
   4   1  16        515.84        527.78         5.35 o                         
   5   1  16        206.12        223.15         1.44 o                         
  -5   2  16        933.51        743.24        48.75 o                         
  -4   2  16          6.26          6.55         0.52 o                         
  -3   2  16        118.94        123.08         2.20 o                         
  -2   2  16        383.63        436.10         2.53 o                         
  -1   2  16          0.30          6.06         0.40 o                         
   0   2  16        394.14        433.11         2.00 o                         
   1   2  16        174.59        180.76         1.64 o                         
   2   2  16       1194.54       1273.47         3.27 o                         
   3   2  16        193.35        224.95         1.71 o                         
   4   2  16         83.69         97.50         1.59 o                         
   5   2  16          1.70          6.61         0.45 o                         
   6   2  16         99.43         79.54         1.00 o                         
  -5   3  16        114.92        113.05         1.09 o                         
  -4   3  16        296.07        281.86         1.23 o                         
  -3   3  16          4.75         11.18         0.37 o                         
  -2   3  16        174.93        145.41         1.29 o                         
  -1   3  16       1120.79       1209.85         8.03 o                         
   0   3  16        342.01        312.65         1.75 o                         
   1   3  16         39.32         37.20         0.64 o                         
   2   3  16        336.73        341.87         2.63 o                         
   3   3  16         68.39         75.83         1.33 o                         
   4   3  16        262.59        302.00         6.25 o                         
   5   3  16        939.54        951.51         4.39 o                         
   6   3  16        505.22        464.98         1.70 o                         
  -4   4  16        311.13        305.09         1.16 o                         
  -3   4  16          2.86          4.14         0.33 o                         
  -2   4  16        256.35        307.65         3.46 o                         
  -1   4  16        123.66         99.75         1.81 o                         
   0   4  16         88.95        103.42         1.55 o                         
   1   4  16         10.81         13.07         0.39 o                         
   2   4  16        104.56        116.25         0.85 o                         
   3   4  16        299.34        313.01         1.88 o                         
   4   4  16        459.72        469.43         2.15 o                         
   5   4  16       1654.16       1641.02         8.34 o                         
   6   4  16        315.38        250.47         6.19 o                         
  -3   5  16        325.73        250.65         5.32 o                         
  -2   5  16         41.84         23.00         0.43 o                         
  -1   5  16          6.33          7.91         0.82 o                         
   0   5  16        298.77        316.57         6.32 o                         
   1   5  16        253.88        268.40         2.37 o                         
   2   5  16          8.90         21.78         0.67 o                         
   3   5  16        362.84        332.59         1.89 o                         
   4   5  16        206.60        211.24         1.95 o                         
   5   5  16        495.97        477.47         6.50 o                         
  -3   6  16        203.31        174.83         1.36 o                         
  -2   6  16        177.83        188.12         4.05 o                         
  -1   6  16         17.02         16.71         0.43 o                         
   0   6  16        660.18        658.94         3.65 o                         
   1   6  16          4.00         10.47         0.43 o                         
   2   6  16         12.47          8.76         0.24 o                         
   3   6  16        894.17        927.83         2.95 o                         
   4   6  16        143.39        139.40         0.84 o                         
   5   6  16          5.78          7.03         1.26 o                         
  -1   7  16          1.71          3.11         0.29 o                         
   0   7  16          0.00          3.52         0.26 o                         
   1   7  16         23.89         17.38         0.38 o                         
   2   7  16        105.51        109.92         3.39 o                         
   3   7  16          0.23          2.24         0.60 o                         
  -2  -3  17         27.13         16.51         0.51 o                         
  -1  -3  17        374.01        339.78        13.72 o                         
   0  -3  17          8.58          9.90         0.28 o                         
   1  -3  17       1854.14       1663.18         4.17 o                         
  -3  -2  17        119.02        116.06         1.15 o                         
  -2  -2  17        223.08        240.66         1.90 o                         
  -1  -2  17        715.00        670.71         2.83 o                         
   0  -2  17         69.61         71.36         1.43 o                         
   1  -2  17        930.02        910.68        19.40 o                         
   2  -2  17          5.36          6.95         1.47 o                         
   3  -2  17        406.72        322.23         1.97 o                         
  -4  -1  17          9.20         14.37         2.85 o                         
  -3  -1  17       1324.81       1373.52         3.30 o                         
  -2  -1  17       1028.16       1001.82        14.74 o                         
  -1  -1  17        957.86       1040.14         4.25 o                         
   0  -1  17        373.26        368.40        15.55 o                         
   1  -1  17        962.61        933.72         3.86 o                         
   2  -1  17        330.71        344.76         3.71 o                         
   3  -1  17        465.11        460.27         6.19 o                         
  -4   0  17        480.17        454.66        19.89 o                         
  -3   0  17       2720.73       2723.32         8.61 o                         
  -2   0  17       2734.33       2899.91         5.50 o                         
  -1   0  17         51.72         64.96         1.18 o                         
   0   0  17       2046.79       2070.97        41.71 o                         
   1   0  17       2153.25       2190.60         9.09 o                         
   2   0  17         15.32         15.88         3.51 o                         
   3   0  17          1.05          6.69         1.13 o                         
   4   0  17         93.26         82.70         3.86 o                         
  -4   1  17        384.72        324.83        15.54 o                         
  -3   1  17       2833.25       2996.76        52.92 o                         
  -2   1  17        879.08        873.35         9.90 o                         
  -1   1  17       1505.60       1557.53         4.58 o                         
   0   1  17       1747.08       1723.58        19.77 o                         
   1   1  17       3456.61       3467.10        73.59 o                         
   2   1  17         29.07         31.01         0.54 o                         
   3   1  17        379.24        343.14        12.88 o                         
   4   1  17         36.06         52.54         3.62 o                         
  -4   2  17        213.53        194.08        12.82 o                         
  -3   2  17        754.59        750.62         5.12 o                         
  -2   2  17        279.50        315.41         1.80 o                         
  -1   2  17       2918.18       2738.74        35.84 o                         
   0   2  17        827.37        877.25         3.33 o                         
   1   2  17        253.87        252.57         2.39 o                         
   2   2  17         62.25         50.58         0.66 o                         
   3   2  17         44.93         68.64         3.05 o                         
   4   2  17        129.99        127.18         1.54 o                         
  -3   3  17         24.24         31.06         0.54 o                         
  -2   3  17        288.72        261.03         6.88 o                         
  -1   3  17       2521.89       2668.94        16.14 o                         
   0   3  17         50.10         69.37         1.14 o                         
   1   3  17        177.23        174.60         7.26 o                         
   2   3  17        203.70        191.41         1.18 o                         
   3   3  17        313.58        333.72         1.75 o                         
   4   3  17        571.67        562.20        18.15 o                         
   5   3  17        879.96        805.88         3.29 o                         
  -3   4  17        500.33        435.88         8.84 o                         
  -2   4  17       1146.44       1163.89         7.61 o                         
  -1   4  17        420.21        407.09         7.95 o                         
   0   4  17        198.41        186.35         1.27 o                         
   1   4  17         42.04         31.39         0.55 o                         
   2   4  17         53.73         62.93         0.77 o                         
   3   4  17        264.49        250.68         2.95 o                         
   4   4  17        607.62        597.12        24.78 o                         
   5   4  17         66.92         74.48         0.96 o                         
  -2   5  17        296.99        239.69         5.97 o                         
  -1   5  17        288.58        305.54         1.55 o                         
   0   5  17         71.21         63.76         1.09 o                         
   1   5  17        223.31        212.76         1.61 o                         
   2   5  17        270.31        282.75         1.26 o                         
   3   5  17        186.36        186.64         2.32 o                         
   4   5  17        714.91        651.60         7.68 o                         
  -1   6  17        323.13        246.91         4.17 o                         
   0   6  17        246.27        229.25         1.21 o                         
   1   6  17        730.96        735.99        13.95 o                         
   2   6  17        133.81        116.99         1.25 o                         
   3   6  17        164.49        133.22         1.19 o                         
  -2  -1  18        537.22        420.77         2.06 o                         
  -1  -1  18         26.54         25.43         3.59 o                         
   0  -1  18        458.66        421.33         2.65 o                         
   1  -1  18        341.62        278.55         4.53 o                         
  -2   0  18        253.85        189.15         1.58 o                         
  -1   0  18        154.53        149.63         1.15 o                         
   0   0  18        591.62        559.63         2.07 o                         
   1   0  18        327.51        338.66         7.62 o                         
   2   0  18        479.65        412.10         2.31 o                         
  -2   1  18        323.50        285.18        16.74 o                         
  -1   1  18          7.52          8.69         0.96 o                         
   0   1  18        499.91        506.88         2.24 o                         
   1   1  18        319.67        319.04         7.11 o                         
   2   1  18       2024.33       2016.71       129.70 o                         
   3   1  18        226.51        186.61         1.56 o                         
  -2   2  18        327.89        305.66         2.83 o                         
  -1   2  18        273.98        263.79        16.00 o                         
   0   2  18        551.04        528.10         4.96 o                         
   1   2  18         52.99         55.41         2.28 o                         
   2   2  18       1753.25       1658.06        66.86 o                         
   3   2  18        493.76        496.96        34.37 o                         
  -2   3  18        280.70        255.46         1.85 o                         
  -1   3  18        150.08        140.72        15.46 o                         
   0   3  18        993.21        770.94         3.28 o                         
   1   3  18        889.72        851.67        28.74 o                         
   2   3  18       2712.75       2776.32        42.97 o                         
   3   3  18        172.56        144.53         1.81 o                         
  -1   4  18        605.21        518.10        30.78 o                         
   0   4  18         27.18         19.52         0.39 o                         
   1   4  18        849.44        883.68         3.52 o                         
   2   4  18       2410.56       2134.84       108.73 o                         
   0   5  18        454.16        405.19         2.15 o                         
                                                                                
