# Supplementary material for: Consistent zincophosphite 4-ring ‘ladder’ chain structural motif with isomeric ligands
Source: Acta Crystallogr E Crystallogr Commun. 2023 Mar 10;79(Pt 4):272–9. doi: 10.1107/S2056989023002062 (PMC10088307; doi:10.1107/S2056989023002062)
Supplement: Supplementary file 6 [file e-79-00272-Vsup6.hkl]

data_V                                                                          
_shelx_title ' 113_a.res in P-1'                                                
_shelx_refln_list_code          4                                               
_shelx_F_calc_maximum      150.23                                               
_exptl_crystal_F_000       452.00                                               
_reflns_d_resolution_high  0.8286                                               
                                                                                
loop_                                                                           
 _space_group_symop_operation_xyz                                               
 'x, y, z'                                                                      
 '-x, -y, -z'                                                                   
                                                                                
_cell_length_a     6.9541                                                       
_cell_length_b     8.7092                                                       
_cell_length_c    16.2930                                                       
_cell_angle_alpha  83.239                                                       
_cell_angle_beta   80.167                                                       
_cell_angle_gamma  72.049                                                       
                                                                                
_shelx_F_squared_multiplier     1.000                                           
                                                                                
loop_                                                                           
 _refln_index_h                                                                 
 _refln_index_k                                                                 
 _refln_index_l                                                                 
 _refln_F_squared_calc                                                          
 _refln_F_squared_meas                                                          
 _refln_F_squared_sigma                                                         
 _refln_observed_status                                                         
   1   0   0       1699.62       1972.84        17.88 o                         
   2   0   0      19398.39      19141.14       117.65 o                         
   3   0   0          7.13         14.38         1.55 o                         
   4   0   0         27.94         33.93         1.69 o                         
   5   0   0        825.78        822.48        10.80 o                         
   6   0   0        361.54        279.06         6.18 o                         
   7   0   0         70.16         80.61         4.26 o                         
  -7   1   0         11.70         12.74         2.69 o                         
  -6   1   0        168.92        235.94         6.72 o                         
  -5   1   0       1385.51       1267.73        19.01 o                         
  -4   1   0        597.46        513.45         7.86 o                         
  -3   1   0       1255.06       1401.32        23.00 o                         
  -2   1   0       3316.48       3451.24        30.71 o                         
  -1   1   0       9139.62       8946.25        66.03 o                         
   0   1   0       1023.44       1044.30        11.16 o                         
   1   1   0         40.31         27.86         1.96 o                         
   2   1   0         51.81         49.01         2.22 o                         
   3   1   0        819.96        757.05         9.63 o                         
   4   1   0       1995.95       1875.08        27.91 o                         
   5   1   0        758.47        760.70         9.51 o                         
   6   1   0        177.50        270.53        12.74 o                         
   7   1   0         10.36         13.08         2.44 o                         
   8   1   0         76.70        124.40         6.27 o                         
  -7   2   0         29.69         39.96         3.58 o                         
  -6   2   0         18.25         12.05         2.34 o                         
  -5   2   0        251.36        295.47         7.39 o                         
  -4   2   0         13.69         39.94         2.25 o                         
  -3   2   0       2731.87       2602.36        29.30 o                         
  -2   2   0       2649.01       2590.05        25.29 o                         
  -1   2   0        519.80        523.76         6.58 o                         
   0   2   0       1807.83       2025.65        16.98 o                         
   1   2   0       1729.52       1823.33        18.45 o                         
   2   2   0       1001.31       1021.56        14.95 o                         
   3   2   0       1784.95       1608.34        12.90 o                         
   4   2   0       3176.53       2945.86        26.51 o                         
   5   2   0        822.59        751.90        12.79 o                         
   6   2   0         45.67        113.55         6.90 o                         
   7   2   0        267.72        250.67        12.67 o                         
   8   2   0         27.31          8.65         2.88 o                         
  -6   3   0        107.96         85.89         4.56 o                         
  -5   3   0         34.03         61.84         3.05 o                         
  -4   3   0         83.73         66.18         2.50 o                         
  -3   3   0        608.86        614.19         8.39 o                         
  -2   3   0        852.56        754.55        11.60 o                         
  -1   3   0          3.79          2.59         1.15 o                         
   0   3   0       1212.65       1311.89        12.94 o                         
   1   3   0         86.93        144.59         4.44 o                         
   2   3   0       2677.08       2499.91        20.40 o                         
   3   3   0       3635.33       3709.43        31.66 o                         
   4   3   0        549.70        615.44        14.98 o                         
   5   3   0         59.09         71.23         2.65 o                         
   6   3   0        108.88        109.54         3.87 o                         
   7   3   0        330.20        318.18         8.86 o                         
   8   3   0         62.52         85.38         4.47 o                         
  -6   4   0        167.22        197.97        11.68 o                         
  -5   4   0        249.50        176.55        13.53 o                         
  -4   4   0        216.48        228.09         7.82 o                         
  -3   4   0          4.32          2.95         1.41 o                         
  -2   4   0       2331.36       2371.24        29.51 o                         
  -1   4   0        214.69        239.65         4.49 o                         
   0   4   0       1494.40       1667.47        19.60 o                         
   1   4   0       2202.83       2360.37        18.06 o                         
   2   4   0       1805.42       1884.12        15.78 o                         
   3   4   0          2.29         36.96         1.92 o                         
   4   4   0          1.11         41.04         1.89 o                         
   5   4   0         39.22         31.15         1.86 o                         
   6   4   0         69.66         51.68         2.39 o                         
   7   4   0        382.20        425.67        10.35 o                         
   8   4   0        152.75        158.05         6.30 o                         
  -5   5   0        209.50        265.21         9.26 o                         
  -4   5   0          0.56          2.73         2.27 o                         
  -3   5   0          5.36         10.32         1.96 o                         
  -2   5   0          2.97          2.21         1.20 o                         
  -1   5   0        798.09        840.24        13.96 o                         
   0   5   0        609.36        559.86         8.65 o                         
   1   5   0        279.30        275.72         4.52 o                         
   2   5   0         32.32         22.82         1.33 o                         
   3   5   0         89.62        105.05         2.68 o                         
   4   5   0         17.27         21.61         1.56 o                         
   5   5   0         10.39         12.53         1.52 o                         
   6   5   0         46.55         69.93         2.90 o                         
   7   5   0        357.65        312.97        13.97 o                         
   8   5   0        135.97        112.44         5.83 o                         
  -5   6   0        128.31        148.57         9.54 o                         
  -4   6   0          4.74         11.46         3.67 o                         
  -3   6   0        376.10        345.96        11.57 o                         
  -2   6   0        680.69        659.35        16.06 o                         
  -1   6   0        316.40        296.71         5.24 o                         
   0   6   0         15.18         13.07         1.34 o                         
   1   6   0        121.29        118.09         3.24 o                         
   2   6   0         11.93         17.38         1.25 o                         
   3   6   0         41.18         50.06         1.86 o                         
   4   6   0        371.81        367.60         6.92 o                         
   5   6   0        778.24        769.67        14.15 o                         
   6   6   0          9.91          2.44         1.57 o                         
   7   6   0         61.01         55.10         3.21 o                         
  -4   7   0         19.88         27.57         4.32 o                         
  -3   7   0        280.89        288.35        11.92 o                         
  -2   7   0        187.93        184.96         7.83 o                         
  -1   7   0         19.59         27.41         2.17 o                         
   0   7   0          6.89          5.93         1.44 o                         
   1   7   0        197.18        203.63         4.55 o                         
   2   7   0        487.73        494.56        11.00 o                         
   3   7   0         49.13         51.23         2.06 o                         
   4   7   0         85.71         94.20         5.65 o                         
   5   7   0        269.83        267.04        10.00 o                         
   6   7   0         99.06         80.96         3.53 o                         
   7   7   0        194.94        199.24         7.48 o                         
  -3   8   0         59.13         62.38         4.63 o                         
  -2   8   0          5.10          7.27         2.76 o                         
  -1   8   0         73.11         64.76         3.70 o                         
   0   8   0          0.39          2.58         1.92 o                         
   1   8   0        938.95        920.55        16.35 o                         
   2   8   0       1164.14       1128.76        35.99 o                         
   3   8   0          1.51          3.21         1.85 o                         
   4   8   0        154.16        149.58         6.05 o                         
   5   8   0          5.16          8.08         2.18 o                         
   6   8   0          2.37          1.91         2.00 o                         
  -1   9   0        123.50        116.46         4.34 o                         
   0   9   0        171.64        168.41         5.72 o                         
   1   9   0        168.02        179.92         6.01 o                         
   2   9   0        228.91        258.09         6.66 o                         
   3   9   0          4.39          2.03         2.13 o                         
   4   9   0        152.87        176.88         5.94 o                         
   5   9   0         31.53         37.28         2.74 o                         
   6   9   0          3.27          5.43         2.85 o                         
   1  10   0          1.76          0.99         2.38 o                         
   2  10   0         27.95         22.03         2.73 o                         
   3  10   0         39.94         40.74         4.06 o                         
   4  10   0        114.19         98.78         4.19 o                         
  -4 -10   1         14.91         16.71         2.73 o                         
  -3 -10   1         32.70         30.84         2.93 o                         
  -2 -10   1         42.62         40.56         3.18 o                         
  -1 -10   1        151.23        153.30         7.54 o                         
  -5  -9   1         24.46         21.35         2.45 o                         
  -4  -9   1          9.80         14.35         2.52 o                         
  -3  -9   1         72.48         88.96         3.61 o                         
  -2  -9   1        103.29        102.48         5.53 o                         
  -1  -9   1        197.72        198.31         5.77 o                         
   0  -9   1          2.78          9.83         2.33 o                         
   1  -9   1        435.63        454.50        13.69 o                         
  -6  -8   1          5.67          6.70         2.03 o                         
  -5  -8   1         18.13         19.03         2.28 o                         
  -4  -8   1        355.67        337.39         9.88 o                         
  -3  -8   1        727.08        717.10        12.79 o                         
  -2  -8   1          6.88          8.81         1.70 o                         
  -1  -8   1        372.97        356.27         7.87 o                         
   0  -8   1         49.33         56.49         2.95 o                         
   1  -8   1        122.22        120.28         4.60 o                         
   2  -8   1        204.55        244.14         8.77 o                         
   3  -8   1          0.87          1.42         3.06 o                         
  -7  -7   1          4.81          5.92         2.44 o                         
  -6  -7   1         57.07         63.78         3.43 o                         
  -5  -7   1        276.25        281.79         5.84 o                         
  -4  -7   1         32.41         51.84         2.51 o                         
  -3  -7   1         10.06          9.23         1.42 o                         
  -2  -7   1        473.24        495.04         7.78 o                         
  -1  -7   1        808.16        857.95        12.76 o                         
   0  -7   1         60.44         60.40         2.50 o                         
   1  -7   1         38.97         36.40         2.34 o                         
   2  -7   1        362.68        350.63        10.69 o                         
   3  -7   1         71.84         66.77         4.75 o                         
   4  -7   1        141.83        150.42         6.84 o                         
  -7  -6   1        165.57        200.29         6.08 o                         
  -6  -6   1        109.89         93.32         3.25 o                         
  -5  -6   1        128.11        126.74         6.72 o                         
  -4  -6   1       1001.83       1001.77        23.37 o                         
  -3  -6   1          2.18          2.61         1.08 o                         
  -2  -6   1         19.00         27.38         1.49 o                         
  -1  -6   1        997.13        977.71        11.04 o                         
   0  -6   1         69.79         67.89         2.21 o                         
   1  -6   1        127.66        130.66         3.15 o                         
   2  -6   1         24.00         28.65         2.57 o                         
   3  -6   1         33.11         39.87         3.78 o                         
   4  -6   1        161.52        169.73         6.62 o                         
   5  -6   1         16.86          5.67         3.50 o                         
  -7  -5   1         32.64         42.21         2.73 o                         
  -6  -5   1         10.32         26.87         2.07 o                         
  -5  -5   1        492.30        482.17         8.42 o                         
  -4  -5   1       1653.42       1603.34        18.51 o                         
  -3  -5   1          8.05          9.50         1.24 o                         
  -2  -5   1         27.32         14.27         1.29 o                         
  -1  -5   1       1840.55       1854.77        17.56 o                         
   0  -5   1         74.09         84.74         2.40 o                         
   1  -5   1       1080.45       1027.86        12.92 o                         
   2  -5   1        194.12        182.20         4.05 o                         
   3  -5   1         88.57         78.77         3.99 o                         
   4  -5   1          3.84          4.70         2.37 o                         
   5  -5   1          1.65          1.31         2.64 o                         
  -8  -4   1         22.15         21.58         2.96 o                         
  -7  -4   1        181.80        188.00         9.47 o                         
  -6  -4   1         21.64         38.63         4.27 o                         
  -5  -4   1         16.78         16.85         1.56 o                         
  -4  -4   1       2360.03       2224.09        23.88 o                         
  -3  -4   1       2884.04       2795.84        28.45 o                         
  -2  -4   1         98.01        141.06         3.10 o                         
  -1  -4   1       2049.46       2276.64        26.17 o                         
   0  -4   1        418.41        450.68        11.63 o                         
   1  -4   1        267.10        252.98         4.46 o                         
   2  -4   1        745.46        755.31        10.67 o                         
   3  -4   1         58.50         72.02         2.55 o                         
   4  -4   1          0.20         -0.06         1.70 o                         
   5  -4   1         64.02         81.77         5.26 o                         
   6  -4   1         63.23         51.41         4.66 o                         
  -8  -3   1         11.69         25.58         3.41 o                         
  -7  -3   1        113.92        105.49         4.50 o                         
  -6  -3   1        317.97        312.64        14.45 o                         
  -5  -3   1        286.42        260.50         5.60 o                         
  -4  -3   1       1795.02       1750.31        21.98 o                         
  -3  -3   1       2427.72       2332.22        27.67 o                         
  -2  -3   1       2062.09       1962.08        16.78 o                         
  -1  -3   1       6097.69       6354.00        40.44 o                         
   0  -3   1       3321.22       3253.70        26.54 o                         
   1  -3   1       1365.56       1374.29        11.70 o                         
   2  -3   1        155.80        153.78         4.76 o                         
   3  -3   1         30.18         41.61         2.21 o                         
   4  -3   1          8.25          7.95         1.33 o                         
   5  -3   1        187.93        152.32         4.90 o                         
   6  -3   1        445.63        586.03        18.32 o                         
  -8  -2   1         87.28         81.75         6.35 o                         
  -7  -2   1        363.25        390.12        11.64 o                         
  -6  -2   1       2021.66       1955.75        32.52 o                         
  -5  -2   1        176.07        188.50         4.13 o                         
  -4  -2   1        133.41        144.51         7.24 o                         
  -3  -2   1          4.19         46.81         2.10 o                         
  -2  -2   1       6580.26       6747.12        49.45 o                         
  -1  -2   1       3882.48       3797.08        27.24 o                         
   0  -2   1       2889.38       2846.21        23.48 o                         
   1  -2   1       1664.05       1607.27        15.79 o                         
   2  -2   1          5.40         56.64         2.72 o                         
   3  -2   1       1869.00       1804.33        23.48 o                         
   4  -2   1       1035.65        978.88        12.75 o                         
   5  -2   1        221.35        242.38         6.93 o                         
   6  -2   1        208.70        174.77         9.71 o                         
   7  -2   1          3.19         11.20         3.02 o                         
  -8  -1   1          0.60          2.13         3.42 o                         
  -7  -1   1        281.98        262.41         7.98 o                         
  -6  -1   1        955.82       1017.08        20.01 o                         
  -5  -1   1          5.05         31.13         1.84 o                         
  -4  -1   1        203.61        205.36         4.35 o                         
  -3  -1   1        321.03        276.57         4.40 o                         
  -2  -1   1       4136.75       4278.26        31.67 o                         
  -1  -1   1       8394.23       9245.61        61.27 o                         
   0  -1   1       1765.78       1927.98        17.43 o                         
   1  -1   1        211.80        508.61        15.13 o                         
   2  -1   1       4500.15       4491.58        31.89 o                         
   3  -1   1       5370.29       5188.48        42.21 o                         
   4  -1   1       1196.66       1253.04        19.15 o                         
   5  -1   1          4.83         15.47         1.72 o                         
   6  -1   1         24.59         23.78         2.50 o                         
   7  -1   1          6.93         11.19         2.64 o                         
  -7   0   1          0.45          3.64         2.41 o                         
  -6   0   1        131.92        111.59         4.92 o                         
  -5   0   1         56.90         71.36         2.82 o                         
  -4   0   1         69.58         51.84         2.23 o                         
  -3   0   1       1751.89       1860.75        15.85 o                         
  -2   0   1       8862.55       9561.13        79.69 o                         
  -1   0   1        682.72        579.22         7.43 o                         
   1   0   1       2967.43       3639.06        37.43 o                         
   2   0   1       1172.51       1316.19        14.56 o                         
   3   0   1       1359.63       1248.17        11.56 o                         
   4   0   1       3242.60       3041.89        40.46 o                         
   5   0   1         34.16         50.87         1.99 o                         
   6   0   1        369.96        365.51        14.82 o                         
   7   0   1          9.70         20.91         3.02 o                         
  -7   1   1         26.08         20.71         2.75 o                         
  -6   1   1          0.61          0.89         2.06 o                         
  -5   1   1         18.32         32.43         2.46 o                         
  -4   1   1        182.08        201.57         4.41 o                         
  -3   1   1       3078.67       2788.25        28.68 o                         
  -2   1   1       2922.23       2813.78        21.59 o                         
  -1   1   1          1.04         23.70         1.90 o                         
   0   1   1       4206.61       4238.57        43.68 o                         
   1   1   1       1655.01       1453.65        14.92 o                         
   2   1   1        721.18        855.50        11.76 o                         
   3   1   1       2442.79       2468.20        29.45 o                         
   4   1   1       4119.78       4116.97        34.89 o                         
   5   1   1         76.22         63.66         2.37 o                         
   6   1   1       1389.00       1381.55        26.30 o                         
   7   1   1        245.92        278.60         7.40 o                         
   8   1   1         36.03         39.86         3.28 o                         
  -7   2   1         26.57         38.16         4.25 o                         
  -6   2   1         18.85         44.56         2.99 o                         
  -5   2   1         85.82         65.09         3.13 o                         
  -4   2   1        708.72        662.28         9.30 o                         
  -3   2   1         16.10         47.24         2.45 o                         
  -2   2   1         12.11         11.79         1.27 o                         
  -1   2   1        483.52        491.41         7.27 o                         
   0   2   1        520.68        575.83        12.42 o                         
   1   2   1       5543.52       6177.86        77.49 o                         
   2   2   1       3167.06       3461.02        26.86 o                         
   3   2   1          2.64          5.31         1.27 o                         
   4   2   1        351.31        379.72        14.78 o                         
   5   2   1        289.56        309.76         5.08 o                         
   6   2   1       1490.12       1308.73        20.29 o                         
   7   2   1        259.81        218.88         6.44 o                         
   8   2   1         10.25          8.52         2.86 o                         
  -6   3   1         67.94         53.49         4.54 o                         
  -5   3   1        223.20        229.47         6.95 o                         
  -4   3   1         32.36         39.38         2.01 o                         
  -3   3   1        603.40        622.50         9.14 o                         
  -2   3   1        798.20        764.97        10.59 o                         
  -1   3   1        174.67        166.79         3.41 o                         
   0   3   1        217.03        282.62         4.51 o                         
   1   3   1       9193.29       9725.80        85.40 o                         
   2   3   1       3458.21       3566.61        39.59 o                         
   3   3   1       2544.98       2422.62        20.18 o                         
   4   3   1       1759.69       1546.20        16.49 o                         
   5   3   1         98.98         87.15         2.50 o                         
   6   3   1        105.71        163.50         5.04 o                         
   7   3   1         77.57         89.80         3.50 o                         
   8   3   1          4.92          5.91         2.77 o                         
  -6   4   1          1.89         12.48         4.31 o                         
  -5   4   1         50.11         44.91         3.34 o                         
  -4   4   1          0.92          3.56         2.04 o                         
  -3   4   1          9.14          5.87         1.33 o                         
  -2   4   1       1014.88        938.41        11.36 o                         
  -1   4   1       2029.69       2039.25        25.59 o                         
   0   4   1         16.56         29.79         1.53 o                         
   1   4   1        925.13       1042.16         8.93 o                         
   2   4   1         59.91         97.07         3.96 o                         
   3   4   1        472.24        426.48         9.11 o                         
   4   4   1        262.67        275.45         5.66 o                         
   5   4   1         20.27         24.17         1.73 o                         
   6   4   1        122.88         74.35         3.02 o                         
   7   4   1          0.61         10.08         1.90 o                         
   8   4   1          9.31         23.00         2.75 o                         
  -5   5   1        220.17        229.59         9.70 o                         
  -4   5   1        110.98        134.82         5.71 o                         
  -3   5   1         28.40         36.84         2.68 o                         
  -2   5   1       1289.36       1234.39        16.21 o                         
  -1   5   1        605.76        607.76         7.45 o                         
   0   5   1       4924.07       5256.44        55.81 o                         
   1   5   1       1636.16       1471.71        21.98 o                         
   2   5   1       1012.35       1239.62        13.23 o                         
   3   5   1        310.82        327.84         7.38 o                         
   4   5   1        244.86        252.15         5.86 o                         
   5   5   1          0.33          0.90         1.13 o                         
   6   5   1         43.26         69.64         3.04 o                         
   7   5   1         42.06         73.08         3.16 o                         
   8   5   1        133.17        160.93         5.78 o                         
  -5   6   1        255.75        291.83        14.86 o                         
  -4   6   1        343.40        296.43        14.21 o                         
  -3   6   1          1.21          4.47         2.12 o                         
  -2   6   1          0.25          7.50         1.91 o                         
  -1   6   1          1.70          5.83         1.09 o                         
   0   6   1       1159.34       1104.94        12.61 o                         
   1   6   1        771.84        809.58        10.58 o                         
   2   6   1         22.42         33.79         1.57 o                         
   3   6   1         62.65         58.09         2.21 o                         
   4   6   1          0.99         18.77         1.94 o                         
   5   6   1         36.82         56.70         2.26 o                         
   6   6   1         50.16         75.63         2.93 o                         
   7   6   1        116.91         85.25         5.76 o                         
  -4   7   1        282.12        271.26        11.67 o                         
  -3   7   1          0.75         14.74         3.41 o                         
  -2   7   1        300.51        298.57        11.95 o                         
  -1   7   1        187.81        180.78         5.42 o                         
   0   7   1        167.03        172.26         4.15 o                         
   1   7   1        468.89        474.08         7.13 o                         
   2   7   1        210.81        210.79         4.35 o                         
   3   7   1          6.14          5.96         1.42 o                         
   4   7   1        334.04        333.59         7.53 o                         
   5   7   1        667.60        679.20        13.17 o                         
   6   7   1         43.52         35.92         2.74 o                         
   7   7   1          5.29          8.33         2.40 o                         
  -3   8   1          0.43          0.30         2.85 o                         
  -2   8   1        446.19        452.10        13.72 o                         
  -1   8   1        152.98        165.04         5.70 o                         
   0   8   1        206.75        215.75         7.10 o                         
   1   8   1        463.74        483.83         9.38 o                         
   2   8   1         15.21         23.94         2.40 o                         
   3   8   1        268.07        286.47         8.67 o                         
   4   8   1        432.25        461.98        12.71 o                         
   5   8   1        525.14        501.45        14.69 o                         
   6   8   1         11.25         13.61         2.13 o                         
   7   8   1        113.99        131.99         5.38 o                         
  -1   9   1        384.00        400.82        13.70 o                         
   0   9   1        184.27        181.17         5.50 o                         
   1   9   1         22.09         23.04         2.26 o                         
   2   9   1        549.75        568.29        14.08 o                         
   3   9   1        296.27        314.42        10.77 o                         
   4   9   1          8.84          8.70         2.58 o                         
   5   9   1         47.90         50.11         2.95 o                         
   6   9   1         41.78         46.92         3.96 o                         
   1  10   1          9.57         11.43         2.54 o                         
   2  10   1        178.85        207.89         7.51 o                         
   3  10   1        146.91        147.46         5.29 o                         
   4  10   1         33.65         33.95         3.58 o                         
  -3 -10   2         34.25         36.35         3.03 o                         
  -2 -10   2          0.88          1.77         2.22 o                         
  -1 -10   2          0.62          0.55         2.50 o                         
  -5  -9   2          1.78          6.19         2.25 o                         
  -4  -9   2         65.59         62.21         3.18 o                         
  -3  -9   2         12.91          9.92         2.26 o                         
  -2  -9   2         94.17         88.82         3.50 o                         
  -1  -9   2        216.30        228.77         7.11 o                         
   0  -9   2        127.96        131.84         4.59 o                         
   1  -9   2          3.94          7.64         2.77 o                         
  -6  -8   2         18.97         23.34         2.17 o                         
  -5  -8   2         65.53         58.26         3.06 o                         
  -4  -8   2         25.58         28.88         2.16 o                         
  -3  -8   2         69.65         62.94         2.63 o                         
  -2  -8   2        310.70        296.77         7.15 o                         
  -1  -8   2         26.13         30.74         2.15 o                         
   0  -8   2         12.88         18.45         2.28 o                         
   1  -8   2          7.65         11.01         2.41 o                         
   2  -8   2         77.84         79.15         4.29 o                         
   3  -8   2          6.13          9.33         3.26 o                         
  -7  -7   2         11.33         11.18         2.16 o                         
  -6  -7   2         39.76         32.28         2.34 o                         
  -5  -7   2         20.08         27.44         1.86 o                         
  -4  -7   2        336.86        323.85         6.11 o                         
  -3  -7   2        842.40        821.31        15.49 o                         
  -2  -7   2         99.27         93.59         2.75 o                         
  -1  -7   2        322.34        361.67        11.68 o                         
   0  -7   2         15.81         14.33         1.64 o                         
   1  -7   2         20.39         19.62         2.12 o                         
   2  -7   2        201.77        186.43         6.84 o                         
   3  -7   2        137.76        111.60         4.87 o                         
   4  -7   2          1.20          2.78         3.22 o                         
  -7  -6   2          2.56         19.95         2.58 o                         
  -6  -6   2         42.56         64.89         5.02 o                         
  -5  -6   2        621.14        610.09        13.38 o                         
  -4  -6   2        699.91        706.24        11.23 o                         
  -3  -6   2         33.56         40.10         1.74 o                         
  -2  -6   2        308.05        318.01         4.94 o                         
  -1  -6   2        249.91        234.74         4.59 o                         
   0  -6   2        123.36        124.41         2.85 o                         
   1  -6   2          1.63          1.74         1.15 o                         
   2  -6   2        188.66        186.48         6.58 o                         
   3  -6   2        345.78        402.31        16.04 o                         
   4  -6   2         55.38         54.99         5.56 o                         
   5  -6   2        152.54        200.70         9.50 o                         
  -7  -5   2        189.62        175.06         6.09 o                         
  -6  -5   2        646.03        579.18        15.68 o                         
  -5  -5   2        372.75        379.83         7.73 o                         
  -4  -5   2         40.00         71.65         5.33 o                         
  -3  -5   2          7.65         15.21         1.30 o                         
  -2  -5   2         82.47         83.32         2.68 o                         
  -1  -5   2       1417.00       1551.46        14.48 o                         
   0  -5   2       2397.84       2356.28        26.67 o                         
   1  -5   2         43.36         42.94         1.85 o                         
   2  -5   2        128.06        130.58         3.40 o                         
   3  -5   2         10.65          6.08         2.43 o                         
   4  -5   2        239.40        231.88         6.41 o                         
   5  -5   2        246.27        175.90         6.97 o                         
  -8  -4   2        124.24        136.23         6.46 o                         
  -7  -4   2        357.95        394.37        13.83 o                         
  -6  -4   2        278.83        263.85         6.60 o                         
  -5  -4   2         70.95         62.38         2.20 o                         
  -4  -4   2          0.07         22.99         1.55 o                         
  -3  -4   2        632.00        616.04        12.91 o                         
  -2  -4   2       1385.21       1383.03        17.01 o                         
  -1  -4   2       2899.05       2791.37        20.06 o                         
   0  -4   2       4037.82       3997.81        33.76 o                         
   1  -4   2        299.46        294.58         7.87 o                         
   2  -4   2       2817.87       2614.87        29.84 o                         
   3  -4   2        457.81        417.01         7.07 o                         
   4  -4   2         25.71         30.10         2.32 o                         
   5  -4   2         49.74         93.20         6.05 o                         
   6  -4   2          6.45          3.14         3.33 o                         
  -8  -3   2         38.37         26.24         3.94 o                         
  -7  -3   2         83.72         77.73         3.77 o                         
  -6  -3   2        452.84        514.65         8.68 o                         
  -5  -3   2        560.82        565.69         8.48 o                         
  -4  -3   2       1347.36       1350.38        19.58 o                         
  -3  -3   2       8118.56       8337.70        61.48 o                         
  -2  -3   2       2385.69       2357.86        18.82 o                         
  -1  -3   2         14.42         20.14         1.35 o                         
   0  -3   2          1.88          1.68         0.93 o                         
   1  -3   2         44.68         40.21         1.59 o                         
   2  -3   2       4539.17       4611.62        38.08 o                         
   3  -3   2       1166.42       1108.73        14.52 o                         
   4  -3   2         12.44          9.26         1.43 o                         
   5  -3   2         49.70         35.59         3.11 o                         
   6  -3   2         30.06         37.23         3.94 o                         
  -8  -2   2         87.21        115.79         7.81 o                         
  -7  -2   2         17.34         32.61         2.99 o                         
  -6  -2   2         11.58         36.67         2.73 o                         
  -5  -2   2          9.53         26.26         1.73 o                         
  -4  -2   2       1137.49       1059.80        12.12 o                         
  -3  -2   2       5375.73       4985.98        36.34 o                         
  -2  -2   2       3132.26       3091.67        24.45 o                         
  -1  -2   2       5673.58       6219.76        46.25 o                         
   0  -2   2         95.97        107.83         2.43 o                         
   1  -2   2        466.36        467.23         7.62 o                         
   2  -2   2       4747.69       4451.50        32.59 o                         
   3  -2   2       3012.67       3099.99        36.04 o                         
   4  -2   2        106.89        132.19         4.89 o                         
   5  -2   2        154.64        124.37         4.22 o                         
   6  -2   2        399.45        453.08        22.39 o                         
   7  -2   2        132.70        162.26         8.29 o                         
  -7  -1   2          9.81         13.79         2.92 o                         
  -6  -1   2        242.06        143.69         4.99 o                         
  -5  -1   2        642.99        582.44         9.75 o                         
  -4  -1   2         10.27         15.81         1.54 o                         
  -3  -1   2       1039.90       1010.09        11.29 o                         
  -2  -1   2       7842.62       8086.92        60.47 o                         
  -1  -1   2        451.22        436.82         6.05 o                         
   0  -1   2      10728.75      11367.37        83.53 o                         
   1  -1   2        406.26        400.33         5.26 o                         
   2  -1   2       2759.06       2861.22        41.59 o                         
   3  -1   2       1857.61       1866.38        29.73 o                         
   4  -1   2        159.32        164.95         5.75 o                         
   5  -1   2        287.33        315.11         6.43 o                         
   6  -1   2        582.05        581.38        13.89 o                         
   7  -1   2        332.18        300.92         9.29 o                         
  -7   0   2          5.32          9.26         2.87 o                         
  -6   0   2        382.11        487.67        12.23 o                         
  -5   0   2        427.54        444.33         7.98 o                         
  -4   0   2         30.77         40.15         2.12 o                         
  -3   0   2        375.80        337.67         5.38 o                         
  -2   0   2       1361.91       1298.29        14.79 o                         
  -1   0   2       3556.37       3621.71        27.77 o                         
   0   0   2        343.90        462.08         5.93 o                         
   1   0   2       3173.68       3407.44        51.62 o                         
   2   0   2      22568.68      22154.57       184.85 o                         
   3   0   2        951.18        802.64         9.83 o                         
   4   0   2       4493.57       4449.70        55.51 o                         
   5   0   2         94.32         91.22         2.57 o                         
   6   0   2         82.77         68.52         2.79 o                         
   7   0   2        366.22        413.18        11.29 o                         
  -7   1   2         16.85          7.82         2.86 o                         
  -6   1   2          1.26          4.23         2.35 o                         
  -5   1   2        754.20        730.07        13.91 o                         
  -4   1   2        107.14        132.34         3.27 o                         
  -3   1   2        885.72        880.96        14.51 o                         
  -2   1   2        384.10        365.04         6.59 o                         
  -1   1   2       1550.85       1772.52        17.62 o                         
   0   1   2       8579.29       9177.14       100.46 o                         
   1   1   2       2054.27       2007.77        17.28 o                         
   2   1   2       3612.53       3373.51        31.25 o                         
   3   1   2        473.67        474.70         8.34 o                         
   4   1   2        215.36        162.53         4.20 o                         
   5   1   2        733.86        609.33         7.43 o                         
   6   1   2        214.84        279.15         5.67 o                         
   7   1   2         36.29         48.30         4.64 o                         
   8   1   2          2.99          9.30         2.67 o                         
  -7   2   2          4.09         12.81         3.46 o                         
  -6   2   2          4.46          5.63         2.15 o                         
  -5   2   2        239.07        251.30        10.87 o                         
  -4   2   2        157.92        155.75         3.84 o                         
  -3   2   2       4368.14       4302.85        48.45 o                         
  -2   2   2        379.71        360.28         5.57 o                         
  -1   2   2       1541.45       1729.98        16.44 o                         
   0   2   2          6.25          1.21         1.14 o                         
   1   2   2        185.60        182.43         4.03 o                         
   2   2   2       1179.98       1249.38        15.22 o                         
   3   2   2         83.92        111.31         3.24 o                         
   4   2   2       4665.66       4615.19        35.97 o                         
   5   2   2        625.39        693.92         8.00 o                         
   6   2   2        245.04        327.39         9.90 o                         
   7   2   2         83.12        105.21         4.93 o                         
   8   2   2          0.62          1.37         2.12 o                         
  -6   3   2        288.38        249.42         8.83 o                         
  -5   3   2        314.14        270.85         7.74 o                         
  -4   3   2        176.71        166.92         4.74 o                         
  -3   3   2        259.26        241.52         7.15 o                         
  -2   3   2        277.36        299.13         5.47 o                         
  -1   3   2          0.02         18.72         1.39 o                         
   0   3   2        118.06        118.02         2.76 o                         
   1   3   2       2607.55       2524.49        18.64 o                         
   2   3   2        659.95        619.81         7.19 o                         
   3   3   2         12.37         26.08         1.61 o                         
   4   3   2        237.70        198.77         7.61 o                         
   5   3   2        210.55        172.18         3.96 o                         
   6   3   2        161.53        111.48         2.94 o                         
   7   3   2        234.50        223.52         5.09 o                         
   8   3   2          3.35          9.79         2.84 o                         
  -6   4   2        369.46        427.66        16.58 o                         
  -5   4   2        217.19        274.19        11.03 o                         
  -4   4   2         21.54         25.26         2.34 o                         
  -3   4   2          9.30         11.75         1.38 o                         
  -2   4   2        326.95        327.07         6.39 o                         
  -1   4   2        132.09        191.11         3.81 o                         
   0   4   2         20.90         35.79         1.50 o                         
   1   4   2       3109.88       3230.86        28.43 o                         
   2   4   2       2126.92       2217.59        24.79 o                         
   3   4   2        604.49        608.49        10.18 o                         
   4   4   2        756.93        680.10         8.42 o                         
   5   4   2          1.35          3.95         1.37 o                         
   6   4   2         37.24         18.91         1.92 o                         
   7   4   2        143.10        123.79         4.93 o                         
   8   4   2        118.22        108.53         4.00 o                         
  -5   5   2        137.45        150.72        12.99 o                         
  -4   5   2        104.84         89.16         4.61 o                         
  -3   5   2          9.58         17.06         1.92 o                         
  -2   5   2        837.63        813.46        11.47 o                         
  -1   5   2       2321.42       2163.42        20.97 o                         
   0   5   2        447.41        486.23         7.14 o                         
   1   5   2         25.25         37.15         1.79 o                         
   2   5   2          0.96          3.26         1.20 o                         
   3   5   2        120.88         88.97         3.03 o                         
   4   5   2       1028.64       1008.95        20.33 o                         
   5   5   2        228.36        240.24         4.96 o                         
   6   5   2         12.90         23.95         2.12 o                         
   7   5   2         48.93         80.49         4.82 o                         
   8   5   2         12.48         24.46         3.01 o                         
  -4   6   2         23.69         42.19         5.31 o                         
  -3   6   2         72.66         63.10         4.68 o                         
  -2   6   2       1624.70       1565.83        28.62 o                         
  -1   6   2       1828.05       1827.23        20.38 o                         
   0   6   2          7.39         10.39         1.12 o                         
   1   6   2        632.43        615.22         7.81 o                         
   2   6   2          1.78          3.72         1.24 o                         
   3   6   2         24.66         41.13         1.91 o                         
   4   6   2       1350.25       1341.53        26.71 o                         
   5   6   2        564.65        501.24        15.16 o                         
   6   6   2          8.25          5.55         1.56 o                         
   7   6   2         49.68         80.43         3.36 o                         
  -4   7   2        313.04        300.24        18.15 o                         
  -3   7   2        275.72        265.71        10.48 o                         
  -2   7   2         21.05         24.33         3.02 o                         
  -1   7   2        509.49        498.62         8.28 o                         
   0   7   2        171.62        170.56         3.82 o                         
   1   7   2        563.46        543.31         8.65 o                         
   2   7   2        704.00        641.43         9.70 o                         
   3   7   2        539.38        514.42         9.59 o                         
   4   7   2        635.54        594.27        23.86 o                         
   5   7   2         50.51         61.92         6.39 o                         
   6   7   2        290.68        312.50         8.80 o                         
   7   7   2        185.54        180.60         6.33 o                         
  -3   8   2         59.10         59.21         9.80 o                         
  -2   8   2         17.54         15.26         3.39 o                         
  -1   8   2         85.09         92.25         4.41 o                         
   0   8   2         15.36         18.03         2.01 o                         
   1   8   2        375.84        417.77        14.21 o                         
   2   8   2       1931.87       1931.54        46.17 o                         
   3   8   2        431.80        428.90        11.36 o                         
   4   8   2         92.24         87.51         3.78 o                         
   5   8   2        134.92        155.49         9.50 o                         
   6   8   2         63.77         73.84         3.16 o                         
   7   8   2         25.40         25.23         3.18 o                         
  -1   9   2         44.41         48.57         3.61 o                         
   0   9   2         10.09         15.57         2.42 o                         
   1   9   2        413.09        401.06        13.07 o                         
   2   9   2        510.54        477.71        12.40 o                         
   3   9   2          7.36          2.77         2.07 o                         
   4   9   2         73.84         74.78         3.34 o                         
   5   9   2          4.09          6.60         2.33 o                         
   6   9   2         80.65         75.80         5.19 o                         
   1  10   2          0.45         -0.29         2.35 o                         
   2  10   2         51.20         62.30         3.55 o                         
   3  10   2         36.71         36.53         3.01 o                         
   4  10   2          3.05          4.91         2.84 o                         
  -3 -10   3          8.38          9.89         2.24 o                         
  -2 -10   3          5.05          7.42         2.35 o                         
  -1 -10   3        100.98         96.59         4.14 o                         
  -5  -9   3          9.06         11.31         2.29 o                         
  -4  -9   3         34.44         32.16         2.69 o                         
  -3  -9   3          1.79          2.20         2.01 o                         
  -2  -9   3          5.27          6.85         2.05 o                         
  -1  -9   3         65.39         78.17         4.21 o                         
   0  -9   3          1.65          0.93         2.08 o                         
   1  -9   3        122.84        129.23         4.61 o                         
  -6  -8   3          0.59          1.43         2.06 o                         
  -5  -8   3         24.31         27.72         2.82 o                         
  -4  -8   3        185.00        206.65         5.26 o                         
  -3  -8   3         16.44         21.88         2.15 o                         
  -2  -8   3        183.55        178.25         7.05 o                         
  -1  -8   3        155.11        177.82         5.88 o                         
   0  -8   3          5.09          5.88         2.31 o                         
   1  -8   3        102.78        105.61         4.84 o                         
   2  -8   3         28.21         26.46         3.36 o                         
   3  -8   3          6.48          6.91         3.30 o                         
  -7  -7   3        124.41        141.60         5.15 o                         
  -6  -7   3        165.39        182.21         4.68 o                         
  -5  -7   3          1.34          2.11         1.60 o                         
  -4  -7   3         16.33         32.84         2.23 o                         
  -3  -7   3         86.74         85.05         3.25 o                         
  -2  -7   3       1665.48       1751.34        37.41 o                         
  -1  -7   3       1162.16       1154.99        19.64 o                         
   0  -7   3         42.92         44.55         2.18 o                         
   1  -7   3         10.90          8.48         1.83 o                         
   2  -7   3         16.77         17.42         3.14 o                         
   3  -7   3         33.05         33.39         3.48 o                         
   4  -7   3          0.80         -0.26         3.20 o                         
  -7  -6   3        366.19        360.87        11.36 o                         
  -6  -6   3        987.99        946.54        20.06 o                         
  -5  -6   3         90.41         98.01         5.29 o                         
  -4  -6   3       1477.62       1392.60        24.81 o                         
  -3  -6   3        983.23        996.98        13.26 o                         
  -2  -6   3        250.19        252.16         4.64 o                         
  -1  -6   3          4.31          7.38         1.23 o                         
   0  -6   3         16.67         26.27         1.47 o                         
   1  -6   3          7.83          9.03         1.41 o                         
   2  -6   3        328.14        327.16         7.46 o                         
   3  -6   3        604.06        603.52        22.94 o                         
   4  -6   3          8.15          8.21         3.97 o                         
   5  -6   3         10.15          5.46         2.95 o                         
  -7  -5   3        125.15        146.86         6.52 o                         
  -6  -5   3          5.32         27.99         2.22 o                         
  -5  -5   3        474.85        451.55         8.27 o                         
  -4  -5   3       1457.82       1376.22        15.89 o                         
  -3  -5   3        189.17        214.89         4.42 o                         
  -2  -5   3        284.69        272.49         5.48 o                         
  -1  -5   3        514.94        502.66         7.07 o                         
   0  -5   3        121.79        145.26         3.43 o                         
   1  -5   3        520.40        522.28         7.73 o                         
   2  -5   3       1446.38       1421.24        18.96 o                         
   3  -5   3        783.20        714.83        21.41 o                         
   4  -5   3         10.52         24.05         2.73 o                         
   5  -5   3        254.76        306.11        10.29 o                         
  -7  -4   3         78.56         64.35         3.57 o                         
  -6  -4   3          6.12         10.91         1.60 o                         
  -5  -4   3         95.46         92.45         2.73 o                         
  -4  -4   3       1458.64       1399.55        14.53 o                         
  -3  -4   3        997.05        919.18        11.44 o                         
  -2  -4   3       1034.04       1077.17        10.97 o                         
  -1  -4   3          1.73          7.41         1.16 o                         
   0  -4   3       4650.77       4338.74        41.82 o                         
   1  -4   3       4116.44       4094.59        36.13 o                         
   2  -4   3          4.43         23.51         1.51 o                         
   3  -4   3          2.22         10.90         1.35 o                         
   4  -4   3         88.85        111.37         4.87 o                         
   5  -4   3        210.57        174.60         6.13 o                         
   6  -4   3        195.94        246.88        11.39 o                         
  -7  -3   3         97.55        126.08         4.68 o                         
  -6  -3   3         36.65         27.47         2.01 o                         
  -5  -3   3         82.80        101.02         3.70 o                         
  -4  -3   3       2444.23       2297.58        23.62 o                         
  -3  -3   3       1397.72       1269.68        20.77 o                         
  -2  -3   3        301.89        438.05        10.06 o                         
  -1  -3   3       1039.39       1073.95        12.49 o                         
   0  -3   3       7628.78       7924.56        53.71 o                         
   1  -3   3       1530.37       1553.94        14.56 o                         
   2  -3   3         39.04         48.42         2.84 o                         
   3  -3   3         97.36         93.00         2.80 o                         
   4  -3   3          1.18          8.55         1.69 o                         
   5  -3   3        562.60        615.73        18.77 o                         
   6  -3   3        563.52        580.31        21.50 o                         
  -7  -2   3         37.54         22.18         2.77 o                         
  -6  -2   3        269.16        322.33         8.00 o                         
  -5  -2   3       1171.50       1088.92        15.97 o                         
  -4  -2   3        627.38        580.78         8.01 o                         
  -3  -2   3       2923.47       3070.99        37.07 o                         
  -2  -2   3        226.56        220.06         6.13 o                         
  -1  -2   3        260.08        390.21        11.75 o                         
   0  -2   3       8732.90       8841.41        56.86 o                         
   1  -2   3       6530.35       6923.63        44.20 o                         
   2  -2   3          0.71          8.56         1.37 o                         
   3  -2   3       1528.76       1319.28        18.22 o                         
   4  -2   3        475.89        516.50         9.95 o                         
   5  -2   3        467.33        470.26        10.69 o                         
   6  -2   3        456.42        400.56        19.74 o                         
   7  -2   3          2.86          8.53         3.22 o                         
  -7  -1   3        110.44        130.07         5.48 o                         
  -6  -1   3        204.35        189.16         8.52 o                         
  -5  -1   3         14.87         24.69         1.62 o                         
  -4  -1   3        133.78        102.90         2.91 o                         
  -3  -1   3        539.02        575.29        11.83 o                         
  -2  -1   3        421.91        511.46         8.06 o                         
  -1  -1   3        544.96        508.99         6.70 o                         
   0  -1   3       2609.02       2693.37        18.69 o                         
   1  -1   3       6657.50       6896.88        43.28 o                         
   2  -1   3         21.41         42.31         2.30 o                         
   3  -1   3       8783.26       8663.96        70.00 o                         
   4  -1   3       3276.59       2997.71        37.12 o                         
   5  -1   3         47.50         99.92         3.21 o                         
   6  -1   3         10.17         16.51         2.57 o                         
   7  -1   3          2.08          8.71         2.79 o                         
  -7   0   3          0.36         -0.51         2.49 o                         
  -6   0   3         78.92         65.62         3.55 o                         
  -5   0   3        143.14        183.94         4.93 o                         
  -4   0   3        129.17        109.74         3.71 o                         
  -3   0   3         81.85         84.17         2.96 o                         
  -2   0   3       5324.70       5389.13        60.68 o                         
  -1   0   3       1178.56       1205.45        13.34 o                         
   0   0   3        621.41        686.00        12.38 o                         
   1   0   3       2347.76       2177.34        19.01 o                         
   2   0   3        628.79        489.63         8.52 o                         
   3   0   3       2100.74       1982.05        31.69 o                         
   4   0   3        158.74        230.08         4.52 o                         
   5   0   3         22.12          0.11         1.06 o                         
   6   0   3         64.15         39.83         2.22 o                         
   7   0   3         50.15         99.78         6.11 o                         
  -7   1   3          0.22          4.15         3.08 o                         
  -6   1   3         93.46        107.21         5.21 o                         
  -5   1   3        551.51        454.35        11.36 o                         
  -4   1   3         47.62         36.12         1.75 o                         
  -3   1   3          7.01         17.77         1.48 o                         
  -2   1   3        589.18        570.35         9.36 o                         
  -1   1   3        317.64        317.15         5.36 o                         
   0   1   3       5387.83       6016.20        43.34 o                         
   1   1   3       3348.27       3584.48        24.06 o                         
   2   1   3        522.94        511.12         8.26 o                         
   3   1   3        144.18        142.72         3.05 o                         
   4   1   3        654.44        582.16        13.95 o                         
   5   1   3        248.04        125.54         2.84 o                         
   6   1   3         94.65         65.79         2.09 o                         
   7   1   3        393.91        349.82         8.87 o                         
   8   1   3        160.41        175.41         6.22 o                         
  -7   2   3          0.22          0.37         3.95 o                         
  -6   2   3        102.17         81.91         3.80 o                         
  -5   2   3       1223.73       1326.80        25.79 o                         
  -4   2   3        168.42        203.65         7.03 o                         
  -3   2   3       1894.89       1942.53        23.22 o                         
  -2   2   3        916.99        899.22        10.71 o                         
  -1   2   3         73.77         83.40         2.42 o                         
   0   2   3          5.50         13.05         1.34 o                         
   1   2   3       1007.46        975.80        18.72 o                         
   2   2   3         80.59         65.00         2.65 o                         
   3   2   3          1.32          3.78         1.13 o                         
   4   2   3        133.29        221.84         7.41 o                         
   5   2   3        578.58        466.94         5.99 o                         
   6   2   3        242.34        303.84         5.85 o                         
   7   2   3         24.13         33.39         2.27 o                         
   8   2   3         65.78         42.90         3.02 o                         
  -6   3   3         30.35         44.32         3.72 o                         
  -5   3   3         95.43        104.33         8.29 o                         
  -4   3   3         12.97         14.29         2.22 o                         
  -3   3   3        759.53        683.51         9.01 o                         
  -2   3   3       2368.12       2323.82        28.46 o                         
  -1   3   3         54.82         50.90         1.81 o                         
   0   3   3         87.89         76.10         2.03 o                         
   1   3   3       2873.45       2972.87        34.77 o                         
   2   3   3          1.25          4.96         1.28 o                         
   3   3   3       1332.56       1262.53        12.05 o                         
   4   3   3        723.69        744.56        11.22 o                         
   5   3   3        748.06        765.09         8.62 o                         
   6   3   3          4.42          8.17         1.29 o                         
   7   3   3        117.37        139.14         3.77 o                         
   8   3   3          9.41         25.50         2.78 o                         
  -6   4   3          6.29         18.43         3.81 o                         
  -5   4   3         48.25         70.29         4.93 o                         
  -4   4   3          4.34         17.51         2.36 o                         
  -3   4   3        328.77        341.20         5.78 o                         
  -2   4   3       2817.78       2619.47        35.72 o                         
  -1   4   3        630.00        604.60         8.66 o                         
   0   4   3         26.01         42.33         1.57 o                         
   1   4   3         14.88         45.94         1.83 o                         
   2   4   3       2464.25       2482.04        21.50 o                         
   3   4   3       4186.10       4218.93        37.21 o                         
   4   4   3         26.44         38.06         1.85 o                         
   5   4   3          2.99          6.54         1.22 o                         
   6   4   3         24.54          7.19         1.34 o                         
   7   4   3        134.65        136.65         3.93 o                         
   8   4   3          1.17          9.64         2.35 o                         
  -5   5   3        185.10        163.53         8.89 o                         
  -4   5   3         28.32         18.66         2.99 o                         
  -3   5   3        404.18        376.10        10.30 o                         
  -2   5   3       1997.24       1902.94        24.06 o                         
  -1   5   3        388.15        355.24         5.71 o                         
   0   5   3        884.09        784.57        10.55 o                         
   1   5   3       3249.46       3356.99        31.14 o                         
   2   5   3       4602.92       4656.28        53.04 o                         
   3   5   3         35.14         33.81         1.96 o                         
   4   5   3       1191.81       1221.37        18.36 o                         
   5   5   3        120.77        124.07         6.42 o                         
   6   5   3         69.49         50.79         2.64 o                         
   7   5   3        438.09        416.32        10.05 o                         
   8   5   3        203.89        186.19         6.49 o                         
  -4   6   3        720.37        803.83        32.00 o                         
  -3   6   3        129.03        140.51        12.63 o                         
  -2   6   3          1.62          5.16         1.53 o                         
  -1   6   3        247.46        246.37         3.98 o                         
   0   6   3        830.64        823.70         9.69 o                         
   1   6   3        390.38        396.37         7.12 o                         
   2   6   3        767.72        754.71        10.46 o                         
   3   6   3        621.47        597.69         8.27 o                         
   4   6   3         65.97         60.36         2.51 o                         
   5   6   3        490.14        510.03        17.40 o                         
   6   6   3        170.89        157.66         6.03 o                         
   7   6   3        126.05        130.51        12.15 o                         
   8   6   3         60.08         74.85         4.46 o                         
  -4   7   3        155.15        176.07        10.57 o                         
  -3   7   3          2.92          1.86         3.10 o                         
  -2   7   3         30.08         38.97         3.34 o                         
  -1   7   3         39.31         42.56         2.43 o                         
   0   7   3        458.49        461.94         8.35 o                         
   1   7   3        572.64        567.92         9.40 o                         
   2   7   3        431.96        417.30         7.35 o                         
   3   7   3        377.18        380.13         7.37 o                         
   4   7   3        643.12        601.05        17.53 o                         
   5   7   3       1585.38       1600.36        33.41 o                         
   6   7   3        105.24        104.84         4.07 o                         
   7   7   3          3.43          8.69         2.33 o                         
  -3   8   3          3.21          4.90         3.64 o                         
  -2   8   3         22.74         27.55         3.46 o                         
  -1   8   3        157.55        159.47         6.38 o                         
   0   8   3       1571.11       1602.89        36.07 o                         
   1   8   3         89.67         97.39         4.51 o                         
   2   8   3        117.85        116.06         4.68 o                         
   3   8   3         11.70         16.80         1.78 o                         
   4   8   3        352.07        357.86         7.70 o                         
   5   8   3        415.65        400.71        12.40 o                         
   6   8   3         57.30         72.76         4.07 o                         
   7   8   3          0.92         -0.48         2.57 o                         
  -1   9   3        114.63        106.79         6.30 o                         
   0   9   3        355.88        368.34        10.31 o                         
   1   9   3          5.18          6.56         2.33 o                         
   2   9   3        373.16        383.23        11.22 o                         
   3   9   3        170.39        161.97         5.85 o                         
   4   9   3          6.93          6.19         2.02 o                         
   5   9   3        119.55        126.85         7.43 o                         
   6   9   3        115.12        103.22         9.41 o                         
   1  10   3          1.79          3.40         2.37 o                         
   2  10   3         95.87         98.23         5.00 o                         
   3  10   3         62.34         73.26         4.22 o                         
   4  10   3         30.41         30.64         3.29 o                         
  -5  -9   4          5.61          6.11         2.28 o                         
  -4  -9   4         80.17         92.51         3.75 o                         
  -3  -9   4          5.82          6.25         2.26 o                         
  -2  -9   4          1.06          0.11         2.13 o                         
  -1  -9   4        138.48        144.53         5.25 o                         
   0  -9   4        197.62        193.27         7.28 o                         
   1  -9   4         28.02         25.99         3.37 o                         
  -6  -8   4          4.89          4.16         2.26 o                         
  -5  -8   4          1.33          1.26         2.60 o                         
  -4  -8   4        144.27        140.86         6.19 o                         
  -3  -8   4        536.04        548.05        25.34 o                         
  -2  -8   4         49.74         55.64         2.74 o                         
  -1  -8   4         46.76         50.40         2.88 o                         
   0  -8   4          0.30          1.64         2.35 o                         
   1  -8   4        388.52        400.40        13.51 o                         
   2  -8   4        210.17        213.51         8.23 o                         
  -6  -7   4         20.20         30.58         2.36 o                         
  -5  -7   4        221.57        213.18         5.75 o                         
  -4  -7   4       1532.55       1605.22        30.71 o                         
  -3  -7   4        295.28        282.91         6.43 o                         
  -2  -7   4         32.08         47.81         3.04 o                         
  -1  -7   4        220.55        221.13         6.05 o                         
   0  -7   4        304.16        310.16         6.87 o                         
   1  -7   4         34.32         30.53         2.15 o                         
   2  -7   4        149.19        155.79         7.17 o                         
   3  -7   4         29.72         42.14         3.61 o                         
   4  -7   4          9.94         11.05         4.27 o                         
  -7  -6   4         14.74         10.35         2.52 o                         
  -6  -6   4        551.94        591.79        15.44 o                         
  -5  -6   4        339.81        324.55         6.48 o                         
  -4  -6   4         36.36         53.53         3.15 o                         
  -3  -6   4        590.87        613.24        11.96 o                         
  -2  -6   4          0.21          1.91         1.12 o                         
  -1  -6   4       2489.85       2449.66        31.96 o                         
   0  -6   4        262.29        246.88         4.53 o                         
   1  -6   4          2.50          7.91         1.74 o                         
   2  -6   4        501.00        473.29        11.88 o                         
   3  -6   4         55.45         42.88         4.97 o                         
   4  -6   4        191.78        201.19         9.02 o                         
  -7  -5   4        150.74        170.94         7.85 o                         
  -6  -5   4        569.66        524.78        11.92 o                         
  -5  -5   4         49.83         52.13         2.09 o                         
  -4  -5   4          0.24         24.03         1.55 o                         
  -3  -5   4        252.25        248.35         4.06 o                         
  -2  -5   4          0.96          3.14         1.10 o                         
  -1  -5   4       1413.23       1407.87        15.25 o                         
   0  -5   4       3990.09       3984.49        47.17 o                         
   1  -5   4        501.86        480.36         8.75 o                         
   2  -5   4         73.01         82.29         4.00 o                         
   3  -5   4        220.01        187.31         8.56 o                         
   4  -5   4        274.93        250.79         6.76 o                         
   5  -5   4         65.79         90.70         6.19 o                         
  -7  -4   4         15.85          9.11         2.32 o                         
  -6  -4   4        469.12        481.55         9.86 o                         
  -5  -4   4        452.39        430.49         7.59 o                         
  -4  -4   4         16.38         16.92         1.32 o                         
  -3  -4   4        333.77        389.46        10.62 o                         
  -2  -4   4        155.53        174.34         5.39 o                         
  -1  -4   4       4071.32       4104.98        33.85 o                         
   0  -4   4       4509.98       4353.26        33.59 o                         
   1  -4   4         45.01         50.63         2.74 o                         
   2  -4   4        966.31        939.93        11.54 o                         
   3  -4   4        642.79        613.72         9.03 o                         
   4  -4   4        536.18        544.25        12.35 o                         
   5  -4   4         98.64        102.35         4.91 o                         
   6  -4   4          0.64          3.65         4.06 o                         
  -7  -3   4          6.34          4.23         2.33 o                         
  -6  -3   4        129.29         96.20         3.48 o                         
  -5  -3   4        537.67        520.02         9.33 o                         
  -4  -3   4         50.27         63.92         2.72 o                         
  -3  -3   4       2786.71       2632.66        24.19 o                         
  -2  -3   4       4033.34       4081.66        32.12 o                         
  -1  -3   4        335.25        331.72         4.51 o                         
   0  -3   4         15.62         12.76         1.26 o                         
   1  -3   4        468.41        500.78         7.64 o                         
   2  -3   4        863.70        826.02        11.86 o                         
   3  -3   4        369.90        390.14         6.92 o                         
   4  -3   4       1450.94       1386.11        34.54 o                         
   5  -3   4        124.88        109.35         4.81 o                         
   6  -3   4        210.41        260.39        20.13 o                         
  -7  -2   4          3.58          1.60         2.32 o                         
  -6  -2   4         35.78         19.54         2.05 o                         
  -5  -2   4         32.05         52.53         2.88 o                         
  -4  -2   4        334.99        323.69         5.98 o                         
  -3  -2   4       2762.69       2673.02        46.07 o                         
  -2  -2   4          4.10          6.02         1.25 o                         
  -1  -2   4       1285.51       1279.46        12.56 o                         
   0  -2   4       1167.94       1399.81        13.75 o                         
   1  -2   4        900.61        829.02         8.03 o                         
   2  -2   4       1732.86       1783.16        15.07 o                         
   3  -2   4        365.65        319.40         5.78 o                         
   4  -2   4       1006.22        944.55        12.53 o                         
   5  -2   4         13.83         37.56         2.26 o                         
   6  -2   4        624.12        627.25        19.19 o                         
   7  -2   4        193.69        168.43         7.56 o                         
  -7  -1   4         23.24         18.84         3.23 o                         
  -6  -1   4        936.95       1086.00        32.79 o                         
  -5  -1   4        140.18        155.27         4.28 o                         
  -4  -1   4        375.12        385.29         6.28 o                         
  -3  -1   4         35.06         42.38         1.80 o                         
  -2  -1   4        276.27        254.51         5.14 o                         
  -1  -1   4        551.99        607.12         6.70 o                         
   0  -1   4          4.08          5.89         1.21 o                         
   1  -1   4       5095.72       5277.65        34.06 o                         
   2  -1   4       3348.10       3421.82        24.74 o                         
   3  -1   4        393.44        367.41        10.63 o                         
   4  -1   4         63.56         97.12         4.24 o                         
   5  -1   4         44.24         31.58         1.73 o                         
   6  -1   4        228.77        168.51         5.71 o                         
   7  -1   4        271.70        336.08        11.11 o                         
  -7   0   4         60.62         63.97         4.20 o                         
  -6   0   4        208.88        176.28         8.27 o                         
  -5   0   4         23.31         23.27         2.12 o                         
  -4   0   4         71.68         60.72         2.49 o                         
  -3   0   4          0.31          4.06         1.26 o                         
  -2   0   4         18.72         44.50         1.95 o                         
  -1   0   4       1046.27       1035.51        10.86 o                         
   0   0   4       1548.17       1495.30        13.30 o                         
   1   0   4       2091.59       2162.44        25.30 o                         
   2   0   4         79.58         61.90         2.35 o                         
   3   0   4       1563.43       1585.55        15.55 o                         
   4   0   4         37.74         58.60         2.32 o                         
   5   0   4         36.00         58.73         2.10 o                         
   6   0   4        376.86        532.27         9.02 o                         
   7   0   4        379.52        334.92         9.82 o                         
  -7   1   4          0.81          0.22         3.17 o                         
  -6   1   4         36.22         53.86         4.17 o                         
  -5   1   4        180.08        204.89         7.22 o                         
  -4   1   4        318.03        278.76         4.59 o                         
  -3   1   4        603.29        565.00         8.87 o                         
  -2   1   4        907.24       1001.60        10.79 o                         
  -1   1   4       5099.68       5303.02        37.70 o                         
   0   1   4        720.97        900.48        10.93 o                         
   1   1   4       3898.24       4002.63        27.66 o                         
   2   1   4       2444.31       2372.55        17.77 o                         
   3   1   4         72.59         80.83         2.69 o                         
   4   1   4       3919.59       3922.62        37.20 o                         
   5   1   4        264.10        340.49         6.06 o                         
   6   1   4         93.70        206.07         5.03 o                         
   7   1   4         10.94         10.08         2.08 o                         
   8   1   4          2.41         18.63         2.66 o                         
  -6   2   4          0.11          7.21         2.77 o                         
  -5   2   4         89.21        122.47         5.51 o                         
  -4   2   4        723.07        760.71        11.01 o                         
  -3   2   4        434.70        393.43         9.71 o                         
  -2   2   4       1813.85       1608.00        23.68 o                         
  -1   2   4       3707.00       3790.25        29.59 o                         
   0   2   4       4824.28       5255.21        44.81 o                         
   1   2   4      12223.77      11997.67        95.17 o                         
   2   2   4        448.63        544.96         7.50 o                         
   3   2   4          9.75          6.55         1.24 o                         
   4   2   4        862.83        838.90        10.68 o                         
   5   2   4        150.60        133.33         5.61 o                         
   6   2   4         77.41         36.58         1.84 o                         
   7   2   4        235.08        164.12         4.28 o                         
   8   2   4         37.49         76.23         3.57 o                         
  -6   3   4         32.22         63.90         4.79 o                         
  -5   3   4        489.57        465.86        19.54 o                         
  -4   3   4       1602.56       1501.02        33.93 o                         
  -3   3   4        258.27        236.53         7.17 o                         
  -2   3   4        223.08        236.51         4.57 o                         
  -1   3   4        160.11        139.57         3.19 o                         
   0   3   4       1066.30       1206.22        10.62 o                         
   1   3   4       5905.13       6161.71        47.98 o                         
   2   3   4       1612.68       1602.42        14.51 o                         
   3   3   4        147.26        178.49         3.95 o                         
   4   3   4        102.99        115.52         4.10 o                         
   5   3   4        360.20        354.08         7.50 o                         
   6   3   4        326.27        362.55         6.50 o                         
   7   3   4         38.47         55.54         2.54 o                         
   8   3   4          0.62          1.21         1.98 o                         
  -6   4   4         41.87         19.55         3.68 o                         
  -5   4   4        226.61        252.46         7.64 o                         
  -4   4   4       1023.92       1028.95        47.54 o                         
  -3   4   4         41.51         52.28         2.20 o                         
  -2   4   4        626.05        638.97         7.69 o                         
  -1   4   4        243.35        206.41         4.20 o                         
   0   4   4       1251.65       1203.86        13.66 o                         
   1   4   4       5550.27       5329.08        60.45 o                         
   2   4   4       1504.23       1520.18        18.87 o                         
   3   4   4       1152.85       1146.01        16.17 o                         
   4   4   4       1876.34       1779.64        18.93 o                         
   5   4   4        131.97        125.19         2.88 o                         
   6   4   4         21.03         19.48         1.49 o                         
   7   4   4         65.99         67.57         4.59 o                         
   8   4   4          4.52          7.23         2.22 o                         
  -5   5   4         22.33         25.09         3.18 o                         
  -4   5   4        165.70        179.66         7.97 o                         
  -3   5   4        317.91        330.54        13.95 o                         
  -2   5   4        791.56        770.40        14.23 o                         
  -1   5   4       2917.51       2820.82        46.49 o                         
   0   5   4        732.35        793.85        11.62 o                         
   1   5   4        409.16        456.06         7.40 o                         
   2   5   4          4.91         15.23         1.46 o                         
   3   5   4        528.96        521.50         7.41 o                         
   4   5   4        868.67        860.28        12.26 o                         
   5   5   4        318.86        317.51         6.42 o                         
   6   5   4        302.66        297.47         6.77 o                         
   7   5   4         26.03         22.11         2.54 o                         
   8   5   4         67.05         94.66         3.92 o                         
  -4   6   4          9.72         11.73         3.38 o                         
  -3   6   4         57.07         45.78         3.67 o                         
  -2   6   4        703.92        687.82        15.35 o                         
  -1   6   4       1973.86       1929.04        22.99 o                         
   0   6   4        345.66        332.52         5.66 o                         
   1   6   4        151.23        177.04         5.91 o                         
   2   6   4        131.07        129.78         4.04 o                         
   3   6   4        150.75        138.04         4.09 o                         
   4   6   4        769.63        706.85        16.46 o                         
   5   6   4        901.95        898.96        23.23 o                         
   6   6   4        180.10        198.61         6.36 o                         
   7   6   4         98.85         94.12         3.80 o                         
   8   6   4        277.10        262.48        13.60 o                         
  -3   7   4          1.15          3.24         3.53 o                         
  -2   7   4        148.65        124.61        12.73 o                         
  -1   7   4        655.81        622.44        10.74 o                         
   0   7   4         56.32         61.14         2.19 o                         
   1   7   4         31.98         28.10         1.65 o                         
   2   7   4        328.25        340.22         5.80 o                         
   3   7   4        965.11        885.95        32.71 o                         
   4   7   4        780.80        814.63        17.54 o                         
   5   7   4         46.07         53.31         3.62 o                         
   6   7   4         59.22         91.16         5.54 o                         
   7   7   4         63.72         65.74         4.23 o                         
  -2   8   4          8.01          3.76         3.56 o                         
  -1   8   4         27.95         29.47         3.06 o                         
   0   8   4        140.27        130.28         4.94 o                         
   1   8   4        254.86        255.06         7.40 o                         
   2   8   4        960.65        904.25        30.74 o                         
   3   8   4        261.57        270.80         6.61 o                         
   4   8   4         74.00         68.67         3.75 o                         
   5   8   4        124.65        122.95         4.07 o                         
   6   8   4        172.90        131.48         5.23 o                         
   7   8   4          1.76          1.76         2.54 o                         
  -1   9   4         24.24         29.93         4.61 o                         
   0   9   4        136.37        127.81         5.45 o                         
   1   9   4        151.04        160.70         6.25 o                         
   2   9   4          6.44          6.61         2.31 o                         
   3   9   4         11.06         13.15         2.39 o                         
   4   9   4         59.61         55.18         3.37 o                         
   5   9   4         53.05         51.59         3.65 o                         
   6   9   4        130.57        177.18         7.74 o                         
   1  10   4          0.50          1.06         2.26 o                         
   2  10   4         23.74         30.93         3.85 o                         
   3  10   4         13.59         16.99         2.98 o                         
   4  10   4         54.81         54.97         3.87 o                         
  -4  -9   5        107.77        104.39         4.26 o                         
  -3  -9   5          2.84          2.68         2.41 o                         
  -2  -9   5         18.13         19.10         2.41 o                         
  -1  -9   5          2.04          5.59         2.57 o                         
   0  -9   5         98.81        103.05         4.43 o                         
   1  -9   5         70.02         73.02         4.38 o                         
  -5  -8   5          0.95          1.23         2.48 o                         
  -4  -8   5        169.02        172.15         5.19 o                         
  -3  -8   5        135.23        128.76         4.38 o                         
  -2  -8   5        148.28        160.22         4.18 o                         
  -1  -8   5        612.58        611.41        15.26 o                         
   0  -8   5        410.45        409.33        10.82 o                         
   1  -8   5          9.95         15.59         2.76 o                         
   2  -8   5        142.17        140.94         5.92 o                         
  -6  -7   5        167.09        137.62         4.13 o                         
  -5  -7   5        133.60        136.76         3.82 o                         
  -4  -7   5         75.91        108.49         4.62 o                         
  -3  -7   5        390.70        392.63         7.96 o                         
  -2  -7   5        817.21        774.76        15.39 o                         
  -1  -7   5         70.16         71.23         2.80 o                         
   0  -7   5        486.61        528.56        19.06 o                         
   1  -7   5         55.90         51.24         2.84 o                         
   2  -7   5        275.27        269.45         7.81 o                         
   3  -7   5        105.46        101.95         5.94 o                         
  -7  -6   5        194.54        159.06         7.73 o                         
  -6  -6   5        206.20        248.42         5.68 o                         
  -5  -6   5          6.90         19.38         1.86 o                         
  -4  -6   5         44.99         51.43         2.35 o                         
  -3  -6   5        670.08        716.48        14.01 o                         
  -2  -6   5       1186.48       1198.15        16.07 o                         
  -1  -6   5        440.65        452.52         6.28 o                         
   0  -6   5          1.98          1.22         1.20 o                         
   1  -6   5          1.76          3.96         1.59 o                         
   2  -6   5        305.57        318.42         8.62 o                         
   3  -6   5        848.47        821.50        30.29 o                         
   4  -6   5         78.14         68.64         4.33 o                         
  -7  -5   5         32.63         55.40         3.34 o                         
  -6  -5   5         91.64        104.11         6.26 o                         
  -5  -5   5         44.78         45.72         2.05 o                         
  -4  -5   5        576.32        554.58         9.66 o                         
  -3  -5   5        728.15        686.07         9.75 o                         
  -2  -5   5       1219.01       1182.81        13.03 o                         
  -1  -5   5         21.55         28.42         1.38 o                         
   0  -5   5         83.49         65.13         2.28 o                         
   1  -5   5          6.57          6.76         1.33 o                         
   2  -5   5       1294.10       1221.91        20.15 o                         
   3  -5   5       1508.15       1515.88        30.81 o                         
   4  -5   5         20.36         42.08         3.43 o                         
   5  -5   5        150.62        160.84        12.44 o                         
  -7  -4   5         17.45         22.36         2.44 o                         
  -6  -4   5         38.83         19.65         1.92 o                         
  -5  -4   5        138.37        123.17         3.81 o                         
  -4  -4   5          7.56          7.65         1.23 o                         
  -3  -4   5        551.57        558.50         9.32 o                         
  -2  -4   5       3445.18       3380.78        35.07 o                         
  -1  -4   5         74.66         87.78         2.46 o                         
   0  -4   5       4234.26       4331.40        37.24 o                         
   1  -4   5        698.25        679.75         8.67 o                         
   2  -4   5         75.81         73.37         2.26 o                         
   3  -4   5        572.05        513.71         8.81 o                         
   4  -4   5          5.68          7.90         2.13 o                         
   5  -4   5        219.36        218.75        10.75 o                         
   6  -4   5         80.52         61.87         4.96 o                         
  -7  -3   5          1.35          2.29         2.13 o                         
  -6  -3   5         11.66         22.10         1.95 o                         
  -5  -3   5        555.35        527.98         9.87 o                         
  -4  -3   5         88.56         85.50         2.24 o                         
  -3  -3   5        204.05        295.79        10.21 o                         
  -2  -3   5        621.97        637.55        13.96 o                         
  -1  -3   5         36.26         30.47         1.41 o                         
   0  -3   5       4667.23       4594.49        32.13 o                         
   1  -3   5        438.46        440.34         6.59 o                         
   2  -3   5         10.15          7.35         1.13 o                         
   3  -3   5         11.54         23.26         1.63 o                         
   4  -3   5         40.72         76.33         3.70 o                         
   5  -3   5        111.48        119.07         4.59 o                         
   6  -3   5        363.90        376.07        12.28 o                         
  -7  -2   5          4.19          3.59         2.51 o                         
  -6  -2   5         46.12         36.88         2.56 o                         
  -5  -2   5        371.31        327.89         6.73 o                         
  -4  -2   5          2.72          9.08         1.35 o                         
  -3  -2   5        790.73        821.33        13.43 o                         
  -2  -2   5        260.57        270.13         4.55 o                         
  -1  -2   5        371.93        434.42         5.85 o                         
   0  -2   5         16.14         23.94         1.35 o                         
   1  -2   5        755.24        788.11         8.15 o                         
   2  -2   5       1117.24       1107.22        10.68 o                         
   3  -2   5        115.47        136.99         3.27 o                         
   4  -2   5        613.17        584.55        10.20 o                         
   5  -2   5        555.75        466.46         8.99 o                         
   6  -2   5         47.04         85.43         5.29 o                         
   7  -2   5          0.02          3.33         2.94 o                         
  -7  -1   5         50.92         66.91         4.84 o                         
  -6  -1   5        109.12        115.93         5.76 o                         
  -5  -1   5          3.15         28.28         2.31 o                         
  -4  -1   5          9.05         10.68         1.30 o                         
  -3  -1   5       2153.28       2081.30        25.43 o                         
  -2  -1   5       2207.55       2133.16        17.42 o                         
  -1  -1   5       1484.64       1550.06        13.69 o                         
   0  -1   5          2.47          2.62         1.10 o                         
   1  -1   5       2420.07       2432.11        17.33 o                         
   2  -1   5        506.64        512.79         6.33 o                         
   3  -1   5       1412.93       1291.46        11.69 o                         
   4  -1   5        177.09        190.78         3.75 o                         
   5  -1   5        301.97        402.26         6.64 o                         
   6  -1   5         29.01          5.78         1.84 o                         
   7  -1   5        122.14        166.50         6.77 o                         
  -7   0   5         74.84         70.98         6.56 o                         
  -6   0   5        537.24        516.41        17.62 o                         
  -5   0   5        766.82        710.72        17.43 o                         
  -4   0   5         14.09         22.26         1.75 o                         
  -3   0   5        305.61        280.48         5.01 o                         
  -2   0   5       1920.94       1876.51        16.31 o                         
  -1   0   5         84.63         98.21         2.60 o                         
   0   0   5       1509.45       1636.94        19.33 o                         
   1   0   5       4891.56       4818.97        33.73 o                         
   2   0   5        547.01        561.33         7.36 o                         
   3   0   5         99.86        158.94         6.29 o                         
   4   0   5         26.73         16.14         1.44 o                         
   5   0   5          5.26          4.52         1.28 o                         
   6   0   5         54.51         21.61         1.92 o                         
   7   0   5        148.10        110.27         4.88 o                         
  -7   1   5          0.85          4.92         3.41 o                         
  -6   1   5        280.96        293.19        10.41 o                         
  -5   1   5        652.71        685.93        20.56 o                         
  -4   1   5        350.24        359.60         7.81 o                         
  -3   1   5        455.34        463.32         8.80 o                         
  -2   1   5          0.35         56.83         2.20 o                         
  -1   1   5       2009.85       2354.17        32.60 o                         
   0   1   5       9466.92       9851.11        60.61 o                         
   1   1   5       2020.74       2145.97        18.60 o                         
   2   1   5        260.35        287.75         4.48 o                         
   3   1   5         87.20         97.70         2.49 o                         
   4   1   5        310.33        274.74         6.37 o                         
   5   1   5        102.75         53.33         2.13 o                         
   6   1   5         26.05         13.01         1.66 o                         
   7   1   5        109.33        157.80         4.68 o                         
   8   1   5        125.39         94.95         4.04 o                         
  -6   2   5        109.14         96.44         4.88 o                         
  -5   2   5       1094.45       1061.13        29.63 o                         
  -4   2   5        854.53        764.40        18.98 o                         
  -3   2   5        255.87        274.58         5.48 o                         
  -2   2   5       2994.14       3115.49        41.02 o                         
  -1   2   5       4270.67       4164.38        49.76 o                         
   0   2   5        928.35        939.59         9.87 o                         
   1   2   5        152.35        227.05         3.74 o                         
   2   2   5          6.13         13.43         1.37 o                         
   3   2   5        270.56        260.44         5.83 o                         
   4   2   5       1345.24       1368.20        14.20 o                         
   5   2   5       1581.18       1625.89        17.80 o                         
   6   2   5         18.19         33.01         1.82 o                         
   7   2   5          0.50         10.08         1.84 o                         
   8   2   5         22.48         40.16         3.12 o                         
  -6   3   5         44.33         64.33         4.68 o                         
  -5   3   5        394.15        423.84        21.16 o                         
  -4   3   5         53.06         86.75         8.36 o                         
  -3   3   5       1168.84       1104.94        15.50 o                         
  -2   3   5       2444.38       2291.71        24.62 o                         
  -1   3   5        325.01        328.43         5.33 o                         
   0   3   5        537.78        529.79         7.32 o                         
   1   3   5        441.35        491.75         8.41 o                         
   2   3   5        383.78        400.82         6.15 o                         
   3   3   5        140.60        141.30         3.44 o                         
   4   3   5       2967.60       2823.83        30.98 o                         
   5   3   5       2009.98       1892.04        25.03 o                         
   6   3   5        146.19        142.88         3.74 o                         
   7   3   5        248.40        238.23         4.82 o                         
   8   3   5          0.24          5.29         2.15 o                         
  -5   4   5         19.55         15.46         2.81 o                         
  -4   4   5          7.88         21.12         2.56 o                         
  -3   4   5        144.56        134.92         3.63 o                         
  -2   4   5       1000.52        959.71        11.24 o                         
  -1   4   5       2118.52       2131.71        27.59 o                         
   0   4   5       2516.53       2557.59        28.25 o                         
   1   4   5       1008.06       1073.97        11.09 o                         
   2   4   5       5912.06       5486.64        73.86 o                         
   3   4   5        840.82        791.91         9.74 o                         
   4   4   5        239.25        249.20         7.60 o                         
   5   4   5        658.87        587.40        15.92 o                         
   6   4   5         24.47         16.75         1.48 o                         
   7   4   5        398.01        411.76        10.54 o                         
   8   4   5        118.60        108.24         4.08 o                         
  -5   5   5          0.77          1.52         2.99 o                         
  -4   5   5        172.85        197.21        18.50 o                         
  -3   5   5        479.49        503.27        19.19 o                         
  -2   5   5        333.77        325.93         5.50 o                         
  -1   5   5        468.36        434.58         7.34 o                         
   0   5   5         71.91         63.41         2.27 o                         
   1   5   5       1236.90       1278.45        17.55 o                         
   2   5   5       5346.18       5213.17        80.93 o                         
   3   5   5        729.02        701.91        12.19 o                         
   4   5   5         45.78         39.02         2.18 o                         
   5   5   5          9.28         21.29         1.96 o                         
   6   5   5         71.05        104.22         4.13 o                         
   7   5   5        297.06        301.51         9.05 o                         
   8   5   5        146.94        155.72         6.60 o                         
  -4   6   5         60.95         53.51         5.37 o                         
  -3   6   5        471.66        466.92        46.60 o                         
  -2   6   5        522.94        492.41        11.31 o                         
  -1   6   5        859.48        850.67        17.67 o                         
   0   6   5        977.89        901.81        12.26 o                         
   1   6   5          3.22          9.22         1.03 o                         
   2   6   5        851.24        784.63        13.23 o                         
   3   6   5        961.44        966.52        15.75 o                         
   4   6   5         14.81         13.55         1.71 o                         
   5   6   5        149.73        175.76         5.59 o                         
   6   6   5        242.20        207.00         6.26 o                         
   7   6   5        365.79        373.92        12.03 o                         
   8   6   5         54.49         68.58         5.10 o                         
  -3   7   5         57.50         71.48         8.71 o                         
  -2   7   5         25.70         17.52         5.82 o                         
  -1   7   5        734.67        717.80        13.53 o                         
   0   7   5         17.74         31.28         1.60 o                         
   1   7   5        210.71        196.17         4.37 o                         
   2   7   5        853.86        866.47        23.77 o                         
   3   7   5        997.81        934.26        23.31 o                         
   4   7   5        365.52        357.43         8.55 o                         
   5   7   5        744.72        719.75        23.11 o                         
   6   7   5        299.03        350.81         9.60 o                         
   7   7   5         21.56         13.75         3.07 o                         
  -1   8   5         33.33         37.56         4.72 o                         
   0   8   5        285.45        291.27        12.35 o                         
   1   8   5         43.19         35.22         2.46 o                         
   2   8   5         12.99          9.87         1.73 o                         
   3   8   5        113.90        105.27         3.66 o                         
   4   8   5        226.22        214.35         5.18 o                         
   5   8   5         69.49         90.85         6.08 o                         
   6   8   5         33.33         20.99         2.94 o                         
   7   8   5          5.63         13.09         2.72 o                         
  -1   9   5         18.08         27.59         7.58 o                         
   0   9   5        143.62        144.41         6.73 o                         
   1   9   5         20.05         22.48         3.31 o                         
   2   9   5        380.05        413.83        14.62 o                         
   3   9   5         23.55         25.48         2.43 o                         
   4   9   5          5.68          3.67         2.55 o                         
   5   9   5          8.32          6.94         2.60 o                         
   6   9   5         25.56         41.65         3.40 o                         
   1  10   5         33.05         35.07         3.89 o                         
   2  10   5         20.50         23.12         3.79 o                         
   3  10   5          3.00          2.17         2.72 o                         
   4  10   5         26.32         20.27         2.94 o                         
  -4  -9   6        129.30        123.14         5.24 o                         
  -3  -9   6          1.98          2.77         1.99 o                         
  -2  -9   6         35.76         40.50         2.61 o                         
  -1  -9   6        315.37        307.19         9.85 o                         
   0  -9   6         85.94         97.83         3.98 o                         
  -5  -8   6          2.55          2.81         2.44 o                         
  -4  -8   6        192.21        192.62         5.43 o                         
  -3  -8   6        319.48        326.79         8.04 o                         
  -2  -8   6        155.36        161.85         4.56 o                         
  -1  -8   6        166.74        166.82         5.01 o                         
   0  -8   6          2.87          3.34         2.38 o                         
   1  -8   6        238.05        235.43         7.65 o                         
   2  -8   6        259.23        276.83         9.48 o                         
  -6  -7   6          3.91         10.53         2.02 o                         
  -5  -7   6         24.33         30.60         2.25 o                         
  -4  -7   6        517.52        509.49        10.39 o                         
  -3  -7   6       1896.68       1958.31        24.69 o                         
  -2  -7   6        129.51        139.90         4.11 o                         
  -1  -7   6        868.78        838.04        12.10 o                         
   0  -7   6        228.61        213.88         8.06 o                         
   1  -7   6         88.60        113.70         4.03 o                         
   2  -7   6        199.72        191.45         8.59 o                         
   3  -7   6         25.90         26.34         4.08 o                         
  -6  -6   6         58.90         56.98         3.45 o                         
  -5  -6   6        159.24        169.68         4.31 o                         
  -4  -6   6        674.19        671.52        14.56 o                         
  -3  -6   6        115.90        106.03         3.31 o                         
  -2  -6   6        544.24        553.14         9.44 o                         
  -1  -6   6         38.89         42.99         1.74 o                         
   0  -6   6         28.08         38.04         2.36 o                         
   1  -6   6        916.82        882.18        18.08 o                         
   2  -6   6        230.89        245.43         8.03 o                         
   3  -6   6          2.15         14.00         3.52 o                         
   4  -6   6          4.29          7.23         2.92 o                         
  -7  -5   6         61.50         41.81         2.81 o                         
  -6  -5   6        430.87        454.62        13.31 o                         
  -5  -5   6         31.04         38.68         2.06 o                         
  -4  -5   6        122.51        116.62         3.46 o                         
  -3  -5   6         20.06         21.23         1.54 o                         
  -2  -5   6        248.84        256.50         6.36 o                         
  -1  -5   6         76.68         72.87         2.37 o                         
   0  -5   6       1569.88       1444.76        17.46 o                         
   1  -5   6        832.82        815.84        14.19 o                         
   2  -5   6        217.38        211.68         6.89 o                         
   3  -5   6        336.59        306.71         8.91 o                         
   4  -5   6        416.28        374.71        16.58 o                         
   5  -5   6          9.29         14.26         3.00 o                         
  -7  -4   6          0.64          4.91         2.20 o                         
  -6  -4   6          3.46         14.72         2.41 o                         
  -5  -4   6         13.11         13.22         1.52 o                         
  -4  -4   6          4.14          6.87         1.37 o                         
  -3  -4   6          6.43         12.49         1.53 o                         
  -2  -4   6        173.27        206.47         7.04 o                         
  -1  -4   6       1938.66       1962.71        20.45 o                         
   0  -4   6        425.67        420.45         7.44 o                         
   1  -4   6         40.26         47.09         1.73 o                         
   2  -4   6          7.04         10.60         1.16 o                         
   3  -4   6        694.42        699.73        17.57 o                         
   4  -4   6        499.77        513.11        11.54 o                         
   5  -4   6          0.57          2.27         2.23 o                         
   6  -4   6         18.34         21.30         3.34 o                         
  -7  -3   6         20.66         27.51         2.70 o                         
  -6  -3   6          1.59          4.90         1.98 o                         
  -5  -3   6         72.39         84.76         4.94 o                         
  -4  -3   6        104.86         97.79         2.62 o                         
  -3  -3   6       1172.70       1108.36        13.79 o                         
  -2  -3   6        895.76        873.54         9.43 o                         
  -1  -3   6         94.09         93.79         2.28 o                         
   0  -3   6        203.46        178.38         3.22 o                         
   1  -3   6        645.03        642.93         9.48 o                         
   2  -3   6        113.20        105.44         2.90 o                         
   3  -3   6        193.29        168.73         3.82 o                         
   4  -3   6       1309.78       1253.08        23.05 o                         
   5  -3   6         14.18         38.03         2.69 o                         
   6  -3   6         55.93         69.05         4.00 o                         
  -7  -2   6         30.23         29.13         2.63 o                         
  -6  -2   6         96.79         88.52         3.82 o                         
  -5  -2   6        183.39        182.84         6.60 o                         
  -4  -2   6        718.12        694.55        12.95 o                         
  -3  -2   6        383.06        392.76        11.42 o                         
  -2  -2   6        128.82        194.00         4.41 o                         
  -1  -2   6         37.82         56.53         1.85 o                         
   0  -2   6       1518.99       1810.46        16.70 o                         
   1  -2   6       1789.83       1814.43        13.99 o                         
   2  -2   6        312.29        337.60         5.29 o                         
   3  -2   6         52.38         59.21         1.98 o                         
   4  -2   6        826.13        771.78         9.77 o                         
   5  -2   6          2.56         19.73         1.74 o                         
   6  -2   6        285.18        265.58         8.55 o                         
   7  -2   6         57.86         56.97         4.14 o                         
  -7  -1   6         37.87         29.78         3.90 o                         
  -6  -1   6        553.74        547.86        35.53 o                         
  -5  -1   6        882.58        866.91        19.02 o                         
  -4  -1   6        342.21        340.45         6.92 o                         
  -3  -1   6        837.75        873.24        11.90 o                         
  -2  -1   6       4247.31       4213.02        33.55 o                         
  -1  -1   6         13.60         29.96         1.57 o                         
   0  -1   6        640.13        816.18         7.59 o                         
   1  -1   6       3481.34       3245.91        24.23 o                         
   2  -1   6       1595.78       1622.72        15.75 o                         
   3  -1   6        969.04        918.95         9.54 o                         
   4  -1   6        365.60        305.58         4.68 o                         
   5  -1   6         30.12         21.20         1.59 o                         
   6  -1   6         80.27        115.77         3.88 o                         
   7  -1   6          7.55          7.97         3.18 o                         
  -7   0   6        113.12        170.03         8.85 o                         
  -6   0   6        192.19        176.92         9.58 o                         
  -5   0   6        146.07        160.42         6.86 o                         
  -4   0   6          0.80          1.66         1.35 o                         
  -3   0   6        391.78        394.02         7.42 o                         
  -2   0   6       2436.11       2556.50        23.58 o                         
  -1   0   6       1241.46       1338.17        19.17 o                         
   0   0   6         37.06         37.81         1.63 o                         
   1   0   6       2179.72       2243.63        20.71 o                         
   2   0   6          3.42          9.77         1.34 o                         
   3   0   6       4068.03       4074.69        28.89 o                         
   4   0   6       1058.33       1141.18        13.67 o                         
   5   0   6          4.56          1.74         1.22 o                         
   6   0   6         45.25         95.51         3.57 o                         
   7   0   6          1.11          3.73         2.62 o                         
  -6   1   6         77.02        110.67         5.08 o                         
  -5   1   6         44.18         55.57         2.92 o                         
  -4   1   6         23.81         31.81         1.77 o                         
  -3   1   6         10.16         19.64         1.70 o                         
  -2   1   6      11916.94      11371.03       150.14 o                         
  -1   1   6       7173.44       6984.48        49.39 o                         
   0   1   6       5441.00       6084.20        38.15 o                         
   1   1   6       1201.40       1146.83        11.19 o                         
   2   1   6        184.08        183.72         3.44 o                         
   3   1   6       1819.48       1661.45        18.34 o                         
   4   1   6        134.02        127.57         5.56 o                         
   5   1   6         15.06         13.69         1.50 o                         
   6   1   6        139.00        214.86         5.10 o                         
   7   1   6         30.26         26.25         2.37 o                         
   8   1   6        176.36        330.84         9.76 o                         
  -6   2   6        166.12        157.01         6.15 o                         
  -5   2   6        129.79        127.53         5.20 o                         
  -4   2   6        786.11        712.22        17.91 o                         
  -3   2   6       1101.39       1050.66        14.11 o                         
  -2   2   6       1839.75       1709.14        23.65 o                         
  -1   2   6        169.98        141.36         3.42 o                         
   0   2   6        461.07        379.57         5.45 o                         
   1   2   6        697.79        710.37         8.90 o                         
   2   2   6       1674.99       1726.36        14.07 o                         
   3   2   6       2724.85       2825.99        24.05 o                         
   4   2   6        473.74        469.19        15.62 o                         
   5   2   6          2.72         16.37         1.75 o                         
   6   2   6        299.14        355.28         7.53 o                         
   7   2   6        340.00        427.96         8.68 o                         
   8   2   6         92.58         54.27         3.34 o                         
  -6   3   6         47.19         80.48         7.53 o                         
  -5   3   6        346.68        371.31        12.53 o                         
  -4   3   6       1784.58       1965.85        35.34 o                         
  -3   3   6         52.54         55.22         1.93 o                         
  -2   3   6          8.56         13.11         1.34 o                         
  -1   3   6       1074.30       1035.54        10.26 o                         
   0   3   6        317.65        367.71         6.98 o                         
   1   3   6       4439.39       4147.13        54.78 o                         
   2   3   6       5575.15       5345.87        66.66 o                         
   3   3   6       1078.45        968.86        14.93 o                         
   4   3   6        131.59        127.91         4.95 o                         
   5   3   6        815.44        733.35        16.52 o                         
   6   3   6        495.54        486.71         8.48 o                         
   7   3   6        106.19         71.28         3.43 o                         
   8   3   6         74.93         82.11         3.81 o                         
  -5   4   6        109.89         91.83         7.67 o                         
  -4   4   6        591.94        543.34        18.00 o                         
  -3   4   6         40.50         40.27         2.04 o                         
  -2   4   6          1.25          3.59         1.03 o                         
  -1   4   6         16.97         26.67         1.57 o                         
   0   4   6       1358.66       1394.46        14.49 o                         
   1   4   6       4657.17       4704.80        45.77 o                         
   2   4   6       1578.48       1551.01        30.43 o                         
   3   4   6          0.87          4.89         1.24 o                         
   4   4   6        744.63        758.44         9.73 o                         
   5   4   6       1648.37       1747.38        21.63 o                         
   6   4   6        329.59        270.56         5.41 o                         
   7   4   6         15.17         17.72         1.87 o                         
   8   4   6          4.19         10.76         2.41 o                         
  -5   5   6         36.63         31.50         3.59 o                         
  -4   5   6        369.39        408.55        20.09 o                         
  -3   5   6        268.13        290.45         8.04 o                         
  -2   5   6        751.99        730.80        13.10 o                         
  -1   5   6        945.83        927.01        14.46 o                         
   0   5   6       1030.79        979.12        13.55 o                         
   1   5   6        300.70        285.58         5.46 o                         
   2   5   6        182.15        183.43         5.96 o                         
   3   5   6         39.63         43.98         2.13 o                         
   4   5   6         70.34         56.55         2.16 o                         
   5   5   6        471.32        394.86         7.37 o                         
   6   5   6        647.18        744.93        12.41 o                         
   7   5   6         23.67         30.83         2.59 o                         
   8   5   6         31.53         56.98         3.83 o                         
  -4   6   6          0.10         -1.55         2.81 o                         
  -3   6   6         55.36         62.19         5.80 o                         
  -2   6   6         82.85         80.74         3.68 o                         
  -1   6   6        112.93        100.39         2.94 o                         
   0   6   6        180.29        183.08         3.92 o                         
   1   6   6          0.03          4.64         1.00 o                         
   2   6   6          4.08          6.67         1.23 o                         
   3   6   6         88.30         75.13         2.41 o                         
   4   6   6        215.47        227.79         5.74 o                         
   5   6   6        442.79        467.26        15.98 o                         
   6   6   6        465.63        379.94        16.89 o                         
   7   6   6          1.77          4.77         2.59 o                         
  -3   7   6         48.02         59.62         7.66 o                         
  -2   7   6         10.52         12.33         4.20 o                         
  -1   7   6         48.82         47.81         2.94 o                         
   0   7   6         14.78         20.87         1.72 o                         
   1   7   6        392.73        377.29         9.36 o                         
   2   7   6         78.18         92.77         3.02 o                         
   3   7   6       1442.19       1385.55        38.83 o                         
   4   7   6        357.26        355.82         9.07 o                         
   5   7   6         64.81         87.69         4.41 o                         
   6   7   6          0.21         21.85         3.21 o                         
   7   7   6          1.36          1.22         2.68 o                         
  -2   8   6          6.53          3.00         4.97 o                         
  -1   8   6          7.15         11.98         6.45 o                         
   0   8   6         68.61         68.17         9.44 o                         
   1   8   6         57.90         63.60         3.83 o                         
   2   8   6         46.04         42.19         2.47 o                         
   3   8   6        417.04        420.73         9.48 o                         
   4   8   6         15.20         12.41         1.87 o                         
   5   8   6        402.14        363.10        10.01 o                         
   6   8   6         17.25         31.51         3.22 o                         
   7   8   6         11.32         12.32         2.79 o                         
   0   9   6        369.29        377.32        17.84 o                         
   1   9   6        139.78        136.69         8.00 o                         
   2   9   6         52.29         56.18         3.24 o                         
   3   9   6         83.39         84.51         5.28 o                         
   4   9   6         15.76         14.73         2.83 o                         
   5   9   6          9.41         12.93         2.67 o                         
   6   9   6         12.37         10.33         2.67 o                         
   1  10   6          0.37          0.91         4.25 o                         
   2  10   6        240.79        256.00        11.26 o                         
   3  10   6         99.66        100.95         4.61 o                         
   4  10   6         29.59         33.72         3.15 o                         
  -3  -9   7         11.28         11.31         2.50 o                         
  -2  -9   7         48.39         51.02         2.81 o                         
  -1  -9   7         65.81         73.42         3.59 o                         
   0  -9   7        261.69        266.24         9.00 o                         
  -5  -8   7         83.42         87.02         3.87 o                         
  -4  -8   7         20.57         21.53         2.15 o                         
  -3  -8   7         32.24         38.69         2.42 o                         
  -2  -8   7          5.09          8.02         1.97 o                         
  -1  -8   7        308.24        323.22         9.27 o                         
   0  -8   7        756.09        859.99        13.46 o                         
   1  -8   7         35.21         35.41         3.33 o                         
   2  -8   7         46.73         43.57         3.41 o                         
  -5  -7   7        169.91        169.83         4.43 o                         
  -4  -7   7         50.18         50.90         2.57 o                         
  -3  -7   7        182.97        190.87         6.82 o                         
  -2  -7   7        207.81        207.83         5.68 o                         
  -1  -7   7        195.86        200.40         5.20 o                         
   0  -7   7        354.07        328.73         8.48 o                         
   1  -7   7          6.11          8.21         2.70 o                         
   2  -7   7         48.03         60.40         4.06 o                         
   3  -7   7         26.33         22.71         4.07 o                         
  -6  -6   7         72.28         76.81         3.17 o                         
  -5  -6   7         62.48         64.34         2.66 o                         
  -4  -6   7        137.69        134.28         3.68 o                         
  -3  -6   7        878.65        826.90        10.86 o                         
  -2  -6   7         13.07         10.34         1.38 o                         
  -1  -6   7        180.67        182.00         5.39 o                         
   0  -6   7        586.33        586.50        11.98 o                         
   1  -6   7        717.00        717.93        14.00 o                         
   2  -6   7        494.54        450.24         9.58 o                         
   3  -6   7        630.23        682.57        20.80 o                         
   4  -6   7         72.75         96.73         4.71 o                         
  -6  -5   7        138.15        131.13         4.25 o                         
  -5  -5   7        102.37         97.89         3.23 o                         
  -4  -5   7        125.38        129.24         3.64 o                         
  -3  -5   7        131.12        136.95         3.64 o                         
  -2  -5   7       1063.29       1055.87        13.05 o                         
  -1  -5   7         12.23         12.41         1.22 o                         
   0  -5   7          0.51          0.97         1.01 o                         
   1  -5   7        203.15        207.15         4.17 o                         
   2  -5   7        577.69        608.25        13.10 o                         
   3  -5   7        176.99        166.70         6.28 o                         
   4  -5   7         52.32         30.22         3.50 o                         
   5  -5   7          3.89         11.95         3.04 o                         
  -7  -4   7          7.40          7.00         2.27 o                         
  -6  -4   7        403.94        411.28        11.01 o                         
  -5  -4   7        148.83        152.66         4.56 o                         
  -4  -4   7        182.09        177.79         4.56 o                         
  -3  -4   7        164.87        150.45         3.43 o                         
  -2  -4   7        419.38        381.12         6.08 o                         
  -1  -4   7        204.76        193.27         3.45 o                         
   0  -4   7        849.02        861.31         9.61 o                         
   1  -4   7        559.88        557.13         7.00 o                         
   2  -4   7        183.31        178.29         3.24 o                         
   3  -4   7          3.35          0.80         1.92 o                         
   4  -4   7         29.46         10.54         2.38 o                         
   5  -4   7          9.80          2.84         2.27 o                         
   6  -4   7         11.59         27.98         3.41 o                         
  -7  -3   7          2.91          4.51         2.19 o                         
  -6  -3   7        171.07        173.14         5.80 o                         
  -5  -3   7        408.75        384.32         8.02 o                         
  -4  -3   7          2.10          2.90         1.45 o                         
  -3  -3   7        151.56        144.03         3.73 o                         
  -2  -3   7        310.02        332.89         7.00 o                         
  -1  -3   7       1700.78       1750.76        15.21 o                         
   0  -3   7        385.88        331.03         4.96 o                         
   1  -3   7         70.25         78.56         2.24 o                         
   2  -3   7         13.79         15.85         1.27 o                         
   3  -3   7          1.36          2.49         1.04 o                         
   4  -3   7         57.44         75.38         3.03 o                         
   5  -3   7         54.23         50.06         3.16 o                         
   6  -3   7          1.23          0.52         2.31 o                         
  -7  -2   7         24.85         41.42         3.27 o                         
  -6  -2   7         41.20         52.99         3.61 o                         
  -5  -2   7        480.45        467.64        15.89 o                         
  -4  -2   7        121.83        119.31         3.61 o                         
  -3  -2   7       4129.52       4064.38        50.14 o                         
  -2  -2   7       1272.01       1283.94        11.98 o                         
  -1  -2   7        331.75        375.46         5.42 o                         
   0  -2   7        120.31        106.01         2.65 o                         
   1  -2   7        106.77        127.93         2.70 o                         
   2  -2   7         17.84         17.71         1.29 o                         
   3  -2   7         97.20         99.97         2.52 o                         
   4  -2   7        407.66        398.21         6.07 o                         
   5  -2   7        221.24        222.24         5.03 o                         
   6  -2   7         23.62         44.04         3.00 o                         
   7  -2   7          2.83          5.58         2.85 o                         
  -7  -1   7         72.45         53.82         4.55 o                         
  -6  -1   7          9.73         22.42         3.07 o                         
  -5  -1   7         11.85         43.87         2.95 o                         
  -4  -1   7        948.80        936.97        17.72 o                         
  -3  -1   7       1296.67       1187.95        16.13 o                         
  -2  -1   7         78.60         51.49         2.08 o                         
  -1  -1   7        623.53        693.35         7.81 o                         
   0  -1   7        352.61        376.46         4.92 o                         
   1  -1   7       2241.82       2137.98        15.93 o                         
   2  -1   7       1412.75       1354.04        12.26 o                         
   3  -1   7        116.80        124.20         5.01 o                         
   4  -1   7        444.83        430.11         6.80 o                         
   5  -1   7         79.37         70.73         2.35 o                         
   6  -1   7        287.68        221.57         6.15 o                         
   7  -1   7         93.61         81.23         4.68 o                         
  -6   0   7         75.03         82.92         4.05 o                         
  -5   0   7        336.98        322.63        14.11 o                         
  -4   0   7        611.95        590.34        10.25 o                         
  -3   0   7        711.33        726.24         9.77 o                         
  -2   0   7        465.31        445.48         9.64 o                         
  -1   0   7        684.13        639.45         6.89 o                         
   0   0   7        691.02        673.39         7.38 o                         
   1   0   7       7732.03       8113.36        69.43 o                         
   2   0   7       4602.01       4677.65        45.67 o                         
   3   0   7         29.33         50.09         2.64 o                         
   4   0   7        929.48        877.89        11.17 o                         
   5   0   7          0.45          6.00         1.29 o                         
   6   0   7          0.94          4.35         1.76 o                         
   7   0   7        314.22        370.04        11.02 o                         
  -6   1   7        104.18         86.22         4.35 o                         
  -5   1   7        692.65        721.94        20.48 o                         
  -4   1   7        829.95        799.74        14.83 o                         
  -3   1   7        383.38        336.28         6.77 o                         
  -2   1   7        113.29        152.72         6.28 o                         
  -1   1   7        646.12        561.83         7.81 o                         
   0   1   7       5913.92       6049.34        42.99 o                         
   1   1   7       3493.12       3252.77        25.28 o                         
   2   1   7       3121.74       3106.22        32.00 o                         
   3   1   7         71.48         84.43         3.16 o                         
   4   1   7       2414.16       2305.46        24.50 o                         
   5   1   7        109.73        111.08         3.09 o                         
   6   1   7         57.46         60.55         2.56 o                         
   7   1   7        320.42        288.10         9.12 o                         
   8   1   7          2.20          7.44         2.67 o                         
  -6   2   7         24.26         42.05         3.80 o                         
  -5   2   7        311.78        339.21         8.26 o                         
  -4   2   7        710.72        677.66        20.14 o                         
  -3   2   7        204.47        217.43         6.82 o                         
  -2   2   7       1063.41       1062.58        12.85 o                         
  -1   2   7       6012.41       6081.09        55.01 o                         
   0   2   7        888.05        891.32         8.70 o                         
   1   2   7         57.47         85.35         3.28 o                         
   2   2   7        913.40        933.40        12.19 o                         
   3   2   7          6.54         13.83         1.41 o                         
   4   2   7       2444.00       2431.32        27.12 o                         
   5   2   7       1082.24       1135.10        16.36 o                         
   6   2   7        115.26         96.11         3.13 o                         
   7   2   7         28.96         36.71         3.25 o                         
   8   2   7         27.97         58.13         3.58 o                         
  -6   3   7        114.06         93.43         5.57 o                         
  -5   3   7         30.78         37.82         3.37 o                         
  -4   3   7         28.30         56.66         3.62 o                         
  -3   3   7          0.92          1.11         1.21 o                         
  -2   3   7        194.01        175.31         3.54 o                         
  -1   3   7       2354.85       2188.64        19.03 o                         
   0   3   7       2637.62       2502.30        23.84 o                         
   1   3   7        185.01        215.90         4.40 o                         
   2   3   7         72.97        102.63         4.45 o                         
   3   3   7          4.94         22.03         1.70 o                         
   4   3   7       2915.78       2654.78        31.63 o                         
   5   3   7       1523.90       1381.07        23.19 o                         
   6   3   7          2.77         12.74         1.50 o                         
   7   3   7         60.19         63.46         2.57 o                         
   8   3   7         81.94         79.89         3.69 o                         
  -5   4   7          4.11          4.83         2.52 o                         
  -4   4   7        187.63        173.79         6.62 o                         
  -3   4   7         66.75         72.72         2.84 o                         
  -2   4   7        180.37        170.67         3.97 o                         
  -1   4   7        773.05        729.72         9.16 o                         
   0   4   7       3581.88       3458.94        35.54 o                         
   1   4   7        102.54        111.12         2.78 o                         
   2   4   7       2720.69       2591.41        27.80 o                         
   3   4   7        989.38        961.94        14.80 o                         
   4   4   7        409.36        437.38         9.88 o                         
   5   4   7        160.61        195.80        11.15 o                         
   6   4   7          4.92         32.85         2.23 o                         
   7   4   7          7.89          9.25         1.85 o                         
   8   4   7         75.33         72.84         4.11 o                         
  -4   5   7         35.74         43.46         3.45 o                         
  -3   5   7        109.53        106.85         5.30 o                         
  -2   5   7        125.17        115.79         3.60 o                         
  -1   5   7         32.49         33.12         1.59 o                         
   0   5   7         42.22         43.83         1.78 o                         
   1   5   7        378.54        304.73         4.83 o                         
   2   5   7       1855.87       1781.88        21.23 o                         
   3   5   7         42.62         45.60         2.06 o                         
   4   5   7         89.72         82.74         2.91 o                         
   5   5   7        108.17         80.68         4.15 o                         
   6   5   7         41.97         35.98         2.85 o                         
   7   5   7        103.84         99.72         3.57 o                         
   8   5   7        160.81        201.41         6.97 o                         
  -4   6   7         52.86         47.72         4.69 o                         
  -3   6   7        418.69        426.17        21.22 o                         
  -2   6   7        249.95        232.11         9.16 o                         
  -1   6   7        944.58        904.52        15.67 o                         
   0   6   7        354.84        325.17         6.41 o                         
   1   6   7         50.87         93.29         4.61 o                         
   2   6   7       1089.79       1094.22        16.31 o                         
   3   6   7         15.54         11.05         1.54 o                         
   4   6   7          3.88          2.51         1.66 o                         
   5   6   7          6.57          7.52         2.34 o                         
   6   6   7        353.57        453.60        12.75 o                         
   7   6   7        126.06        134.42         4.95 o                         
  -3   7   7          0.73          4.19         3.67 o                         
  -2   7   7         38.13         52.88         7.92 o                         
  -1   7   7        270.26        257.49        13.04 o                         
   0   7   7        298.20        285.49         6.98 o                         
   1   7   7          7.48         12.07         1.43 o                         
   2   7   7         51.55         54.92         2.56 o                         
   3   7   7         47.61         59.59         3.47 o                         
   4   7   7          2.09          5.71         2.15 o                         
   5   7   7         53.31         63.45         3.95 o                         
   6   7   7        302.93        254.13         7.16 o                         
   7   7   7         17.37         20.35         3.22 o                         
  -2   8   7          1.50          5.97         5.78 o                         
  -1   8   7         99.23         91.21         9.16 o                         
   0   8   7         58.42         62.07         8.73 o                         
   1   8   7         11.16          7.24         2.47 o                         
   2   8   7         71.73         73.45         3.75 o                         
   3   8   7        355.56        343.10        15.20 o                         
   4   8   7        127.68        133.46         4.78 o                         
   5   8   7          8.15         16.28         2.85 o                         
   6   8   7          7.88          6.10         2.48 o                         
   0   9   7          7.62          8.23         6.95 o                         
   1   9   7        153.71        177.22         9.60 o                         
   2   9   7        153.92        149.11         6.10 o                         
   3   9   7        169.41        179.35         6.10 o                         
   4   9   7         38.58         36.80         3.11 o                         
   5   9   7        112.72        118.04         4.56 o                         
   6   9   7         32.80         35.50         3.69 o                         
   2  10   7         10.16         11.83         3.40 o                         
   3  10   7          0.39         -0.11         2.46 o                         
   4  10   7         17.81         21.45         2.75 o                         
  -2  -9   8         27.57         27.61         2.69 o                         
  -4  -8   8         45.07         40.99         2.42 o                         
  -3  -8   8         62.61         61.18         2.73 o                         
  -2  -8   8        201.81        203.35         6.87 o                         
  -1  -8   8        226.93        239.67         6.95 o                         
   0  -8   8         27.00         25.61         2.95 o                         
   1  -8   8        105.95        115.45         4.82 o                         
  -5  -7   8          0.55          9.71         2.20 o                         
  -4  -7   8        182.79        173.37         4.88 o                         
  -3  -7   8        150.22        154.67         5.87 o                         
  -2  -7   8         81.05         84.40         3.19 o                         
  -1  -7   8          6.31          3.60         1.57 o                         
   0  -7   8        149.03        148.86         4.65 o                         
   1  -7   8        311.18        313.22        10.92 o                         
   2  -7   8         13.00         17.41         3.21 o                         
   3  -7   8         36.65         31.00         3.61 o                         
  -6  -6   8         56.83         60.17         2.76 o                         
  -5  -6   8        187.27        156.57         4.18 o                         
  -4  -6   8          9.01         13.05         1.95 o                         
  -3  -6   8         21.93         43.93         2.72 o                         
  -2  -6   8          4.70          7.47         1.39 o                         
  -1  -6   8         17.06         21.42         1.69 o                         
   0  -6   8        494.51        481.06        10.24 o                         
   1  -6   8        164.66        179.10         5.95 o                         
   2  -6   8          1.58          2.01         2.02 o                         
   3  -6   8          1.71          7.21         2.89 o                         
   4  -6   8         14.25         30.25         3.63 o                         
  -6  -5   8        149.82        154.92         5.90 o                         
  -5  -5   8          1.82          4.73         1.60 o                         
  -4  -5   8         90.80         88.83         3.25 o                         
  -3  -5   8        198.75        217.35         5.57 o                         
  -2  -5   8        146.54        141.20         3.47 o                         
  -1  -5   8          4.94          8.05         1.15 o                         
   0  -5   8         14.21         13.25         1.28 o                         
   1  -5   8        544.53        540.68         9.53 o                         
   2  -5   8        109.58        110.69         3.68 o                         
   3  -5   8        495.50        555.23        15.04 o                         
   4  -5   8         30.30         56.55         3.99 o                         
   5  -5   8          1.24         10.93         3.02 o                         
  -6  -4   8         17.55         24.33         2.77 o                         
  -5  -4   8        109.63        109.78         3.49 o                         
  -4  -4   8         46.84         45.54         2.35 o                         
  -3  -4   8         68.34         55.26         2.15 o                         
  -2  -4   8        705.67        701.25         9.77 o                         
  -1  -4   8        168.22        153.50         2.91 o                         
   0  -4   8        216.80        212.09         3.45 o                         
   1  -4   8          8.03         11.15         1.19 o                         
   2  -4   8         13.13         16.30         1.30 o                         
   3  -4   8        443.20        402.97         9.49 o                         
   4  -4   8         46.24         24.04         2.80 o                         
   5  -4   8          3.39          1.06         2.36 o                         
  -6  -3   8         51.95         44.33         2.93 o                         
  -5  -3   8        110.54        101.31         4.18 o                         
  -4  -3   8         87.33         88.81         3.46 o                         
  -3  -3   8        266.97        287.11         4.95 o                         
  -2  -3   8       1916.22       1838.55        20.57 o                         
  -1  -3   8        150.68        156.19         3.30 o                         
   0  -3   8       2936.44       2917.99        30.83 o                         
   1  -3   8       1236.36       1193.43        12.80 o                         
   2  -3   8         87.48         79.47         2.12 o                         
   3  -3   8         47.89         45.27         1.86 o                         
   4  -3   8        118.30        122.80         3.68 o                         
   5  -3   8          0.09          3.74         2.11 o                         
   6  -3   8          1.09          4.04         2.44 o                         
  -6  -2   8         39.72         47.09         3.39 o                         
  -5  -2   8       1405.02       1371.35        24.29 o                         
  -4  -2   8       1248.62       1236.34        20.62 o                         
  -3  -2   8          4.30         32.46         1.75 o                         
  -2  -2   8        153.31        175.76         4.92 o                         
  -1  -2   8          3.74          5.48         1.15 o                         
   0  -2   8       1828.27       1731.98        16.61 o                         
   1  -2   8       2581.99       2633.47        20.92 o                         
   2  -2   8         76.77         81.36         2.38 o                         
   3  -2   8          7.95         15.24         1.31 o                         
   4  -2   8         11.52          9.93         1.45 o                         
   5  -2   8        172.83        154.99         4.73 o                         
   6  -2   8         74.02         87.63         3.86 o                         
  -6  -1   8        168.37        121.96         4.10 o                         
  -5  -1   8        826.88        823.64        19.31 o                         
  -4  -1   8       1173.22       1124.57        30.47 o                         
  -3  -1   8        234.99        218.67         4.85 o                         
  -2  -1   8       1503.48       1496.50        22.00 o                         
  -1  -1   8        118.83        145.19         3.15 o                         
   0  -1   8       2981.84       3228.31        23.55 o                         
   1  -1   8       3847.82       3763.51        30.56 o                         
   2  -1   8         42.00         42.30         1.66 o                         
   3  -1   8        340.43        422.55         7.81 o                         
   4  -1   8        364.05        424.53         5.85 o                         
   5  -1   8        840.57        825.74        12.87 o                         
   6  -1   8         52.94         35.80         2.67 o                         
   7  -1   8         22.35         30.41         3.48 o                         
  -6   0   8        111.28        178.25         6.56 o                         
  -5   0   8         41.98         72.81         4.60 o                         
  -4   0   8        368.99        357.49         7.86 o                         
  -3   0   8         40.15         34.82         1.80 o                         
  -2   0   8       2996.87       2892.40        31.69 o                         
  -1   0   8       1930.10       1935.44        16.90 o                         
   0   0   8       1268.38       1160.82        11.53 o                         
   1   0   8       1375.57       1387.73        21.00 o                         
   2   0   8       1019.09       1077.54        14.95 o                         
   3   0   8       1488.04       1301.79        14.72 o                         
   4   0   8        771.61        695.60         7.92 o                         
   5   0   8        629.48        654.52        10.09 o                         
   6   0   8         10.09         22.42         2.18 o                         
   7   0   8         96.01        111.04         8.07 o                         
  -6   1   8          0.99          2.76         2.65 o                         
  -5   1   8         32.73         43.84         3.16 o                         
  -4   1   8        308.44        320.98        13.13 o                         
  -3   1   8         60.90         78.42         2.59 o                         
  -2   1   8       4060.18       3926.00        40.64 o                         
  -1   1   8       1732.99       1680.29        15.59 o                         
   0   1   8       1197.93       1336.19        11.48 o                         
   1   1   8        262.07        267.11         4.62 o                         
   2   1   8       4764.40       4709.04        42.67 o                         
   3   1   8        648.32        776.92         9.85 o                         
   4   1   8         59.08         81.70         3.69 o                         
   5   1   8        556.37        480.17         8.12 o                         
   6   1   8         70.07         62.58         2.98 o                         
   7   1   8        226.80        265.69         6.63 o                         
  -6   2   8         48.44         54.80         3.90 o                         
  -5   2   8         86.68         88.87         4.65 o                         
  -4   2   8         69.20         90.26         4.10 o                         
  -3   2   8        170.91        183.09         4.48 o                         
  -2   2   8       1529.27       1503.19        31.57 o                         
  -1   2   8       1172.75       1103.24        13.53 o                         
   0   2   8        564.87        676.60         9.49 o                         
   1   2   8       1201.52       1305.14        14.23 o                         
   2   2   8        458.63        424.36         6.42 o                         
   3   2   8        905.30        765.08         9.90 o                         
   4   2   8        492.24        488.76        12.79 o                         
   5   2   8        161.77        220.68         9.07 o                         
   6   2   8          1.68         15.59         1.82 o                         
   7   2   8        356.44        335.87         8.33 o                         
   8   2   8        396.00        410.86        14.37 o                         
  -5   3   8        142.63        130.45         5.49 o                         
  -4   3   8        447.19        459.77        12.66 o                         
  -3   3   8          9.28          7.82         1.57 o                         
  -2   3   8         90.09         76.27         2.17 o                         
  -1   3   8         49.70         62.23         2.03 o                         
   0   3   8         58.80         46.33         1.77 o                         
   1   3   8        296.80        378.38         6.74 o                         
   2   3   8       2892.49       2895.78        33.66 o                         
   3   3   8       4803.97       4974.82        60.05 o                         
   4   3   8         10.48         22.16         1.71 o                         
   5   3   8       1239.86       1439.96        25.10 o                         
   6   3   8        281.93        223.52         5.40 o                         
   7   3   8         36.98         35.50         2.58 o                         
   8   3   8        101.80        116.11         4.64 o                         
  -5   4   8         21.66         36.88         3.41 o                         
  -4   4   8         18.43         37.25         3.38 o                         
  -3   4   8          6.56         11.20         1.78 o                         
  -2   4   8         37.33         44.13         1.82 o                         
  -1   4   8        184.05        187.45         3.51 o                         
   0   4   8        638.93        638.84         8.05 o                         
   1   4   8        436.43        456.75         7.69 o                         
   2   4   8        386.20        371.22         7.40 o                         
   3   4   8        379.87        368.19         7.22 o                         
   4   4   8        215.91        197.87         5.17 o                         
   5   4   8        865.06        707.63        12.62 o                         
   6   4   8        173.46        221.39         5.86 o                         
   7   4   8         11.71         16.58         1.95 o                         
   8   4   8         30.06         18.77         3.49 o                         
  -4   5   8         58.70         61.50         4.04 o                         
  -3   5   8         61.87         74.48         4.26 o                         
  -2   5   8         76.87         72.14         2.60 o                         
  -1   5   8        235.32        204.43         4.28 o                         
   0   5   8       2769.29       2700.17        41.39 o                         
   1   5   8          0.64          6.99         1.06 o                         
   2   5   8       1234.23       1187.97        14.44 o                         
   3   5   8        147.31        122.85         3.00 o                         
   4   5   8         54.03         47.66         2.15 o                         
   5   5   8         74.67        109.35         4.57 o                         
   6   5   8        371.05        320.53         7.26 o                         
   7   5   8          6.25          5.22         2.30 o                         
  -4   6   8         49.42         42.25         6.64 o                         
  -3   6   8        204.01        218.24        11.56 o                         
  -2   6   8        233.93        244.40         9.17 o                         
  -1   6   8         63.87         73.69         2.85 o                         
   0   6   8        145.78        157.02         3.96 o                         
   1   6   8        152.23        149.46         4.47 o                         
   2   6   8        323.60        335.64         9.12 o                         
   3   6   8        141.33        156.93         4.56 o                         
   4   6   8        170.22        162.15         7.87 o                         
   5   6   8         40.00         32.97         2.80 o                         
   6   6   8        321.77        375.04        15.42 o                         
   7   6   8          5.21          6.34         2.36 o                         
  -3   7   8        273.92        293.00        21.17 o                         
  -2   7   8         53.41         62.69         5.49 o                         
  -1   7   8        491.40        532.83        32.76 o                         
   0   7   8        191.21        170.37         6.84 o                         
   1   7   8         13.68         18.37         2.03 o                         
   2   7   8         99.69         98.70         4.37 o                         
   3   7   8        227.90        220.83         6.98 o                         
   4   7   8         49.43         45.86         2.73 o                         
   5   7   8          0.85         -0.46         2.36 o                         
   6   7   8         50.28         62.81         3.60 o                         
   7   7   8        110.93        114.74         4.67 o                         
   0   8   8        294.24        305.35        22.75 o                         
   1   8   8         52.69         60.16         5.84 o                         
   2   8   8         77.53         92.77         4.04 o                         
   3   8   8        271.82        275.91        10.07 o                         
   4   8   8         62.83         53.46         3.19 o                         
   5   8   8        434.94        415.12        12.78 o                         
   6   8   8         61.95         69.62         3.88 o                         
   0   9   8        887.27        957.60        30.29 o                         
   1   9   8        238.94        230.16        18.57 o                         
   2   9   8         59.13         64.09         3.99 o                         
   3   9   8        115.78        115.84        10.55 o                         
   4   9   8         92.21         96.61         4.80 o                         
   5   9   8         97.53        105.66         4.47 o                         
   3  10   8        142.64        157.13         8.38 o                         
  -4  -8   9          0.82          1.36         1.83 o                         
  -3  -8   9         38.83         43.99         2.64 o                         
  -2  -8   9          4.01          5.04         2.07 o                         
  -1  -8   9        109.28        107.38         3.94 o                         
   0  -8   9        314.44        319.63         9.43 o                         
   1  -8   9         26.50         27.14         3.26 o                         
  -5  -7   9         81.66         86.57         3.06 o                         
  -4  -7   9          2.73          5.92         1.94 o                         
  -3  -7   9        233.09        235.40         7.83 o                         
  -2  -7   9         11.15         10.25         1.97 o                         
  -1  -7   9         61.94         69.58         2.86 o                         
   0  -7   9         80.45         78.80         3.94 o                         
   1  -7   9         20.93         20.65         3.20 o                         
   2  -7   9          1.91         -0.20         2.34 o                         
  -5  -6   9         24.14         37.99         2.77 o                         
  -4  -6   9        104.61        102.07         3.12 o                         
  -3  -6   9        594.54        548.18        12.98 o                         
  -2  -6   9         29.29         32.02         2.05 o                         
  -1  -6   9         69.19         67.85         2.72 o                         
   0  -6   9         40.39         37.56         2.07 o                         
   1  -6   9         12.90         18.47         2.29 o                         
   2  -6   9         34.53         27.24         2.92 o                         
   3  -6   9          0.93          2.04         2.70 o                         
   4  -6   9        262.70        226.74         9.05 o                         
  -6  -5   9        259.13        248.78         7.64 o                         
  -5  -5   9        164.25        158.85         4.39 o                         
  -4  -5   9         68.25         80.41         2.94 o                         
  -3  -5   9         64.29         83.78         3.73 o                         
  -2  -5   9         86.96         95.45         3.00 o                         
  -1  -5   9         32.35         34.55         1.73 o                         
   0  -5   9         54.07         49.38         1.99 o                         
   1  -5   9        164.87        154.92         4.35 o                         
   2  -5   9        342.21        318.24         6.48 o                         
   3  -5   9         40.68         43.38         3.08 o                         
   4  -5   9          0.08          0.77         2.69 o                         
  -6  -4   9        336.98        357.77        14.69 o                         
  -5  -4   9        146.68        160.49         4.42 o                         
  -4  -4   9          5.45          6.53         1.60 o                         
  -3  -4   9         66.09         61.44         2.48 o                         
  -2  -4   9          7.58         22.01         1.44 o                         
  -1  -4   9        238.95        234.75         4.70 o                         
   0  -4   9        882.19        840.15        10.81 o                         
   1  -4   9       1118.47       1093.80        12.63 o                         
   2  -4   9         67.26         63.09         2.32 o                         
   3  -4   9        370.03        346.32         8.60 o                         
   4  -4   9        163.42        181.33         6.33 o                         
   5  -4   9         12.70         23.05         2.57 o                         
  -6  -3   9        228.73        228.12         9.18 o                         
  -5  -3   9        361.21        356.91        13.98 o                         
  -4  -3   9        114.14        115.14         3.68 o                         
  -3  -3   9         43.86         50.25         2.21 o                         
  -2  -3   9       1428.48       1458.79        18.09 o                         
  -1  -3   9       2786.90       2766.57        32.77 o                         
   0  -3   9        271.75        282.14         4.91 o                         
   1  -3   9          4.71          3.11         1.07 o                         
   2  -3   9          0.45          2.44         1.08 o                         
   3  -3   9        454.71        478.08         9.07 o                         
   4  -3   9        620.16        592.38        10.53 o                         
   5  -3   9          3.10          5.07         2.17 o                         
   6  -3   9          7.59          2.62         2.34 o                         
  -6  -2   9        178.72        183.90         6.09 o                         
  -5  -2   9        366.43        377.92        22.32 o                         
  -4  -2   9         82.10         93.47         3.61 o                         
  -3  -2   9        711.58        662.40         8.54 o                         
  -2  -2   9       2894.83       2598.55        28.56 o                         
  -1  -2   9       3267.43       3218.25        32.76 o                         
   0  -2   9        370.52        407.39         7.07 o                         
   1  -2   9       1733.62       1771.57        16.88 o                         
   2  -2   9          4.60          8.04         1.14 o                         
   3  -2   9         21.27         12.06         1.34 o                         
   4  -2   9       1087.64       1059.67        16.81 o                         
   5  -2   9        270.21        323.09         6.44 o                         
   6  -2   9         75.94         94.69         3.97 o                         
  -6  -1   9        128.26        142.11         4.68 o                         
  -5  -1   9        220.62        191.79         7.94 o                         
  -4  -1   9        750.61        763.84        17.09 o                         
  -3  -1   9         72.87         85.12         3.14 o                         
  -2  -1   9        822.61        839.76        12.19 o                         
  -1  -1   9       1114.91       1101.52        10.99 o                         
   0  -1   9          3.83          9.76         1.11 o                         
   1  -1   9        776.43        786.70         8.15 o                         
   2  -1   9        820.50        762.77         8.82 o                         
   3  -1   9        902.90       1017.45        12.30 o                         
   4  -1   9        711.13        706.50        12.36 o                         
   5  -1   9         11.67         18.80         1.89 o                         
   6  -1   9        236.03        261.12         6.66 o                         
   7  -1   9        120.51         94.93         5.02 o                         
  -6   0   9         16.31         19.19         3.74 o                         
  -5   0   9         94.29        111.42         5.27 o                         
  -4   0   9        186.39        182.29         5.40 o                         
  -3   0   9        385.69        337.37         5.50 o                         
  -2   0   9        302.73        292.29         5.29 o                         
  -1   0   9        892.45        889.83        12.98 o                         
   0   0   9         47.34         55.56         2.09 o                         
   1   0   9       3753.20       3544.41        37.62 o                         
   2   0   9       6418.00       6305.94        65.41 o                         
   3   0   9        159.77        118.21         3.59 o                         
   4   0   9        134.52        145.74         3.60 o                         
   5   0   9          7.81          9.82         1.42 o                         
   6   0   9        282.34        262.60         6.07 o                         
   7   0   9        116.22        152.78         5.92 o                         
  -6   1   9         28.89         22.89         2.70 o                         
  -5   1   9         71.08         90.42         3.59 o                         
  -4   1   9       1038.81       1002.72        24.07 o                         
  -3   1   9       1688.01       1739.57        32.30 o                         
  -2   1   9         36.40         66.56         2.29 o                         
  -1   1   9       1276.30       1348.04        13.37 o                         
   0   1   9        247.67        286.89         4.53 o                         
   1   1   9       1366.70       1416.73        14.85 o                         
   2   1   9       2681.58       2741.75        29.26 o                         
   3   1   9          4.71          1.63         1.09 o                         
   4   1   9         87.47         85.56         2.24 o                         
   5   1   9        102.99        190.95         5.10 o                         
   6   1   9        566.03        553.27        10.04 o                         
   7   1   9        178.80        169.90         6.34 o                         
  -5   2   9         28.99         49.42         3.64 o                         
  -4   2   9        143.15        148.21        11.65 o                         
  -3   2   9        207.41        198.66         6.46 o                         
  -2   2   9        499.16        451.52         6.68 o                         
  -1   2   9       2253.64       2096.06        23.74 o                         
   0   2   9        198.60        179.19         3.70 o                         
   1   2   9          5.83          6.64         1.09 o                         
   2   2   9        464.54        406.85         7.85 o                         
   3   2   9        296.86        282.63         6.85 o                         
   4   2   9        476.50        457.74         6.37 o                         
   5   2   9        973.84        805.65        15.57 o                         
   6   2   9        587.52        659.54        12.84 o                         
   7   2   9         15.76         23.91         2.90 o                         
  -5   3   9         64.69         61.94         4.01 o                         
  -4   3   9        128.44        132.29         6.58 o                         
  -3   3   9         15.00         14.89         2.03 o                         
  -2   3   9         76.83         77.06         2.18 o                         
  -1   3   9        407.66        396.50         6.06 o                         
   0   3   9        116.72        125.29         3.11 o                         
   1   3   9         28.77         27.97         1.56 o                         
   2   3   9        461.70        500.26        11.55 o                         
   3   3   9        314.80        294.86         5.60 o                         
   4   3   9       1533.15       1556.91        22.70 o                         
   5   3   9         82.52        135.66         6.06 o                         
   6   3   9         61.28         26.74         2.00 o                         
   7   3   9         14.15          6.29         1.90 o                         
  -5   4   9         78.28         83.75         4.48 o                         
  -4   4   9        513.06        521.83        39.89 o                         
  -3   4   9         40.17         34.93         2.37 o                         
  -2   4   9        214.99        201.74         4.29 o                         
  -1   4   9        216.83        208.72         3.52 o                         
   0   4   9        125.22        107.14         2.47 o                         
   1   4   9        324.68        299.13         4.82 o                         
   2   4   9        384.19        397.09         6.35 o                         
   3   4   9        518.90        499.10         7.85 o                         
   4   4   9        216.56        196.52         4.88 o                         
   5   4   9         88.56        134.38         5.18 o                         
   6   4   9          4.28          2.49         1.31 o                         
   7   4   9         50.26         73.15         3.70 o                         
  -4   5   9        214.56        178.88         9.50 o                         
  -3   5   9        204.28        217.44         7.93 o                         
  -2   5   9        102.71         83.59         3.53 o                         
  -1   5   9        148.58        159.29         3.97 o                         
   0   5   9         25.36         26.30         1.42 o                         
   1   5   9        779.91        786.13        12.79 o                         
   2   5   9        137.56        130.56         3.15 o                         
   3   5   9          7.52          8.49         1.23 o                         
   4   5   9         41.89         34.78         2.30 o                         
   5   5   9        125.52        117.26         5.38 o                         
   6   5   9         16.74         36.37         2.51 o                         
   7   5   9         16.72          7.67         2.28 o                         
  -3   6   9        113.37        153.00         8.45 o                         
  -2   6   9         49.58         60.99         4.52 o                         
  -1   6   9        509.83        494.56        13.46 o                         
   0   6   9       1513.53       1500.10        27.75 o                         
   1   6   9        197.11        168.72         5.53 o                         
   2   6   9       1173.66       1136.64        35.42 o                         
   3   6   9         15.10         33.81         4.89 o                         
   4   6   9        528.72        557.84        15.60 o                         
   5   6   9         87.65         70.47         3.73 o                         
   6   6   9        650.43        633.04        19.28 o                         
   7   6   9         41.55         34.49         3.01 o                         
  -2   7   9        316.88        320.87        21.07 o                         
   0   7   9          8.19          6.50         3.14 o                         
   1   7   9         40.37         57.93         3.08 o                         
   2   7   9        107.38        120.23         4.61 o                         
   3   7   9        297.34        287.57         8.44 o                         
   4   7   9        489.26        480.45        19.55 o                         
   5   7   9        180.73        199.07        11.87 o                         
   6   7   9         52.68         59.70         3.57 o                         
   7   7   9         10.34         16.32         3.01 o                         
   0   8   9          0.73          1.93         5.07 o                         
   1   8   9        127.90        114.79         7.70 o                         
   2   8   9        106.28        119.74         5.16 o                         
   3   8   9       1541.53       1635.58        36.29 o                         
   4   8   9        344.00        336.34         9.46 o                         
   5   8   9         33.56         49.74         4.02 o                         
   6   8   9         36.87         36.57         3.74 o                         
   1   9   9         57.91         68.96        10.01 o                         
   2   9   9        198.38        199.23         7.71 o                         
   3   9   9        434.79        429.54        13.88 o                         
   4   9   9         47.22         50.60         4.24 o                         
   5   9   9         60.73         47.85         3.65 o                         
  -3  -8  10         18.18         21.01         2.20 o                         
  -2  -8  10        279.55        280.82         9.67 o                         
  -1  -8  10          0.95          4.31         2.42 o                         
   0  -8  10         78.54         77.89         3.68 o                         
  -4  -7  10         23.16         27.00         2.31 o                         
  -3  -7  10         18.62         23.89         2.16 o                         
  -2  -7  10         14.94         14.91         2.05 o                         
  -1  -7  10         67.67         63.38         3.96 o                         
   0  -7  10        240.90        255.78         7.87 o                         
   1  -7  10         17.84         18.80         2.59 o                         
   2  -7  10         38.96         42.88         3.55 o                         
  -5  -6  10        209.01        237.42         6.36 o                         
  -4  -6  10         10.45         12.27         1.87 o                         
  -3  -6  10        171.90        184.91         6.28 o                         
  -2  -6  10        363.19        350.04         7.58 o                         
  -1  -6  10          5.28          8.79         1.65 o                         
   0  -6  10          5.32          6.26         1.78 o                         
   1  -6  10        157.78        162.33         5.25 o                         
   2  -6  10         22.93         22.11         2.76 o                         
   3  -6  10         20.29         32.25         3.44 o                         
  -5  -5  10         78.48         92.33         4.99 o                         
  -4  -5  10          0.02          1.35         1.58 o                         
  -3  -5  10       1021.01        950.70        16.66 o                         
  -2  -5  10        570.91        565.82         8.53 o                         
  -1  -5  10         28.14         32.01         1.83 o                         
   0  -5  10         88.01         86.67         2.98 o                         
   1  -5  10        242.23        232.00         5.32 o                         
   2  -5  10        288.94        285.75         6.26 o                         
   3  -5  10        332.13        318.69         9.74 o                         
   4  -5  10         12.39          5.07         2.97 o                         
  -6  -4  10          5.42         13.89         2.69 o                         
  -5  -4  10         12.91         16.41         2.41 o                         
  -4  -4  10         34.88         31.36         2.11 o                         
  -3  -4  10        413.66        394.11         6.45 o                         
  -2  -4  10       1218.82       1207.45        17.45 o                         
  -1  -4  10        204.72        191.42         3.79 o                         
   0  -4  10         82.76         78.57         2.33 o                         
   1  -4  10        234.85        213.21         4.24 o                         
   2  -4  10        661.00        679.42        12.33 o                         
   3  -4  10        209.14        214.97         6.73 o                         
   4  -4  10          0.69          5.81         2.86 o                         
   5  -4  10          1.15          0.54         2.39 o                         
  -6  -3  10          3.72          2.94         2.46 o                         
  -5  -3  10        341.10        324.88         9.16 o                         
  -4  -3  10        141.35        142.07         4.19 o                         
  -3  -3  10        293.76        295.64         5.90 o                         
  -2  -3  10       1316.55       1239.12        18.09 o                         
  -1  -3  10         48.22         47.43         1.80 o                         
   0  -3  10       1129.41       1062.53        15.31 o                         
   1  -3  10       1196.19       1197.66        14.90 o                         
   2  -3  10        443.10        398.35         6.30 o                         
   3  -3  10         83.17         96.17         3.74 o                         
   4  -3  10         32.28         26.71         2.15 o                         
   5  -3  10          0.35          3.41         2.14 o                         
   6  -3  10          0.78          0.39         2.50 o                         
  -6  -2  10          1.20          2.25         2.23 o                         
  -5  -2  10        225.20        235.89         6.98 o                         
  -4  -2  10        844.62        802.62        23.44 o                         
  -3  -2  10        459.81        440.72         7.85 o                         
  -2  -2  10         22.95         45.51         2.76 o                         
  -1  -2  10        255.33        253.85         4.38 o                         
   0  -2  10       1758.63       1780.78        18.05 o                         
   1  -2  10        232.64        215.50         3.57 o                         
   2  -2  10        483.80        494.06         6.99 o                         
   3  -2  10        869.36        801.96        12.01 o                         
   4  -2  10        130.81        171.71         5.28 o                         
   5  -2  10        423.61        369.72         9.31 o                         
   6  -2  10         60.25         55.40         3.23 o                         
  -6  -1  10          1.50          7.20         2.31 o                         
  -5  -1  10        676.30        742.02        21.04 o                         
  -4  -1  10        741.81        771.85        18.70 o                         
  -3  -1  10        305.81        298.29         6.81 o                         
  -2  -1  10         54.50         69.16         2.02 o                         
  -1  -1  10         71.97         87.88         2.50 o                         
   0  -1  10       1233.83       1253.20        12.56 o                         
   1  -1  10       1012.85       1007.39        10.99 o                         
   2  -1  10       1427.46       1417.85        15.44 o                         
   3  -1  10        149.93        190.91         4.27 o                         
   4  -1  10       1769.07       1576.34        29.87 o                         
   5  -1  10       1294.51       1371.11        19.01 o                         
   6  -1  10          2.61          5.47         2.09 o                         
   7  -1  10          1.75          7.18         3.24 o                         
  -6   0  10          7.10         16.81         3.47 o                         
  -5   0  10         26.69         21.60         3.15 o                         
  -4   0  10        149.31        167.17         6.71 o                         
  -3   0  10          7.61          8.63         1.49 o                         
  -2   0  10        206.08        178.37         3.52 o                         
  -1   0  10       1291.74       1266.82        16.50 o                         
   0   0  10       3003.10       2881.91        30.44 o                         
   1   0  10        249.96        252.45         4.82 o                         
   2   0  10        503.34        491.71         8.97 o                         
   3   0  10        129.44        172.89         3.86 o                         
   4   0  10        602.62        642.34         9.20 o                         
   5   0  10        751.58        608.66         8.59 o                         
   6   0  10         46.47         57.71         2.57 o                         
   7   0  10         25.03         19.78         2.66 o                         
  -5   1  10         21.96          9.04         2.15 o                         
  -4   1  10          8.93         11.58         2.37 o                         
  -3   1  10        209.85        201.31         5.01 o                         
  -2   1  10        153.95        179.37         3.77 o                         
  -1   1  10        279.96        261.33         4.53 o                         
   0   1  10       1509.24       1487.72        16.12 o                         
   1   1  10        297.48        319.09         5.48 o                         
   2   1  10       1835.09       1864.06        24.26 o                         
   3   1  10        110.75         90.03         2.30 o                         
   4   1  10         20.56         15.40         1.30 o                         
   5   1  10        416.22        553.13         9.46 o                         
   6   1  10        114.85         89.72         3.95 o                         
   7   1  10         68.21        105.99         4.41 o                         
  -5   2  10         41.12         58.93         3.36 o                         
  -4   2  10        122.47        143.14         4.75 o                         
  -3   2  10        487.11        457.87        13.51 o                         
  -2   2  10          1.78         10.38         1.28 o                         
  -1   2  10        694.18        697.10        10.43 o                         
   0   2  10         26.08         34.56         1.64 o                         
   1   2  10        442.56        485.58         7.64 o                         
   2   2  10       1593.19       1590.46        19.46 o                         
   3   2  10        961.14        990.80        12.84 o                         
   4   2  10         12.21          8.31         1.20 o                         
   5   2  10         20.30          9.84         1.43 o                         
   6   2  10         21.58         43.29         4.60 o                         
   7   2  10         86.27         71.84         3.60 o                         
  -5   3  10        105.98        125.60         5.48 o                         
  -4   3  10         19.83         22.79         2.45 o                         
  -3   3  10         58.35         70.43         3.44 o                         
  -2   3  10         39.59         36.05         1.91 o                         
  -1   3  10       1559.15       1536.84        25.38 o                         
   0   3  10         14.04          8.02         1.13 o                         
   1   3  10        162.89        135.26         3.31 o                         
   2   3  10        695.17        645.26         9.16 o                         
   3   3  10        406.43        383.84         7.31 o                         
   4   3  10          0.57          1.06         1.15 o                         
   5   3  10        131.06         83.80         3.38 o                         
   6   3  10         95.56        127.73         4.17 o                         
   7   3  10         70.42         90.48         3.51 o                         
  -4   4  10        101.13        105.76         5.20 o                         
  -3   4  10          1.56          3.92         1.91 o                         
  -2   4  10          3.56          4.60         1.51 o                         
  -1   4  10        505.58        448.79         6.87 o                         
   0   4  10        595.56        525.75         7.68 o                         
   1   4  10         57.13         38.19         1.53 o                         
   2   4  10          0.66          1.51         1.09 o                         
   3   4  10          2.78          6.17         1.38 o                         
   4   4  10        312.19        294.96         6.79 o                         
   5   4  10        298.12        298.32         9.02 o                         
   6   4  10         12.47         10.20         1.87 o                         
   7   4  10          0.20          1.62         2.34 o                         
  -4   5  10         51.98         43.93         4.29 o                         
  -3   5  10        194.17        189.83         6.21 o                         
  -2   5  10        102.24         99.74         3.89 o                         
  -1   5  10        562.10        577.50        13.12 o                         
   0   5  10        663.36        635.06        13.66 o                         
   1   5  10         60.55         42.14         1.65 o                         
   2   5  10       1009.15       1014.72        17.95 o                         
   3   5  10        611.01        558.38        11.58 o                         
   4   5  10         18.61         27.34         2.15 o                         
   5   5  10         22.31         26.32         3.45 o                         
   6   5  10          3.10          0.84         2.28 o                         
   7   5  10          0.32          2.58         2.24 o                         
  -3   6  10        817.47        909.74        26.35 o                         
  -2   6  10        154.55        175.37         7.27 o                         
  -1   6  10          0.73          4.63         2.48 o                         
   0   6  10         40.30         39.32         2.28 o                         
   1   6  10        152.36        167.19         5.35 o                         
   2   6  10       1472.45       1430.03        50.36 o                         
   3   6  10        311.13        301.18         6.68 o                         
   4   6  10         19.06         19.53         2.57 o                         
   5   6  10         11.40          5.80         2.32 o                         
   6   6  10        105.96         91.71         4.65 o                         
   7   6  10         68.18         72.42         3.71 o                         
  -1   7  10        156.35        151.17        12.32 o                         
   0   7  10        255.17        250.63        17.03 o                         
   1   7  10        150.19        140.85         8.62 o                         
   2   7  10        166.85        165.52         6.85 o                         
   3   7  10        361.30        366.86         9.24 o                         
   4   7  10         72.83         82.25         4.08 o                         
   5   7  10        100.75         86.56         4.13 o                         
   6   7  10        266.78        319.45        10.37 o                         
   7   7  10        104.21        127.86         6.04 o                         
   0   8  10        160.08        143.22        13.41 o                         
   1   8  10        266.72        241.69        34.14 o                         
   2   8  10        403.89        409.03        16.92 o                         
   3   8  10         50.33         48.28         3.17 o                         
   4   8  10        147.49        157.17         8.29 o                         
   5   8  10         75.07        103.18         4.42 o                         
   6   8  10        135.33        106.48         5.58 o                         
   1   9  10        310.79        346.61        26.33 o                         
   2   9  10        174.57        176.92         9.12 o                         
   3   9  10         74.29         75.88         4.64 o                         
   4   9  10        406.05        371.05        16.21 o                         
   5   9  10         30.19         22.95         3.15 o                         
  -3  -7  11        133.88        120.51         3.47 o                         
  -2  -7  11        221.38        203.71         5.55 o                         
  -1  -7  11        112.94        108.06         5.14 o                         
   0  -7  11        129.92        121.92         5.10 o                         
   1  -7  11         57.27         61.01         3.28 o                         
  -4  -6  11        418.95        396.61         9.67 o                         
  -3  -6  11        159.22        168.23         4.85 o                         
  -2  -6  11         25.94         35.16         2.51 o                         
  -1  -6  11          0.96          0.87         1.63 o                         
   0  -6  11        147.32        168.05         4.72 o                         
   1  -6  11        199.12        190.57         5.73 o                         
   2  -6  11         16.66         18.71         2.44 o                         
   3  -6  11          5.21          3.91         3.18 o                         
  -5  -5  11        266.62        256.31         7.32 o                         
  -4  -5  11        281.27        258.49         6.34 o                         
  -3  -5  11         28.89         29.25         2.16 o                         
  -2  -5  11         25.25         30.65         1.92 o                         
  -1  -5  11          2.93          5.62         1.51 o                         
   0  -5  11        110.48        102.78         3.70 o                         
   1  -5  11        951.04        955.73        15.45 o                         
   2  -5  11         92.88         87.86         4.08 o                         
   3  -5  11         45.90         55.95         4.54 o                         
   4  -5  11          1.18          3.38         2.83 o                         
  -5  -4  11        164.13        165.41         5.03 o                         
  -4  -4  11        194.57        186.27         6.12 o                         
  -3  -4  11         14.05         16.09         1.67 o                         
  -2  -4  11        126.13        116.01         3.38 o                         
  -1  -4  11          9.92         12.65         1.60 o                         
   0  -4  11        380.65        409.18         7.94 o                         
   1  -4  11       1580.05       1480.74        23.76 o                         
   2  -4  11        298.73        325.38         6.24 o                         
   3  -4  11        274.30        285.97         7.87 o                         
   4  -4  11        248.18        275.96        10.01 o                         
   5  -4  11         33.34         32.90         3.17 o                         
  -5  -3  11         26.10         37.52         2.67 o                         
  -4  -3  11        605.92        601.22        16.14 o                         
  -3  -3  11        154.18        149.42         4.06 o                         
  -2  -3  11       1240.15       1226.12        20.05 o                         
  -1  -3  11       2163.11       2068.54        28.41 o                         
   0  -3  11        274.17        246.56         4.18 o                         
   1  -3  11        180.16        175.57         3.64 o                         
   2  -3  11          1.20          1.35         1.28 o                         
   3  -3  11        384.50        341.34         7.99 o                         
   4  -3  11        280.33        240.83         5.77 o                         
   5  -3  11        121.58        146.44         4.92 o                         
  -6  -2  11        117.97        109.12         3.78 o                         
  -5  -2  11          0.42          5.74         2.34 o                         
  -4  -2  11         10.14         32.13         2.89 o                         
  -3  -2  11          6.04          8.14         1.33 o                         
  -2  -2  11       2068.90       1987.45        31.02 o                         
  -1  -2  11       1425.55       1404.48        18.46 o                         
   0  -2  11          0.37          1.05         0.96 o                         
   1  -2  11          9.80          7.84         1.12 o                         
   2  -2  11         30.31         27.55         1.41 o                         
   3  -2  11        474.16        551.93        11.38 o                         
   4  -2  11        782.66        880.10        15.32 o                         
   5  -2  11         87.59         48.01         2.68 o                         
   6  -2  11          0.02          1.56         2.17 o                         
  -6  -1  11         44.49         45.90         3.00 o                         
  -5  -1  11         54.13         66.22         3.61 o                         
  -4  -1  11        216.07        195.92         6.83 o                         
  -3  -1  11        339.68        305.43        10.13 o                         
  -2  -1  11         25.52         25.60         1.42 o                         
  -1  -1  11         81.27         77.19         2.29 o                         
   0  -1  11        426.11        431.33         5.43 o                         
   1  -1  11        215.21        220.32         3.56 o                         
   2  -1  11        836.82        809.51        11.74 o                         
   3  -1  11        599.33        527.29         8.47 o                         
   4  -1  11        273.64        239.03         5.85 o                         
   5  -1  11          1.04         24.58         2.21 o                         
   6  -1  11         12.28         17.03         2.33 o                         
  -5   0  11         98.13         82.40         3.91 o                         
  -4   0  11        727.11        733.68        17.50 o                         
  -3   0  11        146.54        127.32         4.16 o                         
  -2   0  11        422.63        402.59         6.53 o                         
  -1   0  11       1249.81       1274.81        14.59 o                         
   0   0  11        156.71        144.21         3.41 o                         
   1   0  11       1444.70       1378.13        14.51 o                         
   2   0  11       1105.49       1115.48        12.07 o                         
   3   0  11        198.80        230.80         4.36 o                         
   4   0  11         75.49         77.05         2.65 o                         
   5   0  11        119.68        222.27         5.18 o                         
   6   0  11        102.04         91.49         3.26 o                         
   7   0  11          1.08          2.99         2.46 o                         
  -5   1  11          5.22         13.63         2.31 o                         
  -4   1  11          5.55         11.17         2.44 o                         
  -3   1  11          0.26          1.13         1.52 o                         
  -2   1  11         71.16         67.79         2.34 o                         
  -1   1  11        133.59        165.39         3.34 o                         
   0   1  11        693.50        682.09         8.76 o                         
   1   1  11        670.65        654.18         8.54 o                         
   2   1  11          2.43          3.35         1.23 o                         
   3   1  11         11.96         12.47         1.17 o                         
   4   1  11         47.84         45.12         1.88 o                         
   5   1  11         90.75         47.48         2.47 o                         
   6   1  11        213.22        228.98         5.03 o                         
   7   1  11         17.91         41.50         3.09 o                         
  -5   2  11         58.14         75.78         3.61 o                         
  -4   2  11          2.32          7.07         2.26 o                         
  -3   2  11         92.12        115.10         7.82 o                         
  -2   2  11        688.06        682.10        13.57 o                         
  -1   2  11       1393.69       1303.88        22.20 o                         
   0   2  11         29.88         32.68         1.56 o                         
   1   2  11        104.33         98.50         2.63 o                         
   2   2  11         67.55         64.16         2.32 o                         
   3   2  11         40.07         39.09         1.63 o                         
   4   2  11         41.80         37.17         1.77 o                         
   5   2  11         48.50         89.50         2.67 o                         
   6   2  11        691.88        671.48        14.09 o                         
   7   2  11         22.30          5.28         2.41 o                         
  -4   3  11        340.41        311.94        10.18 o                         
  -3   3  11        637.51        624.63        16.73 o                         
  -2   3  11        155.70        160.25         8.68 o                         
  -1   3  11         17.31         24.97         1.74 o                         
   0   3  11         16.54         16.76         1.33 o                         
   1   3  11          1.89          1.76         1.04 o                         
   2   3  11        158.11        176.72         3.62 o                         
   3   3  11       1393.19       1317.77        20.43 o                         
   4   3  11         13.21         13.76         1.30 o                         
   5   3  11          5.00         19.60         1.75 o                         
   6   3  11         97.16         90.22         3.63 o                         
   7   3  11         29.06         16.07         2.87 o                         
  -4   4  11        526.81        582.80        23.50 o                         
  -3   4  11        194.36        197.38         7.71 o                         
  -2   4  11         63.57         67.72         2.91 o                         
  -1   4  11          1.65          4.36         1.23 o                         
   0   4  11        420.17        379.14         8.09 o                         
   1   4  11        108.66         99.95         2.74 o                         
   2   4  11        450.99        395.32         7.83 o                         
   3   4  11       1703.77       1718.30        35.49 o                         
   4   4  11         11.21         11.35         1.82 o                         
   5   4  11        831.94        920.32        16.70 o                         
   6   4  11         63.73         58.31         3.21 o                         
   7   4  11          9.69          3.70         2.72 o                         
  -3   5  11         77.94        100.51         7.97 o                         
  -2   5  11        145.63        158.46         5.58 o                         
  -1   5  11         26.87         31.75         2.24 o                         
   0   5  11       1784.00       1857.35        38.89 o                         
   1   5  11       1371.03       1316.81        34.22 o                         
   2   5  11          4.74          8.47         1.88 o                         
   3   5  11         17.63         20.28         3.28 o                         
   4   5  11         27.03         28.46         2.39 o                         
   5   5  11        424.49        342.54         9.93 o                         
   6   5  11         82.66        107.56         4.92 o                         
   7   5  11          5.51          4.00         2.45 o                         
  -3   6  11         19.27         21.08         4.10 o                         
  -2   6  11          1.09          7.19         2.97 o                         
  -1   6  11        131.41        124.51         6.91 o                         
   0   6  11       1228.56       1197.84        39.99 o                         
   1   6  11        748.00        716.15        21.26 o                         
   2   6  11         51.78         53.26         3.37 o                         
   3   6  11        141.87        142.43         6.30 o                         
   4   6  11         41.66         43.40         3.06 o                         
   5   6  11        139.79        192.57         6.50 o                         
   6   6  11        150.90        117.82        16.69 o                         
   7   6  11         43.55         44.20         3.81 o                         
  -1   7  11         22.49         25.78         5.49 o                         
   0   7  11        309.19        295.00        21.19 o                         
   1   7  11        579.08        516.62        83.51 o                         
   2   7  11        120.04        120.66         5.05 o                         
   3   7  11        308.97        309.67         8.03 o                         
   4   7  11         13.74         18.16         2.49 o                         
   5   7  11        348.87        296.32        11.48 o                         
   6   7  11        331.16        373.90        13.89 o                         
   1   8  11        392.29        399.49        25.82 o                         
   2   8  11         42.00         41.27         3.67 o                         
   3   8  11        663.65        656.05        24.05 o                         
   4   8  11        570.90        575.77        15.44 o                         
   5   8  11         98.65        119.22         4.42 o                         
   6   8  11         39.12         46.65         4.65 o                         
   1   9  11         47.80         44.71         8.82 o                         
   2   9  11        127.30        123.67         9.93 o                         
   3   9  11        150.24        159.91         7.41 o                         
   4   9  11         47.03         52.76         3.90 o                         
  -3  -7  12         26.27         31.38         2.64 o                         
  -2  -7  12          9.54         12.93         2.61 o                         
  -1  -7  12        136.14        146.37         5.33 o                         
   0  -7  12        330.79        338.76         9.93 o                         
   1  -7  12         27.35         32.45         2.93 o                         
  -4  -6  12        138.32        149.71         5.81 o                         
  -3  -6  12        184.94        171.97         5.29 o                         
  -2  -6  12        279.26        277.25         6.72 o                         
  -1  -6  12        101.92        107.89         3.31 o                         
   0  -6  12        188.22        201.69         6.31 o                         
   1  -6  12          3.77          3.36         2.22 o                         
   2  -6  12          4.87          3.74         2.22 o                         
  -4  -5  12         31.31         26.94         2.50 o                         
  -3  -5  12        215.12        203.24         6.81 o                         
  -2  -5  12         91.96         98.69         2.72 o                         
  -1  -5  12        381.63        368.89         8.13 o                         
   0  -5  12        241.54        231.22         5.12 o                         
   1  -5  12          0.78          0.21         1.83 o                         
   2  -5  12         38.59         46.03         2.74 o                         
   3  -5  12         81.62         92.94         4.75 o                         
   4  -5  12        329.86        346.06        12.31 o                         
  -5  -4  12         16.20         11.74         2.37 o                         
  -4  -4  12          0.60          4.82         1.99 o                         
  -3  -4  12         25.13         35.05         2.18 o                         
  -2  -4  12        757.18        747.43        12.72 o                         
  -1  -4  12        606.85        572.82         9.46 o                         
   0  -4  12        102.56        108.66         3.11 o                         
   1  -4  12        310.18        320.32         5.95 o                         
   2  -4  12       1076.05       1043.63        22.82 o                         
   3  -4  12        119.74        122.68         4.99 o                         
   4  -4  12          5.54          6.13         3.00 o                         
  -5  -3  12          6.03          8.49         2.40 o                         
  -4  -3  12          6.81         13.65         2.23 o                         
  -3  -3  12        616.32        560.17        10.43 o                         
  -2  -3  12        584.92        572.63        15.19 o                         
  -1  -3  12          1.20          6.62         1.58 o                         
   0  -3  12         87.01         87.21         2.82 o                         
   1  -3  12        425.22        426.98        10.21 o                         
   2  -3  12        908.66        920.54        13.50 o                         
   3  -3  12         67.12         63.06         2.80 o                         
   4  -3  12         31.13         43.70         3.07 o                         
   5  -3  12         20.31         46.26         3.18 o                         
  -5  -2  12        168.74        168.07         5.79 o                         
  -4  -2  12        319.21        338.18         9.04 o                         
  -3  -2  12         20.59         25.84         1.82 o                         
  -2  -2  12          7.69         16.59         1.67 o                         
  -1  -2  12        227.03        230.73         4.86 o                         
   0  -2  12         28.96         39.14         1.53 o                         
   1  -2  12          2.32          3.73         1.12 o                         
   2  -2  12       1153.32       1113.05        16.20 o                         
   3  -2  12        203.36        207.39         4.94 o                         
   4  -2  12        104.84         89.20         4.28 o                         
   5  -2  12         13.51         39.21         2.75 o                         
   6  -2  12         41.54         53.84         3.29 o                         
  -5  -1  12          9.16         21.06         2.49 o                         
  -4  -1  12         31.97         47.14         3.71 o                         
  -3  -1  12         73.24         73.38         3.21 o                         
  -2  -1  12          7.35          9.59         1.44 o                         
  -1  -1  12       1118.39       1092.45        14.10 o                         
   0  -1  12         23.37         17.26         1.28 o                         
   1  -1  12         26.68         22.45         1.41 o                         
   2  -1  12        706.13        704.36         8.76 o                         
   3  -1  12        354.76        337.33         6.84 o                         
   4  -1  12        262.47        283.16         5.59 o                         
   5  -1  12        477.65        373.31         7.83 o                         
   6  -1  12        102.78         94.51         5.01 o                         
  -5   0  12         33.41         30.47         3.16 o                         
  -4   0  12        292.73        279.48         7.99 o                         
  -3   0  12         27.98         30.42         2.00 o                         
  -2   0  12        213.49        194.76         4.35 o                         
  -1   0  12        128.71        139.23         3.27 o                         
   0   0  12       2296.64       2355.57        29.86 o                         
   1   0  12          0.49          5.41         1.07 o                         
   2   0  12        476.70        478.47         7.29 o                         
   3   0  12         24.83         24.45         1.54 o                         
   4   0  12        214.90        213.56         5.36 o                         
   5   0  12        156.23        201.54         4.28 o                         
   6   0  12          3.01          0.64         1.80 o                         
  -5   1  12         22.70         26.74         2.86 o                         
  -4   1  12        102.46        115.60         4.16 o                         
  -3   1  12        259.45        267.93         6.38 o                         
  -2   1  12         12.97         12.14         1.65 o                         
  -1   1  12        592.06        577.07        11.63 o                         
   0   1  12         74.04         84.42         3.72 o                         
   1   1  12       2064.78       2020.92        22.56 o                         
   2   1  12        766.47        781.08        11.63 o                         
   3   1  12         14.38         19.82         1.32 o                         
   4   1  12          0.80          1.40         1.11 o                         
   5   1  12         32.93         23.76         1.75 o                         
   6   1  12          3.68          9.55         1.71 o                         
   7   1  12          0.48          1.30         2.22 o                         
  -5   2  12          2.19          1.02         2.55 o                         
  -4   2  12        445.20        420.26        11.53 o                         
  -3   2  12       1148.27       1170.19        25.13 o                         
  -2   2  12         27.42         37.45         2.29 o                         
  -1   2  12       1246.30       1204.13        18.21 o                         
   0   2  12        458.31        433.72         9.04 o                         
   1   2  12        309.54        313.05         5.66 o                         
   2   2  12        125.53        116.96         2.94 o                         
   3   2  12         39.60         36.07         1.70 o                         
   4   2  12         30.56         34.67         1.87 o                         
   5   2  12          5.43          6.09         1.61 o                         
   6   2  12        139.51        170.19         5.60 o                         
   7   2  12         61.74         92.28         3.79 o                         
  -4   3  12        108.47        144.25        10.19 o                         
  -3   3  12        340.54        317.62        24.43 o                         
  -2   3  12        355.80        337.15        11.17 o                         
  -1   3  12       1847.90       1818.10        41.17 o                         
   0   3  12        208.07        203.76         5.20 o                         
   1   3  12         36.34         33.14         1.66 o                         
   2   3  12         51.58         56.80         2.05 o                         
   3   3  12         51.89         44.44         5.52 o                         
   4   3  12         67.27         69.48         2.50 o                         
   5   3  12        398.57        381.67         7.22 o                         
   6   3  12        174.68        183.86         6.88 o                         
   7   3  12          5.51          3.10         2.54 o                         
  -4   4  12         21.10         24.15         3.09 o                         
  -3   4  12         22.28         21.21         2.72 o                         
  -2   4  12         35.34         31.49         2.49 o                         
  -1   4  12        332.88        367.08         7.43 o                         
   0   4  12        999.78        936.18        18.61 o                         
   1   4  12        366.93        352.95         8.53 o                         
   2   4  12         11.86         12.10         1.78 o                         
   3   4  12        536.76        492.43        15.94 o                         
   4   4  12        694.00        690.85        16.90 o                         
   5   4  12         82.21        116.30         7.46 o                         
   6   4  12         14.92          7.72         2.38 o                         
   7   4  12         18.35         30.26         4.30 o                         
  -3   5  12         22.70         26.22         3.04 o                         
  -2   5  12         16.39         25.08         2.67 o                         
  -1   5  12        994.76        934.13        24.21 o                         
   0   5  12        901.33        850.37        16.94 o                         
   1   5  12          0.35          2.29         1.77 o                         
   2   5  12        474.50        430.39        11.34 o                         
   3   5  12       1146.93       1200.47        28.09 o                         
   4   5  12        575.37        615.25        14.67 o                         
   5   5  12          0.59         12.20         2.26 o                         
   6   5  12         33.16         16.34         3.88 o                         
   7   5  12         15.93         21.23         3.60 o                         
  -2   6  12        473.94        500.60        23.01 o                         
  -1   6  12        347.27        385.95        38.54 o                         
   0   6  12         58.89         53.43         4.27 o                         
   1   6  12        342.64        279.15        19.09 o                         
   2   6  12        117.82        110.36         5.19 o                         
   3   6  12        182.02        178.18         8.02 o                         
   4   6  12        545.03        562.80        22.49 o                         
   5   6  12         86.53        152.78         6.74 o                         
   6   6  12         83.29        119.76         6.00 o                         
  -1   7  12          8.20         15.08         5.49 o                         
   0   7  12         64.51         66.18         8.11 o                         
   1   7  12        202.85        183.41        21.69 o                         
   2   7  12        177.94        168.26        10.25 o                         
   3   7  12        120.23        112.16         4.54 o                         
   4   7  12        237.91        251.29         9.11 o                         
   5   7  12         25.33         12.81         3.61 o                         
   6   7  12        440.97        406.68        14.35 o                         
   1   8  12        214.31        209.75        17.52 o                         
   2   8  12        291.95        293.12        10.29 o                         
   3   8  12          0.58          0.29         2.37 o                         
   4   8  12          6.87          9.43         2.77 o                         
   5   8  12         12.39          8.21         2.63 o                         
   3   9  12         52.63         57.23         4.27 o                         
  -3  -6  13        148.93        145.06         5.96 o                         
  -2  -6  13        197.31        175.89         6.06 o                         
  -1  -6  13          8.60          7.15         1.90 o                         
   0  -6  13        178.21        162.83         7.47 o                         
   1  -6  13        158.28        174.24         6.14 o                         
   2  -6  13         11.85          8.85         2.41 o                         
  -4  -5  13        276.34        278.38         7.63 o                         
  -3  -5  13          3.15          5.88         2.06 o                         
  -2  -5  13          9.12          4.49         2.03 o                         
  -1  -5  13        133.49        132.06         3.67 o                         
   0  -5  13         73.70         80.60         3.20 o                         
   1  -5  13        518.15        498.77        11.98 o                         
   2  -5  13        150.12        170.85         5.32 o                         
   3  -5  13         53.65         57.71         4.11 o                         
  -4  -4  13        213.99        222.30         6.51 o                         
  -3  -4  13         12.94         13.48         1.96 o                         
  -2  -4  13         10.27         12.19         1.80 o                         
  -1  -4  13          7.95          9.12         1.86 o                         
   0  -4  13        322.62        309.79         5.99 o                         
   1  -4  13        401.76        407.43         8.46 o                         
   2  -4  13         85.51         71.77         2.99 o                         
   3  -4  13          1.24          4.17         2.30 o                         
   4  -4  13         28.31         14.70         3.50 o                         
  -5  -3  13          0.27          2.33         2.17 o                         
  -4  -3  13        181.48        193.87         5.40 o                         
  -3  -3  13         22.07         29.47         2.18 o                         
  -2  -3  13        178.80        178.41         5.34 o                         
  -1  -3  13        326.75        333.27         5.52 o                         
   0  -3  13        219.52        218.21         5.08 o                         
   1  -3  13        155.71        158.38         4.07 o                         
   2  -3  13          8.60          6.02         1.52 o                         
   3  -3  13         29.54         33.03         2.21 o                         
   4  -3  13         27.38         50.71         3.32 o                         
   5  -3  13        147.15        135.89         5.64 o                         
  -5  -2  13         10.76          8.19         2.18 o                         
  -4  -2  13          1.73          8.58         2.14 o                         
  -3  -2  13         76.07         86.39         3.54 o                         
  -2  -2  13        447.06        461.79        11.96 o                         
  -1  -2  13         41.95         50.49         2.23 o                         
   0  -2  13          6.68          6.44         1.27 o                         
   1  -2  13          1.62          4.47         1.15 o                         
   2  -2  13         18.33         16.77         1.55 o                         
   3  -2  13         83.41         74.20         2.96 o                         
   4  -2  13         72.36         54.03         2.83 o                         
   5  -2  13        119.51        162.84         5.70 o                         
  -5  -1  13        268.58        282.71         8.41 o                         
  -4  -1  13        385.71        416.27        12.31 o                         
  -3  -1  13          2.55          2.51         1.71 o                         
  -2  -1  13         39.77         42.74         2.00 o                         
  -1  -1  13         83.41         93.07         3.04 o                         
   0  -1  13         29.03         31.10         1.64 o                         
   1  -1  13         25.01         24.05         1.40 o                         
   2  -1  13         77.91         95.26         2.64 o                         
   3  -1  13        696.54        701.17        10.36 o                         
   4  -1  13         42.96         46.29         2.43 o                         
   5  -1  13         82.71        115.83         3.88 o                         
   6  -1  13          0.72          2.38         2.23 o                         
  -5   0  13        162.52        175.67         6.02 o                         
  -4   0  13         43.40         73.57         4.63 o                         
  -3   0  13          9.44         11.19         1.91 o                         
  -2   0  13         43.34         39.44         2.27 o                         
  -1   0  13        760.02        797.22        14.99 o                         
   0   0  13        813.72        776.84        12.83 o                         
   1   0  13         18.27         20.78         1.30 o                         
   2   0  13         36.71         27.81         1.70 o                         
   3   0  13        265.16        278.50         5.24 o                         
   4   0  13         29.42         26.70         1.84 o                         
   5   0  13        328.95        301.78         6.93 o                         
   6   0  13          0.70          1.37         2.13 o                         
  -4   1  13         15.30         26.42         2.79 o                         
  -3   1  13         32.61         43.76         2.77 o                         
  -2   1  13        349.35        336.72         6.31 o                         
  -1   1  13       1101.87       1001.24        17.27 o                         
   0   1  13        433.33        420.51         7.70 o                         
   1   1  13         59.94         60.00         2.01 o                         
   2   1  13        356.28        313.77         5.51 o                         
   3   1  13         53.80         66.05         2.34 o                         
   4   1  13          7.86          3.26         1.37 o                         
   5   1  13        177.17        167.80         4.39 o                         
   6   1  13         73.15         76.43         3.58 o                         
  -4   2  13          0.00          9.90         2.55 o                         
  -3   2  13        386.50        375.22        20.31 o                         
  -2   2  13        600.87        622.85        13.02 o                         
  -1   2  13        114.55        134.06         4.27 o                         
   0   2  13        496.46        476.40        14.03 o                         
   1   2  13         62.56         58.20         2.30 o                         
   2   2  13       1198.98       1266.97        19.73 o                         
   3   2  13        515.44        460.59        11.99 o                         
   4   2  13         20.37         33.41         1.86 o                         
   5   2  13        139.75        158.34         4.11 o                         
   6   2  13        106.97        105.95         4.24 o                         
   7   2  13         34.86         34.01         3.24 o                         
  -4   3  13         48.39         61.57         4.11 o                         
  -3   3  13        585.29        615.92        17.16 o                         
  -2   3  13        690.36        668.54        22.67 o                         
  -1   3  13         36.80         36.46         2.62 o                         
   0   3  13         18.42         17.13         2.00 o                         
   1   3  13         26.82         24.43         1.72 o                         
   2   3  13        504.55        461.64         9.53 o                         
   3   3  13       1305.02       1381.19        29.12 o                         
   4   3  13        182.28        205.51         5.46 o                         
   5   3  13         22.67         13.46         2.06 o                         
   6   3  13         29.81         34.03         3.25 o                         
   7   3  13        119.85        132.72         6.91 o                         
  -3   4  13        418.90        404.30        22.44 o                         
  -2   4  13        556.59        533.00        39.00 o                         
  -1   4  13         27.12         25.00         2.36 o                         
   0   4  13        124.99        118.36         4.78 o                         
   1   4  13          6.48          7.37         2.09 o                         
   2   4  13       1281.05       1283.68        29.86 o                         
   3   4  13       1728.01       1716.54        38.79 o                         
   4   4  13          2.48          3.21         2.13 o                         
   5   4  13        255.31        217.95         9.42 o                         
   6   4  13        147.14        195.65         8.01 o                         
   7   4  13        121.32        117.18         6.23 o                         
  -3   5  13         84.04         83.76         4.08 o                         
  -2   5  13        466.64        499.71        16.09 o                         
  -1   5  13          1.81          8.49         2.31 o                         
   0   5  13       1170.03       1104.40        30.47 o                         
   1   5  13        798.16        749.31        30.38 o                         
   2   5  13        149.00        152.79         4.95 o                         
   3   5  13        169.88        188.41         9.12 o                         
   4   5  13         41.92         46.12         7.40 o                         
   5   5  13        232.43        329.77        13.39 o                         
   6   5  13         99.17         75.80         4.66 o                         
  -2   6  13         13.96         20.14         3.97 o                         
  -1   6  13         29.56         33.87         4.45 o                         
   0   6  13        830.16        852.26        51.56 o                         
   1   6  13        176.02        183.99         8.25 o                         
   2   6  13          7.58          4.79         2.29 o                         
   3   6  13         14.88         14.90         2.81 o                         
   4   6  13         23.68         29.92         4.64 o                         
   5   6  13        146.12        115.76         5.33 o                         
   6   6  13        144.44        188.01         8.60 o                         
  -1   7  13          5.25          6.49         4.88 o                         
   0   7  13         66.88         67.82         8.30 o                         
   1   7  13         50.98         42.84         4.21 o                         
   2   7  13         51.89         48.81         3.66 o                         
   3   7  13         17.32         12.46         2.60 o                         
   4   7  13        313.73        315.29        15.29 o                         
   5   7  13        377.36        430.18        15.10 o                         
   6   7  13          4.71          5.11         4.01 o                         
   1   8  13         17.36         18.97         6.37 o                         
   2   8  13          8.12         10.02         3.46 o                         
   3   8  13         23.75         20.62         2.87 o                         
   4   8  13        242.79        249.76         9.03 o                         
  -2  -6  14         76.95         71.14         3.04 o                         
  -1  -6  14        221.78        202.29         6.60 o                         
   0  -6  14         32.26         36.09         3.04 o                         
   1  -6  14          1.52          3.41         2.24 o                         
  -3  -5  14         10.68         14.09         2.50 o                         
  -2  -5  14         73.42         78.73         3.86 o                         
  -1  -5  14        135.18        144.05         4.04 o                         
   0  -5  14         47.94         45.60         2.51 o                         
   1  -5  14         18.51         16.21         2.22 o                         
   2  -5  14          0.36         -0.77         2.12 o                         
  -4  -4  14         29.51         27.22         2.52 o                         
  -3  -4  14          3.88          2.85         1.98 o                         
  -2  -4  14          0.92          1.58         1.63 o                         
  -1  -4  14        172.34        168.87         4.54 o                         
   0  -4  14        536.71        529.02        10.09 o                         
   1  -4  14        156.17        157.93         4.45 o                         
   2  -4  14        420.56        420.53        11.36 o                         
   3  -4  14         25.80         23.49         2.82 o                         
   4  -4  14         63.82         51.40         4.01 o                         
  -4  -3  14         54.08         58.91         2.83 o                         
  -3  -3  14        115.46        129.95         3.95 o                         
  -2  -3  14         24.30         20.90         2.14 o                         
  -1  -3  14         14.45         19.80         2.04 o                         
   0  -3  14         10.36          8.89         1.56 o                         
   1  -3  14        437.06        413.67         9.42 o                         
   2  -3  14        333.40        329.52         5.69 o                         
   3  -3  14         11.88         13.14         2.04 o                         
   4  -3  14          0.24         -0.87         2.19 o                         
  -4  -2  14         91.07         88.44         3.49 o                         
  -3  -2  14        191.69        187.02         6.01 o                         
  -2  -2  14        201.95        216.29         5.43 o                         
  -1  -2  14       1200.86       1174.79        19.46 o                         
   0  -2  14          2.76          2.40         1.52 o                         
   1  -2  14         56.16         48.30         1.89 o                         
   2  -2  14         57.93         55.64         2.02 o                         
   3  -2  14          7.68         10.45         1.68 o                         
   4  -2  14          2.89          1.76         2.16 o                         
   5  -2  14         15.53         11.39         2.61 o                         
  -4  -1  14         36.23         41.86         3.87 o                         
  -3  -1  14        129.51        129.50         4.32 o                         
  -2  -1  14        390.31        387.96         7.77 o                         
  -1  -1  14        200.21        200.02         5.85 o                         
   0  -1  14         29.19         25.49         1.77 o                         
   1  -1  14          3.68          4.35         1.18 o                         
   2  -1  14         29.47         43.91         1.74 o                         
   3  -1  14         17.93         23.50         1.93 o                         
   4  -1  14        120.61        154.30         4.20 o                         
   5  -1  14         11.69         15.05         2.18 o                         
  -4   0  14        456.41        489.52        14.64 o                         
  -3   0  14         89.16         88.94         3.31 o                         
  -2   0  14          9.70         10.04         1.78 o                         
  -1   0  14        586.56        572.00         8.86 o                         
   0   0  14         22.55         20.84         1.72 o                         
   1   0  14        296.03        299.75         5.94 o                         
   2   0  14          4.16          8.20         1.45 o                         
   3   0  14        390.97        342.83        10.24 o                         
   4   0  14        348.92        266.38         7.85 o                         
   5   0  14         28.95         29.83         2.66 o                         
   6   0  14          6.17          4.65         2.45 o                         
  -4   1  14        483.76        529.25        12.46 o                         
  -3   1  14        405.11        415.38        11.78 o                         
  -2   1  14         10.07         13.26         2.07 o                         
  -1   1  14        133.35        132.95         4.82 o                         
   0   1  14          0.21          5.01         1.73 o                         
   1   1  14        368.29        370.83         7.86 o                         
   2   1  14       1101.44       1047.29        20.43 o                         
   3   1  14        732.54        774.38        14.23 o                         
   4   1  14          2.15          0.66         1.34 o                         
   5   1  14        221.75        268.89         6.14 o                         
   6   1  14         39.33         45.86         3.04 o                         
  -4   2  14        385.11        391.82        26.34 o                         
  -3   2  14        676.46        741.59        22.02 o                         
  -2   2  14        115.28        117.39         6.75 o                         
  -1   2  14         59.87         68.52         3.95 o                         
   0   2  14       1083.56       1132.06        35.42 o                         
   1   2  14       1531.17       1510.84        33.37 o                         
   2   2  14         93.10        111.27         4.03 o                         
   3   2  14          0.54          6.15         1.67 o                         
   4   2  14         41.01         20.97         1.83 o                         
   5   2  14        102.59         76.05         3.45 o                         
   6   2  14        326.03        333.12         9.23 o                         
  -3   3  14         83.57        116.30        10.85 o                         
  -2   3  14         49.94         52.62         3.06 o                         
  -1   3  14        212.56        226.26         7.32 o                         
   0   3  14        649.51        644.66        11.63 o                         
   1   3  14        833.92        790.17        18.52 o                         
   2   3  14         47.54         47.34         2.41 o                         
   3   3  14         23.40         23.31         2.65 o                         
   4   3  14         28.55         22.65         2.27 o                         
   5   3  14        164.63        239.43         7.66 o                         
   6   3  14        473.12        494.42        13.63 o                         
  -3   4  14          0.66          4.80         2.32 o                         
  -2   4  14         80.10         79.59         3.70 o                         
  -1   4  14        125.81        109.37         3.74 o                         
   0   4  14        159.01        141.61         5.42 o                         
   1   4  14        714.69        747.29        26.92 o                         
   2   4  14        243.05        225.94         6.54 o                         
   3   4  14        542.50        600.00        14.28 o                         
   4   4  14        711.85        744.61        19.52 o                         
   5   4  14         95.57         68.53         3.42 o                         
   6   4  14         61.17         80.06         5.78 o                         
  -2   5  14        131.52        133.85         5.14 o                         
  -1   5  14         42.65         47.39         3.13 o                         
   0   5  14         45.92         55.49         3.25 o                         
   1   5  14        426.69        394.59        16.58 o                         
   2   5  14          1.13          4.45         1.95 o                         
   3   5  14        889.52        883.50        31.97 o                         
   4   5  14        457.36        482.19        15.54 o                         
   5   5  14          5.33         20.84         3.60 o                         
   6   5  14          2.86          1.66         3.15 o                         
  -1   6  14        135.79        148.71         7.83 o                         
   0   6  14          7.70         17.10         3.45 o                         
   1   6  14         80.86         81.29         4.61 o                         
   2   6  14         25.52         23.10         2.69 o                         
   3   6  14         53.23         57.96         3.94 o                         
   4   6  14        304.71        308.40        10.06 o                         
   5   6  14         44.83         29.41         4.12 o                         
   6   6  14          8.74          3.93         3.14 o                         
   0   7  14         16.06         10.11         5.64 o                         
   1   7  14        114.94        105.02        10.08 o                         
   2   7  14          2.57          5.33         2.85 o                         
   3   7  14          3.40          2.91         2.39 o                         
   4   7  14        274.87        294.26        10.15 o                         
   5   7  14         13.32         19.69         3.39 o                         
   2   8  14         71.48         78.77         4.79 o                         
   3   8  14          5.35          7.02         2.99 o                         
   4   8  14         21.44         18.97         3.35 o                         
  -2  -5  15          1.20          3.55         1.81 o                         
  -1  -5  15          0.39          2.00         1.78 o                         
   0  -5  15         15.21         14.39         2.07 o                         
   1  -5  15          4.11          6.05         2.32 o                         
   2  -5  15        127.84        127.89         4.60 o                         
  -3  -4  15         66.93         70.28         3.01 o                         
  -2  -4  15          6.75          8.50         1.94 o                         
  -1  -4  15          2.54          2.23         1.75 o                         
   0  -4  15        128.79        117.41         3.60 o                         
   1  -4  15         79.90         84.68         3.24 o                         
   2  -4  15          1.04          2.22         2.26 o                         
   3  -4  15          0.72          0.94         2.90 o                         
  -3  -3  15          0.48          3.43         2.00 o                         
  -2  -3  15         32.83         35.71         2.58 o                         
  -1  -3  15        214.72        214.36         5.86 o                         
   0  -3  15        140.66        144.97         4.15 o                         
   1  -3  15         73.18         71.41         2.56 o                         
   2  -3  15        256.52        241.09         5.20 o                         
   3  -3  15         14.98         13.18         2.34 o                         
   4  -3  15         20.27         30.28         3.06 o                         
  -4  -2  15         41.67         37.45         3.24 o                         
  -3  -2  15        327.78        317.65         8.68 o                         
  -2  -2  15        123.54        137.70         4.68 o                         
  -1  -2  15         26.74         23.77         2.17 o                         
   0  -2  15          2.57          3.41         1.53 o                         
   1  -2  15         33.83         35.45         2.00 o                         
   2  -2  15        209.06        232.64         5.43 o                         
   3  -2  15         47.54         40.16         2.53 o                         
   4  -2  15         14.54         12.93         2.39 o                         
  -4  -1  15        280.65        318.88        13.09 o                         
  -3  -1  15        589.98        613.67        14.49 o                         
  -2  -1  15          0.47          3.08         1.99 o                         
  -1  -1  15        676.01        670.97        16.54 o                         
   0  -1  15        116.85        116.99         4.14 o                         
   1  -1  15         42.14         38.85         2.12 o                         
   2  -1  15        351.35        278.47         6.09 o                         
   3  -1  15        417.94        427.56        10.37 o                         
   4  -1  15         20.81         12.61         2.27 o                         
   5  -1  15         69.24        102.24         3.76 o                         
  -4   0  15         82.68         90.84         6.83 o                         
  -3   0  15         48.63         52.76         3.30 o                         
  -2   0  15          3.86          2.58         1.88 o                         
  -1   0  15        163.53        162.21         4.83 o                         
   0   0  15        321.96        313.98         7.00 o                         
   1   0  15        692.19        635.31        13.46 o                         
   2   0  15        366.49        436.51         7.33 o                         
   3   0  15          0.44          3.30         1.85 o                         
   4   0  15        361.00        478.01        10.60 o                         
   5   0  15        290.01        233.58         6.68 o                         
  -3   1  15          0.03          2.31         2.36 o                         
  -2   1  15         12.68         15.72         2.66 o                         
  -1   1  15        380.20        426.30        11.97 o                         
   0   1  15       3048.11       2911.06        28.58 o                         
   1   1  15        371.62        392.41         7.45 o                         
   2   1  15        737.28        763.71        16.54 o                         
   3   1  15        211.07        203.88         5.90 o                         
   4   1  15        110.10         59.50         2.99 o                         
   5   1  15        111.54        168.53         6.18 o                         
   6   1  15          5.55         17.08         2.73 o                         
  -3   2  15        121.13        131.95         5.63 o                         
  -2   2  15        121.53        114.78         5.61 o                         
  -1   2  15        530.97        524.30        15.45 o                         
   0   2  15        779.91        798.15        18.29 o                         
   1   2  15         51.80         49.79         2.65 o                         
   2   2  15        443.03        417.72        12.66 o                         
   3   2  15         39.47         45.30         3.09 o                         
   4   2  15        157.37        217.29         7.02 o                         
   5   2  15        313.77        274.57         8.07 o                         
   6   2  15          8.17          6.36         2.77 o                         
  -3   3  15        354.67        346.58        10.81 o                         
  -2   3  15        183.28        198.17         6.02 o                         
  -1   3  15          3.88          3.72         1.92 o                         
   0   3  15         57.02         59.09         2.84 o                         
   1   3  15        122.28        117.17         4.51 o                         
   2   3  15        222.10        207.64         6.48 o                         
   3   3  15        512.66        517.98        14.30 o                         
   4   3  15        426.65        405.15        13.15 o                         
   5   3  15        167.73        198.48         6.29 o                         
   6   3  15         48.33         56.11         4.12 o                         
  -2   4  15        177.63        175.92        12.19 o                         
  -1   4  15         16.53         16.25         2.45 o                         
   0   4  15          6.11          4.97         1.92 o                         
   1   4  15         12.69          9.74         2.36 o                         
   2   4  15        548.98        543.87        22.51 o                         
   3   4  15        452.71        459.50        13.12 o                         
   4   4  15        125.43        126.51         5.21 o                         
   5   4  15          6.62          2.68         2.84 o                         
   6   4  15        170.33        161.58         8.71 o                         
  -2   5  15        105.85        125.66         6.63 o                         
  -1   5  15          2.66          3.12         2.14 o                         
   0   5  15         59.09         53.77         3.47 o                         
   1   5  15        252.44        251.50        10.89 o                         
   2   5  15        580.84        581.46        16.15 o                         
   3   5  15          1.96          4.11         2.04 o                         
   4   5  15        200.39        181.30         8.71 o                         
   5   5  15          6.82         14.29         3.49 o                         
   6   5  15          4.65         14.44         3.68 o                         
  -1   6  15         37.39         31.92         4.80 o                         
   0   6  15        142.12        138.05         6.41 o                         
   1   6  15          6.64          6.25         2.59 o                         
   2   6  15          8.79          8.93         2.85 o                         
   3   6  15         26.70         34.10         4.12 o                         
   4   6  15         50.95         59.19         4.34 o                         
   5   6  15          4.47          3.49         3.31 o                         
   1   7  15        115.90        116.66         7.41 o                         
   2   7  15         12.18         14.74         3.22 o                         
   3   7  15         20.82         23.54         3.71 o                         
   4   7  15         70.71         75.42         4.72 o                         
   0  -5  16          6.88          6.17         2.24 o                         
  -2  -4  16         16.03         16.49         2.66 o                         
  -1  -4  16         68.47         78.80         3.22 o                         
   0  -4  16          0.68          1.06         1.98 o                         
   1  -4  16        147.57        149.61         4.97 o                         
   2  -4  16          8.69         12.35         2.67 o                         
  -3  -3  16         35.66         37.50         2.86 o                         
  -2  -3  16         14.91         19.30         2.41 o                         
  -1  -3  16         21.46         22.71         2.66 o                         
   0  -3  16        214.32        215.54        10.12 o                         
   1  -3  16        184.73        200.04         5.85 o                         
   2  -3  16          5.42          3.84         2.41 o                         
   3  -3  16          1.00          0.79         2.09 o                         
  -3  -2  16         25.40         42.17         3.41 o                         
  -2  -2  16        203.54        200.25         6.91 o                         
  -1  -2  16        618.90        621.56        15.89 o                         
   0  -2  16        159.83        168.64         4.71 o                         
   1  -2  16         63.83         55.13         2.65 o                         
   2  -2  16         27.57         16.08         2.47 o                         
   3  -2  16         88.59         94.85         3.89 o                         
   4  -2  16          0.42          3.95         2.14 o                         
  -3  -1  16         10.13         12.35         2.54 o                         
  -2  -1  16        478.70        492.83        15.30 o                         
  -1  -1  16        450.63        477.82        13.19 o                         
   0  -1  16         33.94         28.78         2.21 o                         
   1  -1  16         21.46         21.34         2.31 o                         
   2  -1  16         60.57         80.47         3.38 o                         
   3  -1  16        341.17        318.81         9.22 o                         
   4  -1  16         55.05         28.22         2.54 o                         
   5  -1  16         15.85         33.77         3.87 o                         
  -3   0  16         92.60         82.34         4.20 o                         
  -2   0  16        210.43        213.02         6.07 o                         
  -1   0  16        105.55        118.45         4.21 o                         
   0   0  16         52.00         58.86         3.29 o                         
   1   0  16         88.22         89.55         3.64 o                         
   2   0  16        409.22        375.25         9.49 o                         
   3   0  16       1265.89       1303.93        35.10 o                         
   4   0  16         28.20         71.77         4.10 o                         
   5   0  16         42.16         78.82         7.23 o                         
  -3   1  16         69.96         79.39         3.62 o                         
  -2   1  16        541.65        541.66        14.25 o                         
  -1   1  16        350.03        357.13        10.44 o                         
   0   1  16        221.41        213.27         6.70 o                         
   1   1  16        401.38        427.21        10.39 o                         
   2   1  16        115.02        132.81         3.93 o                         
   3   1  16        263.23        256.43         8.35 o                         
   4   1  16        249.35        163.10         7.54 o                         
   5   1  16          7.31          2.01         2.64 o                         
  -3   2  16         78.21         88.87         5.26 o                         
  -2   2  16        361.97        391.32        11.86 o                         
  -1   2  16         22.33         36.17         2.89 o                         
   0   2  16        626.56        620.33        19.34 o                         
   1   2  16        406.81        395.00        13.41 o                         
   2   2  16         21.38         16.84         2.39 o                         
   3   2  16        235.54        243.83         7.92 o                         
   4   2  16        134.16        196.03         6.82 o                         
   5   2  16        110.05        144.35         8.78 o                         
  -2   3  16          5.14          8.57         2.37 o                         
  -1   3  16          3.05          5.32         2.22 o                         
   0   3  16        230.67        208.65         9.71 o                         
   1   3  16        383.22        408.18        10.94 o                         
   2   3  16         29.45         23.90         2.86 o                         
   3   3  16         16.83         18.03         2.85 o                         
   4   3  16          3.87          5.69         3.49 o                         
   5   3  16        171.68        174.65         7.75 o                         
  -2   4  16         83.14         93.25         5.02 o                         
  -1   4  16        101.52         98.56         4.21 o                         
   0   4  16         35.01         42.09         3.18 o                         
   1   4  16        514.21        511.91        15.90 o                         
   2   4  16         27.95         33.56         3.30 o                         
   3   4  16        189.42        180.64         6.30 o                         
   4   4  16        121.29        142.20         7.66 o                         
   5   4  16         59.72         62.02         4.00 o                         
  -1   5  16         12.80         11.95         2.85 o                         
   0   5  16          2.28          3.79         2.33 o                         
   1   5  16          2.16         -0.59         2.01 o                         
   2   5  16         16.13         14.47         2.91 o                         
   3   5  16         63.67         62.97         4.36 o                         
   4   5  16         39.05         37.78         3.88 o                         
   5   5  16          3.43          3.30         3.21 o                         
   0   6  16        159.54        133.31        10.19 o                         
   1   6  16        154.54        164.27         8.76 o                         
   2   6  16          6.86          5.92         2.82 o                         
   3   6  16          1.59          1.00         3.06 o                         
   4   6  16         16.06         20.96         3.54 o                         
   2   7  16         11.50          9.66         3.38 o                         
   3   7  16          0.73          0.96         3.18 o                         
   0  -4  17        106.35        106.23         3.67 o                         
   1  -4  17         12.87         15.88         2.77 o                         
  -2  -3  17         90.91         96.88         3.71 o                         
  -1  -3  17        120.83        117.42         4.42 o                         
   0  -3  17        118.72        108.37         3.98 o                         
   1  -3  17         77.72         76.68         3.28 o                         
   2  -3  17        270.83        274.46         9.28 o                         
  -2  -2  17         33.91         32.19         3.14 o                         
  -1  -2  17         14.48         23.25         2.85 o                         
   0  -2  17          0.67          0.75         2.03 o                         
   1  -2  17        269.35        275.27         7.23 o                         
   2  -2  17        214.87        203.74         7.10 o                         
   3  -2  17         12.59         16.20         2.41 o                         
  -2  -1  17         58.45         76.73         4.80 o                         
  -1  -1  17         74.72         84.76         4.25 o                         
   0  -1  17        100.96        112.71         3.72 o                         
   1  -1  17         62.29         61.00         3.01 o                         
   2  -1  17        293.51        340.87         8.98 o                         
   3  -1  17        138.08        145.69         5.57 o                         
   4  -1  17          0.62          2.50         2.57 o                         
  -2   0  17         50.65         48.45         3.08 o                         
  -1   0  17        114.59        117.30         4.23 o                         
   0   0  17        295.27        283.68        11.18 o                         
   1   0  17        172.65        173.57         5.06 o                         
   2   0  17        256.99        242.73         6.25 o                         
   3   0  17         74.36         76.70         4.66 o                         
   4   0  17         68.03         34.63         3.40 o                         
  -2   1  17         46.26         64.28         5.12 o                         
  -1   1  17        237.83        244.01         7.76 o                         
   0   1  17        553.27        562.88        15.89 o                         
   1   1  17        184.51        190.00         4.98 o                         
   2   1  17        121.30        119.74         4.11 o                         
   3   1  17         71.74         72.27         5.56 o                         
   4   1  17        542.31        705.31        30.60 o                         
   5   1  17         48.77         34.85         3.39 o                         
  -2   2  17        104.67        107.55         6.44 o                         
  -1   2  17        139.84        140.26         5.80 o                         
   0   2  17         51.14         69.65         4.59 o                         
   1   2  17          0.01          1.37         2.18 o                         
   2   2  17          0.44          0.50         2.56 o                         
   3   2  17         79.94         94.70         5.32 o                         
   4   2  17        229.56        217.68         7.61 o                         
   5   2  17         29.51         41.87         3.51 o                         
  -1   3  17          9.35          9.68         2.43 o                         
   0   3  17         21.40         28.44         3.20 o                         
   1   3  17          9.83          9.89         2.25 o                         
   2   3  17          7.40          4.84         2.29 o                         
   3   3  17          4.10          5.34         2.57 o                         
   4   3  17        363.44        385.89        14.99 o                         
   5   3  17        188.28        196.21         8.54 o                         
  -1   4  17         13.35         13.85         2.74 o                         
   0   4  17         50.15         50.59         3.19 o                         
   1   4  17         50.25         47.72         3.35 o                         
   2   4  17        125.75        109.47         5.14 o                         
   3   4  17          0.49          0.00         2.28 o                         
   4   4  17         50.11         74.48         4.82 o                         
   5   4  17         20.78         17.92         3.47 o                         
   0   5  17          2.65          3.01         2.39 o                         
   1   5  17        197.04        194.50        11.25 o                         
   2   5  17         99.54        107.05         5.21 o                         
   3   5  17        101.78        111.14         5.96 o                         
   4   5  17         43.49         61.16         4.28 o                         
   2   6  17          1.54          1.76         2.63 o                         
   3   6  17        131.40        124.53         5.94 o                         
   0  -3  18        352.28        332.91         9.85 o                         
  -1  -2  18        142.38        151.64         5.95 o                         
   0  -2  18        388.92        398.92        12.77 o                         
   1  -2  18        195.88        191.62         6.07 o                         
   2  -2  18         64.83         76.04         3.31 o                         
  -1  -1  18          2.20          6.45         2.11 o                         
   0  -1  18        173.50        170.82         7.49 o                         
   1  -1  18        219.89        221.34         6.64 o                         
   2  -1  18         36.88         38.31         2.75 o                         
   3  -1  18        132.95        152.05         7.03 o                         
  -2   0  18         79.33         78.54         3.48 o                         
  -1   0  18          0.44         -0.19         2.01 o                         
   0   0  18         51.52         65.98         3.46 o                         
   1   0  18        136.19        137.82         4.32 o                         
   2   0  18         67.66         75.60         3.75 o                         
   3   0  18        467.42        516.11        17.05 o                         
   4   0  18        152.08        111.86         4.66 o                         
  -1   1  18         33.41         44.45         3.07 o                         
   0   1  18         23.91         33.83         3.12 o                         
   1   1  18          1.05          1.47         2.16 o                         
   2   1  18        155.47        162.93         5.96 o                         
   3   1  18        323.73        360.93        11.61 o                         
   4   1  18          0.14          0.48         2.73 o                         
  -1   2  18          6.18         11.45         3.00 o                         
   0   2  18        181.82        177.18         7.55 o                         
   1   2  18         37.14         34.17         3.39 o                         
   2   2  18          0.84          1.39         2.34 o                         
   3   2  18         12.17         14.76         2.81 o                         
   4   2  18         25.99         24.56         3.56 o                         
  -1   3  18          5.10          8.74         2.45 o                         
   0   3  18         48.25         60.75         4.01 o                         
   1   3  18         15.49         18.57         3.07 o                         
   2   3  18          2.24          0.27         2.48 o                         
   3   3  18         16.21         15.65         2.94 o                         
   4   3  18          7.23          9.43         3.07 o                         
   0   4  18          0.61          0.20         2.32 o                         
   1   4  18          0.06          0.69         2.64 o                         
   2   4  18          0.56          0.18         2.47 o                         
   3   4  18         35.75         40.21         4.04 o                         
   4   4  18         90.11         76.01         4.80 o                         
   1   5  18         50.66         62.99         5.10 o                         
   2   5  18        213.45        224.41        10.87 o                         
   3   5  18        118.24        124.37         7.54 o                         
   0  -1  19          1.49          3.61         2.27 o                         
   1  -1  19         54.59         47.71         2.85 o                         
   2  -1  19         94.12        102.31         4.00 o                         
   0   0  19          2.00          3.19         2.17 o                         
   1   0  19        266.35        277.15         9.23 o                         
   2   0  19        180.30        175.90         6.29 o                         
   0   1  19         19.10         22.47         2.85 o                         
   1   1  19        139.19        146.64         8.27 o                         
   2   1  19         18.63         28.76         3.17 o                         
   3   1  19        125.64        129.23         5.51 o                         
   0   2  19          3.45          0.69         2.72 o                         
   1   2  19         82.82         80.90         4.90 o                         
   2   2  19          1.04          3.43         2.48 o                         
   3   2  19         11.35         14.72         2.90 o                         
   1   3  19        339.62        358.14        12.58 o                         
   2   3  19          6.57         10.64         3.18 o                         
   3   3  19         16.32         14.17         3.10 o                         
                                                                                
